# Supplementary material for: Aggressive B cell lymphomas retain ATR-dependent determinants of T cell exclusion from the germinal center dark zone
Source: J Clin Invest. 2025 Jul 17;135(18):e187371. doi: 10.1172/JCI187371 (PMC12435852; doi:10.1172/JCI187371)
Supplement: Supplemental table 1 [file jci-135-187371-s245.xlsx]

## Sheet: DZ Spatial Signature (DZ-UP)
gene: gene symbol name
logFC: log2 fold change
P.Value: differential expression p-value
adj.P.Val_BH: BH adjusted p-value
gene	logFC	P.Value	adj.P.Val_BH
CXCR4	1.48565	3.16336e-10	4.91998e-07
AICDA	2.07413	5.39176e-10	4.91998e-07
MME	1.25379	1.34201e-08	3.50449e-06
CDC25B	1.39133	2.29657e-08	4.99517e-06
MDM2	1.10629	2.99735e-08	5.36634e-06
TCF3	0.987191	9.02931e-08	1.23925e-05
FANCA	0.888659	1.31214e-07	1.49665e-05
AURKA	1.0809	1.52393e-07	1.54569e-05
SMARCA4	0.881307	1.63316e-07	1.54569e-05
PRC1	1.36626	1.6939e-07	1.54569e-05
RAD21	0.94551	2.66999e-07	2.03031e-05
PLK1	1.61389	3.18631e-07	2.326e-05
STMN1	1.45563	4.41396e-07	2.87696e-05
TCL1A	1.02009	5.76838e-07	3.5091e-05
CCND3	0.741895	6.57881e-07	3.75198e-05
CENPF	1.57072	9.18635e-07	4.79002e-05
TOP2A	1.66852	9.48863e-07	4.81021e-05
CDC20	1.56583	1.13361e-06	5.577e-05
BLK	0.746154	1.16124e-06	5.577e-05
PTTG1	0.915057	1.79654e-06	8.05951e-05
BIRC5	1.41082	1.99621e-06	8.67399e-05
CDK1	1.2852	2.1072e-06	8.94333e-05
UBE2C	1.39175	2.17552e-06	9.02348e-05
KIF2C	1.06169	2.29477e-06	9.30659e-05
NSD2	0.87087	2.49002e-06	9.8789e-05
CCNB1	1.35786	2.57985e-06	9.91193e-05
TTK	0.977198	2.72179e-06	0.000101148
MKI67	1.46685	2.77118e-06	0.000101148
MYBL2	0.898293	3.04519e-06	0.000104858
DTX1	0.871683	3.26597e-06	0.000110378
MAP2K1	0.712116	4.1523e-06	0.000136352
ANLN	1.17606	5.89235e-06	0.000185406
H3C10	1.30228	6.2335e-06	0.000191869
POU2AF1	0.623649	6.51622e-06	0.000191869
DNMT1	0.633475	6.51829e-06	0.000191869
NDC80	1.07361	7.53946e-06	0.000217407
TYMS	0.955473	7.91361e-06	0.00022219
MELK	0.789995	8.80561e-06	0.000243489
CDKN2C	0.64279	1.0352e-05	0.00027783
NUF2	1.12752	1.06024e-05	0.000280426
NDC1	0.836389	1.14777e-05	0.000289523
EZH2	0.581457	1.54325e-05	0.00035651
AURKB	1.29705	1.6173e-05	0.000365369
H2AX	0.938484	1.62164e-05	0.000365369
IL4R	0.670357	1.67414e-05	0.000369649
UBE2T	0.778676	1.68114e-05	0.000369649
CDC25C	0.785973	1.72103e-05	0.000373914
RFC3	0.909329	1.9081e-05	0.000404917
CD38	0.67399	1.95395e-05	0.000408723
CCNA2	1.15155	2.05797e-05	0.000417311
E2F5	0.494122	2.24192e-05	0.000449615
HELLS	0.609366	2.36654e-05	0.000464401
E2F1	0.598864	2.82682e-05	0.000526423
WDR76	0.7536	2.9814e-05	0.000549601
H3C8	1.37076	3.15148e-05	0.000568293
CD79B	0.593064	3.17621e-05	0.000568293
BMP7	0.867277	3.24019e-05	0.000574112
CCNE2	0.692663	3.53246e-05	0.000613975
CDKN2D	0.724036	3.65958e-05	0.00062418
MSH6	0.478502	3.73766e-05	0.000630141
IL10RA	0.478524	3.76358e-05	0.000630141
NEIL1	0.718806	4.34946e-05	0.000708729
ANP32B	0.511345	4.92988e-05	0.000775621
FOXM1	1.40616	5.01722e-05	0.000782601
CD27	0.675288	5.12554e-05	0.000792721
CDC7	0.592031	5.51125e-05	0.000831243
SLAMF6	0.528554	6.71347e-05	0.000980166
CEP55	0.909802	6.80744e-05	0.000985998
GNG7	0.623477	7.47323e-05	0.00106903
MCM7	0.704337	0.000105102	0.00144219
PIM1	0.583336	0.000109286	0.00148841
H3C2	1.37742	0.000110814	0.00149804
MEN1	0.464543	0.000123381	0.00161993
TFDP1	0.535975	0.000126334	0.00163891
TUBB	0.806225	0.000133724	0.00170661
WEE1	0.492616	0.000139121	0.001751
RRM2	0.943374	0.000149957	0.00184266
TERT	0.488341	0.000150442	0.00184266
RAD51	0.736774	0.000155894	0.00188197
MAP4K2	0.491437	0.000156745	0.00188197
HMGB1	0.780274	0.000162707	0.00192854
H3-3A	0.464644	0.000162737	0.00192854
PKMYT1	0.526966	0.00017585	0.00207049
LIG4	0.611916	0.000183307	0.0021308
OAZ1	0.471795	0.000199653	0.00222592
SMC1A	0.459268	0.000200028	0.00222592
MBNL1	0.397194	0.000209159	0.00229949
PHGDH	0.616621	0.000220635	0.00239678
MDM4	0.468261	0.000226006	0.0024406
BRIP1	0.578842	0.000248907	0.0026425
PRKAR2B	0.631796	0.000249341	0.0026425
POLD4	0.518846	0.000262326	0.00273569
BRCA1	0.7258	0.000325433	0.00321035
DDB2	0.449938	0.000332738	0.00326477
ATM	0.450661	0.000337566	0.00329301
PCNA	0.684178	0.000339225	0.00329301
RASAL1	0.593188	0.000359284	0.00341674
CHEK1	0.668844	0.00035946	0.00341674
MCM5	0.629633	0.000391153	0.00364211
MDC1	0.440056	0.000396095	0.00366941
FANCG	0.494082	0.000475255	0.00424314
TAPBPL	0.37114	0.000563218	0.0048995
GADD45B	0.453415	0.000691992	0.00581975
TICAM1	0.396953	0.000864326	0.00707352
SMC3	0.345373	0.000883797	0.00716858
LILRB1	0.479777	0.000933951	0.00750863
MCM4	0.715301	0.000976882	0.00771779
CDK2	0.448368	0.000983815	0.00773907
ISG20	0.430424	0.00104655	0.00814454
PRKDC	0.389139	0.00105139	0.00814454
MCM2	0.640146	0.00106054	0.00816661
ARID2	0.378831	0.00107972	0.00824675
RFC4	0.475481	0.00107999	0.00824675
SKP2	0.360417	0.00110079	0.00837059
LTB	0.552697	0.00126655	0.00951213
POLR2D	0.338882	0.00131719	0.00973224
NF1	0.365229	0.00144468	0.0105042
BCL6	0.326198	0.00147026	0.0106477
RB1	0.334785	0.00168123	0.0120088
FEN1	0.535346	0.00168453	0.0120088
IFI16	0.443767	0.00179325	0.0126405
TLK2	0.315367	0.0018342	0.0128746
TCL1B	0.370379	0.00197006	0.0135674
MAPK1	0.292358	0.00201243	0.0137092
ORC6	0.582627	0.0021512	0.0144336
PPP3CB	0.304658	0.00215921	0.0144343
PVRIG	0.45819	0.00240536	0.0159629
ACSF3	0.412312	0.00242048	0.016005
PPP3R1	0.376514	0.00251992	0.0165576
FANCB	0.517917	0.00293921	0.0189433
ITGB1	0.325966	0.00295098	0.0189433
MICB	0.501041	0.00307307	0.0194735
STAG2	0.315508	0.00316859	0.0199403
TNFRSF17	0.411213	0.0033522	0.0208798
RAC1	0.29535	0.00341475	0.021197
CREBBP	0.275818	0.00345419	0.0213692
MSH2	0.363274	0.00352591	0.021695
IRF8	0.442512	0.00353064	0.021695
RICTOR	0.308373	0.00374846	0.0227274
RASGRP2	0.413753	0.0037753	0.0228143
SLC25A1	0.317285	0.0039442	0.0236782
NASP	0.37251	0.00400516	0.0238092
JADE1	0.356379	0.00412879	0.0243853
UBB	0.353775	0.00437382	0.0254758
SRSF2	0.301178	0.00440448	0.0254758
NUP107	0.28871	0.00445959	0.0255935
GADD45A	0.445801	0.00483951	0.0274289
MX1	0.441447	0.00494111	0.0276611
LILRB2	0.503049	0.00502031	0.0280185
CDC25A	0.436255	0.00534359	0.0295517
MET	0.408718	0.00554437	0.0305694
PBRM1	0.375343	0.00583395	0.0319729
MFNG	0.371692	0.00597051	0.0325145
EWSR1	0.302124	0.00655734	0.0355108
PSMB7	0.307071	0.00671317	0.0362472
NSD3	0.283758	0.00688116	0.0369356
XRCC4	0.323727	0.00706061	0.0376772
APOM	0.358711	0.00711412	0.0378393
CDC6	0.410895	0.00713611	0.0378393
NDUFA12	0.373548	0.00721383	0.0380498
TANK	0.283577	0.00763155	0.0396797
MTF2	0.284961	0.00775334	0.0400845
SH2B2	0.328584	0.00788519	0.0405365
CTCFL	0.34168	0.00807745	0.0414083
TSC1	0.396525	0.0081579	0.0417036
SYK	0.303475	0.00885761	0.0448387
KDM6A	0.29633	0.00886947	0.0448387
ETS1	0.264566	0.00965545	0.0476502
MTOR	0.247248	0.00966059	0.0476502

## Sheet: LZ Spatial Signature (LZ-UP)
gene: gene symbol name
logFC: log2 fold change
P.Value: differential expression p-value
adj.P.Val_BH: BH adjusted p-value
gene	logFC	P.Value	adj.P.Val_BH
CD83	-1.59837	2.72724e-09	1.29627e-06
EGR2	-1.26607	2.84115e-09	1.29627e-06
CXCL13	-1.91071	9.61364e-09	3.50449e-06
BCL2A1	-1.42209	1.34419e-08	3.50449e-06
DUSP2	-1.35536	2.46337e-08	4.99517e-06
DSP	-1.45983	3.23451e-08	5.36634e-06
SAMSN1	-0.954514	5.37472e-08	8.17406e-06
CR2	-1.7063	1.00147e-07	1.23925e-05
EGR1	-1.34535	1.01856e-07	1.23925e-05
FCER2	-1.35318	1.64525e-07	1.54569e-05
IL6ST	-1.20118	1.95408e-07	1.68385e-05
CD2	-0.831862	2.02984e-07	1.68385e-05
EBI3	-1.40181	2.38385e-07	1.89154e-05
MAF	-1.03458	4.1334e-07	2.87696e-05
VCAM1	-1.68694	4.347e-07	2.87696e-05
CLU	-1.95274	4.59908e-07	2.89425e-05
CSF2RB	-0.808319	6.14304e-07	3.61647e-05
NFKBIA	-1.15565	7.06244e-07	3.90575e-05
CD3E	-0.967285	8.15485e-07	4.37724e-05
JAK3	-0.955728	1.67361e-06	7.83164e-05
NFKB2	-1.08419	1.81063e-06	8.05951e-05
JUNB	-0.954225	2.60697e-06	9.91193e-05
CD55	-0.682375	2.97631e-06	0.000104858
TRBC1/2	-1.46057	3.01624e-06	0.000104858
TNFRSF9	-1.01333	4.18395e-06	0.000136352
TNC	-0.857716	4.49059e-06	0.000143778
HLA-DQA1	-0.973727	6.4963e-06	0.000191869
NR4A1	-0.60491	7.62414e-06	0.000217407
NGFR	-1.09957	9.27561e-06	0.000252657
ZAP70	-0.86958	1.13555e-05	0.000289523
NFKBIE	-0.720037	1.16459e-05	0.000289523
HLA-B	-0.643275	1.17383e-05	0.000289523
MS4A1	-0.643808	1.17395e-05	0.000289523
C1S	-0.847217	1.19399e-05	0.000290538
HLA-DQB1	-0.815715	1.25497e-05	0.000301358
PDCD1	-1.25938	1.27893e-05	0.000303124
CD200	-0.78996	1.38402e-05	0.000323825
IL32	-0.691755	1.75468e-05	0.000376741
IL2RG	-0.777216	1.98988e-05	0.000408723
LTA	-0.604509	1.99322e-05	0.000408723
CD3D	-0.869437	2.28994e-05	0.000454255
CCND2	-0.871197	2.43882e-05	0.000473495
TCF7	-0.892987	2.49239e-05	0.000478801
CD44	-0.772502	2.52218e-05	0.000479477
SBNO2	-0.578507	2.77765e-05	0.0005226
BIRC3	-0.57168	3.04333e-05	0.000555408
HLA-A	-0.844156	3.45414e-05	0.000606135
SMAD9	-0.625547	3.62429e-05	0.000623994
HLA-C	-0.683068	3.89668e-05	0.000646494
HEY1	-0.502661	4.24356e-05	0.000697703
JAK2	-0.749105	4.4445e-05	0.000716388
DDIT4	-0.58742	4.47497e-05	0.000716388
CTSH	-0.693234	4.92997e-05	0.000775621
SLC2A1	-0.777357	5.20883e-05	0.000798833
ICOS	-0.571756	5.41873e-05	0.000824098
SOX9	-0.659691	5.70269e-05	0.000853066
TYMP	-0.734892	6.4433e-05	0.000956018
VEGFA	-0.70677	6.69602e-05	0.000980166
SOCS3	-0.615555	7.49784e-05	0.00106903
BMI1	-0.732249	8.1655e-05	0.0011552
CD40LG	-0.666168	8.40081e-05	0.00117934
ITGB4	-0.640106	0.000101736	0.00141732
IL6R	-0.637943	0.000104637	0.00144219
TRAC	-0.717224	0.000114682	0.00153893
IL2RB	-0.56868	0.000118863	0.00157658
ITGB2	-0.800792	0.000119216	0.00157658
ICAM3	-0.498562	0.000126623	0.00163891
CEBPB	-0.750937	0.000133287	0.00170661
GNG4	-0.724183	0.000137285	0.00173989
B2M	-0.544449	0.000142495	0.00178119
DSC3	-0.558409	0.000149709	0.00184266
HLA-F	-0.905123	0.000154627	0.00188129
PFKFB3	-0.717486	0.00018168	0.00212542
TAP1	-0.454806	0.000189718	0.00219133
SPIB	-0.492686	0.000190916	0.00219133
FYN	-0.717657	0.000193669	0.00220903
IDO1	-0.740483	0.000194981	0.00221019
TNFRSF1B	-0.53859	0.000196483	0.00221347
TNFAIP3	-0.708464	0.000201801	0.00223204
LAT	-0.752874	0.000212716	0.00232459
LGALS9	-0.749015	0.000228443	0.00245241
LCK	-0.514129	0.000250494	0.0026425
DUSP10	-0.447642	0.000254962	0.00267417
CD6	-0.671323	0.000266891	0.00276747
HLA-E	-0.653077	0.000275245	0.00283798
CD48	-0.459346	0.000279336	0.00286398
NECTIN2	-0.443942	0.00028101	0.00286505
C3	-0.979135	0.000284499	0.0028845
TIGIT	-0.679838	0.00029417	0.00295386
TLR4	-0.609608	0.000294577	0.00295386
CAPN2	-0.627724	0.000304043	0.00303212
IL13RA1	-0.527062	0.000321077	0.0031846
PLCB4	-0.721576	0.000348652	0.00335663
TRAF1	-0.543865	0.000349457	0.00335663
HLA-DRB3	-0.727934	0.000371755	0.00351205
STAT6	-0.608707	0.000373336	0.00351205
SERINC5	-0.47504	0.000391084	0.00364211
BATF	-0.716539	0.000409242	0.00377205
MYC	-0.630142	0.00043333	0.003974
TNFRSF14	-0.547551	0.00043768	0.00399383
TRAF3	-0.460835	0.000441659	0.00401009
LAMA3	-0.510811	0.00045519	0.00411248
FN1	-0.896243	0.000461977	0.00415324
IRF4	-1.01476	0.000476627	0.00424314
HSP90B1	-0.855061	0.000495878	0.00439309
RELB	-0.475963	0.00052195	0.00460174
SH2D1A	-0.663385	0.00053549	0.00469841
LAMB3	-0.53837	0.000563778	0.0048995
CTLA4	-0.512187	0.000578499	0.0050036
GAS1	-0.640886	0.000601434	0.00517744
CD63	-0.670305	0.000633493	0.00542782
COL27A1	-0.763384	0.000645477	0.00550465
IFNGR1	-0.493288	0.000677898	0.00575425
RRAD	-0.592193	0.000681419	0.00575736
IL7	-0.583044	0.000704587	0.00587241
SERPING1	-0.465604	0.000707572	0.00587241
ACY1	-0.445911	0.000707907	0.00587241
ITK	-0.510387	0.000719412	0.00594084
HLA-DRB4	-0.741503	0.000852001	0.00700406
GIMAP4	-0.475317	0.000868324	0.00707451
DLL1	-0.520392	0.000905019	0.00730823
TMEM163	-0.569339	0.000951099	0.00761296
GATA2	-0.379074	0.000967079	0.00770707
ICAM1	-0.574313	0.000972302	0.007715
MFGE8	-0.882436	0.00105241	0.00814454
TGFB1	-0.412152	0.00105321	0.00814454
CXCL14	-0.492829	0.00114306	0.00865597
FGFR2	-0.401658	0.00126097	0.00950934
PRDM1	-0.666325	0.0012834	0.00959924
IFITM1	-0.467655	0.00129101	0.00961671
ZC3H12A	-0.432099	0.00129655	0.00961868
NCR1	-0.410419	0.00134787	0.00991882
MAP3K5	-0.385523	0.00139472	0.0101895
ITGAX	-0.477433	0.00139582	0.0101895
TCF7L1	-0.402825	0.00147623	0.0106487
MAP3K8	-0.452108	0.00168105	0.0120088
HLA-DRB5	-0.549063	0.00169622	0.0120452
TNFRSF1A	-0.389482	0.00179391	0.0126405
FGF11	-0.552822	0.00184986	0.0129348
IL21R	-0.443263	0.00186459	0.0129881
HLA-DRA	-0.478069	0.00190983	0.0132526
CD69	-0.41742	0.001938	0.0133972
CR1	-0.511487	0.00199316	0.0136749
CD46	-0.417374	0.00201319	0.0137092
LGALS3	-0.433617	0.00205075	0.0139131
PMAIP1	-0.379993	0.00207935	0.0140549
IL21	-0.676346	0.0021292	0.0143387
PDPN	-0.522087	0.0022314	0.0148624
STAT3	-0.405152	0.0025222	0.0165576
PLD1	-0.329155	0.00260595	0.0170461
RASA4	-0.426586	0.00264284	0.0172257
MMP9	-0.792354	0.00268842	0.0174604
CXCR5	-0.334846	0.00292314	0.0189175
NFKB1	-0.369168	0.0029669	0.0189433
C4A/B	-0.427299	0.00296865	0.0189433
IER3	-0.466451	0.00299968	0.0190746
TNFRSF25	-0.395806	0.00313161	0.0197757
TNF	-0.382594	0.00318113	0.0199504
CD247	-0.35795	0.00334173	0.0208798
CD7	-0.345301	0.00355781	0.0217886
CLEC7A	-0.29111	0.00356983	0.0217891
HLA-DOA	-0.376267	0.00368129	0.0223945
POU2F2	-0.341253	0.00381884	0.0230013
TMEM173	-0.320463	0.00396373	0.0237174
CD4	-0.472746	0.00398445	0.0237634
LY6E	-0.456268	0.0040321	0.0238915
STAT1	-0.35406	0.00417638	0.0245868
GATA3	-0.425489	0.00428114	0.0251224
TNFRSF4	-0.410576	0.00434357	0.0254071
RASGRF1	-0.314537	0.00439903	0.0254758
IL18	-0.499519	0.0044121	0.0254758
COLEC12	-0.494783	0.00442511	0.0254758
APP	-0.475599	0.00453982	0.0259723
CD3G	-0.49324	0.00473191	0.0269867
CD40	-0.457021	0.00483891	0.0274289
SLAMF1	-0.43138	0.00486336	0.0274787
MST1R	-0.37655	0.00488225	0.0275003
LAMC2	-0.357713	0.00493168	0.0276611
CEBPA	-0.476807	0.00516003	0.0287105
IL15RA	-0.300569	0.00520793	0.028889
HCK	-0.420462	0.00571157	0.0313964
NLRC5	-0.424748	0.00597994	0.0325145
DST	-0.373309	0.00598622	0.0325145
HLA-DPA1	-0.348605	0.00675881	0.0363859
PTCH1	-0.379987	0.0070557	0.0376772
CDH2	-0.600957	0.00715318	0.0378393
GADD45G	-0.419588	0.0072398	0.0380767
POLR1B	-0.357563	0.00726266	0.0380872
INHBB	-0.458077	0.00746804	0.0390521
IKBKE	-0.287978	0.00751186	0.039169
GNG12	-0.371181	0.00767891	0.0398125
PRKAR1B	-0.373058	0.00781314	0.0402796
DNMT3A	-0.347864	0.00849632	0.0431989
CDH1	-0.462068	0.00849775	0.0431989
CYLD	-0.300653	0.00896793	0.0452112
IRF3	-0.315416	0.00901741	0.0453355
TFE3	-0.316833	0.00906249	0.0454369
ESR1	-0.341265	0.00911599	0.04558
ITGB8	-0.329476	0.009215	0.0459491
HSPB1	-0.287618	0.00944863	0.0468894
ALK	-0.293587	0.00945495	0.0468894
