# Supplementary material for: Aggressive B cell lymphomas retain ATR-dependent determinants of T cell exclusion from the germinal center dark zone
Source: J Clin Invest. 2025 Jul 17;135(18):e187371. doi: 10.1172/JCI187371 (PMC12435852; doi:10.1172/JCI187371)
Supplement: Supplemental table 2 [file jci-135-187371-s248.xlsx]

## Sheet: DZ-UP-enrichment
Term: Pathway name
adj.pval: BH adjusted p-values
found: number of genes that contribute to the enrichment
size: number of genes in the pathway
Genes: genes that contribute to the enrichment
library	Term	adj.pval	found	size	Genes
Reactome_Pathway	Cell Cycle Checkpoints	3.33015e-25	39	294	MDM2/PLK1/CENPF/CDC20/BIRC5/CDK1/UBE2C/KIF2C/NSD2/CCNB1/NDC80/NUF2/AURKB/H2AX/CDC25C/RFC3/CCNA2/CCNE2/CDC7/MCM7/WEE1/PKMYT1/MDM4/BRIP1/BRCA1/ATM/CHEK1/MCM5/MDC1/MCM4/CDK2/MCM2/RFC4/ORC6/UBB/NUP107/CDC25A/PSMB7/CDC6
Reactome_Pathway	Mitotic G1 phase and G1/S transition	3.36177e-23	29	149	CCND3/TOP2A/CDK1/CCNB1/MYBL2/TYMS/CDKN2C/CCNA2/E2F5/E2F1/CCNE2/CDKN2D/CDC7/MCM7/TFDP1/WEE1/RRM2/PCNA/MCM5/MCM4/CDK2/MCM2/SKP2/RB1/ORC6/UBB/CDC25A/PSMB7/CDC6
Reactome_Pathway	S Phase	2.82905e-22	29	162	CDC25B/RAD21/UBE2C/RFC3/CCNA2/E2F5/E2F1/CCNE2/MCM7/TFDP1/WEE1/SMC1A/POLD4/PCNA/MCM5/SMC3/MCM4/CDK2/MCM2/RFC4/SKP2/RB1/FEN1/ORC6/STAG2/UBB/CDC25A/PSMB7/CDC6
Reactome_Pathway	G1/S Transition	1.78118e-18	24	131	CDK1/CCNB1/TYMS/CCNA2/E2F5/E2F1/CCNE2/CDC7/MCM7/TFDP1/WEE1/RRM2/PCNA/MCM5/MCM4/CDK2/MCM2/SKP2/RB1/ORC6/UBB/CDC25A/PSMB7/CDC6
Reactome_Pathway	G2/M Checkpoints	4.18368e-17	25	168	CDK1/NSD2/CCNB1/H2AX/CDC25C/RFC3/CDC7/MCM7/WEE1/PKMYT1/BRIP1/BRCA1/ATM/CHEK1/MCM5/MDC1/MCM4/CDK2/MCM2/RFC4/ORC6/UBB/CDC25A/PSMB7/CDC6
Reactome_Pathway	Transcriptional Regulation by TP53	1.89655e-14	31	365	MDM2/AURKA/BIRC5/CDK1/CCNB1/AURKB/CDC25C/RFC3/CCNA2/E2F1/CCNE2/TFDP1/MDM4/BRIP1/BRCA1/DDB2/ATM/PCNA/CHEK1/MDC1/CDK2/RFC4/POLR2D/BCL6/CREBBP/MSH2/RICTOR/UBB/GADD45A/TSC1/MTOR
Reactome_Pathway	G0 and Early G1	4.78383e-14	12	27	TOP2A/CDK1/MYBL2/CCNA2/E2F5/E2F1/CCNE2/TFDP1/PCNA/CDK2/CDC25A/CDC6
Reactome_Pathway	DNA Replication	4.97492e-14	20	128	UBE2C/RFC3/CCNA2/E2F1/CCNE2/CDC7/MCM7/POLD4/PCNA/MCM5/MCM4/CDK2/MCM2/RFC4/SKP2/FEN1/ORC6/UBB/PSMB7/CDC6
Reactome_Pathway	Activation of ATR in response to replication stress	8.60628e-14	13	37	CDC25C/RFC3/CDC7/MCM7/CHEK1/MCM5/MCM4/CDK2/MCM2/RFC4/ORC6/CDC25A/CDC6
Reactome_Pathway	DNA Repair	6.25757e-13	28	335	FANCA/NSD2/H2AX/UBE2T/RFC3/CCNA2/MSH6/NEIL1/RAD51/LIG4/BRIP1/POLD4/BRCA1/DDB2/ATM/PCNA/CHEK1/MDC1/FANCG/CDK2/PRKDC/RFC4/POLR2D/FEN1/FANCB/MSH2/UBB/XRCC4
Reactome_Pathway	Cyclin A/B1/B2 associated events during G2/M transition	6.25757e-13	11	25	CDC25B/PLK1/CDK1/CCNB1/CDC25C/CCNA2/FOXM1/WEE1/PKMYT1/CDK2/CDC25A
Reactome_Pathway	Synthesis of DNA	2.23774e-12	18	120	UBE2C/RFC3/CCNA2/CCNE2/MCM7/POLD4/PCNA/MCM5/MCM4/CDK2/MCM2/RFC4/SKP2/FEN1/ORC6/UBB/PSMB7/CDC6
Reactome_Pathway	Polo-like kinase mediated events	9.0633e-12	9	16	PLK1/CENPF/CCNB1/MYBL2/CDC25C/FOXM1/WEE1/PKMYT1/CDC25A
Reactome_Pathway	Cellular Senescence	1.29171e-11	21	197	MDM2/UBE2C/H3C10/CDKN2C/EZH2/H2AX/CCNA2/E2F1/H3C8/CCNE2/CDKN2D/H3C2/TFDP1/H3-3A/MDM4/ATM/CDK2/RB1/MAPK1/UBB/ETS1
Reactome_Pathway	M Phase	1.61146e-11	29	418	RAD21/PLK1/CENPF/CDC20/PTTG1/BIRC5/CDK1/UBE2C/KIF2C/CCNB1/H3C10/NDC80/NUF2/NDC1/AURKB/H2AX/H3C8/H3C2/TUBB/H3-3A/SMC1A/PRKAR2B/SMC3/RB1/MAPK1/STAG2/UBB/NUP107/PSMB7
Reactome_Pathway	DNA Double-Strand Break Repair	5.31499e-11	19	167	NSD2/H2AX/RFC3/CCNA2/RAD51/LIG4/BRIP1/POLD4/BRCA1/ATM/PCNA/CHEK1/MDC1/CDK2/PRKDC/RFC4/FEN1/UBB/XRCC4
Reactome_Pathway	APC/C-mediated degradation of cell cycle proteins	5.33204e-10	14	88	AURKA/PLK1/CDC20/PTTG1/CDK1/UBE2C/CCNB1/AURKB/CCNA2/CDK2/SKP2/RB1/UBB/PSMB7
Reactome_Pathway	Regulation of mitotic cell cycle	5.33204e-10	14	88	AURKA/PLK1/CDC20/PTTG1/CDK1/UBE2C/CCNB1/AURKB/CCNA2/CDK2/SKP2/RB1/UBB/PSMB7
Reactome_Pathway	Oncogene Induced Senescence	5.33204e-10	10	33	MDM2/CDKN2C/E2F1/CDKN2D/TFDP1/MDM4/RB1/MAPK1/UBB/ETS1
Reactome_Pathway	Mitotic G2-G2/M phases	8.99499e-10	19	198	CDC25B/AURKA/PLK1/CENPF/CDK1/CCNB1/MYBL2/CDC25C/CCNA2/E2F1/FOXM1/TUBB/WEE1/PKMYT1/PRKAR2B/CDK2/UBB/CDC25A/PSMB7
Reactome_Pathway	Cyclin D associated events in G1	9.46447e-10	11	47	CCND3/CDKN2C/E2F5/E2F1/CCNE2/CDKN2D/TFDP1/CDK2/SKP2/RB1/UBB
Reactome_Pathway	G1 Phase	9.46447e-10	11	47	CCND3/CDKN2C/E2F5/E2F1/CCNE2/CDKN2D/TFDP1/CDK2/SKP2/RB1/UBB
Reactome_Pathway	TP53 Regulates Transcription of Cell Cycle Genes	1.16085e-09	11	48	AURKA/CDK1/CCNB1/CDC25C/CCNA2/E2F1/CCNE2/TFDP1/PCNA/CDK2/GADD45A
Reactome_Pathway	Homology Directed Repair	1.84452e-09	16	138	NSD2/H2AX/RFC3/CCNA2/RAD51/BRIP1/POLD4/BRCA1/ATM/PCNA/CHEK1/MDC1/CDK2/RFC4/FEN1/UBB
Reactome_Pathway	Mitotic Anaphase	2.0005e-09	20	236	RAD21/PLK1/CENPF/CDC20/PTTG1/BIRC5/CDK1/UBE2C/KIF2C/CCNB1/NDC80/NUF2/NDC1/AURKB/SMC1A/SMC3/STAG2/UBB/NUP107/PSMB7
Reactome_Pathway	Mitotic Metaphase and Anaphase	2.07693e-09	20	237	RAD21/PLK1/CENPF/CDC20/PTTG1/BIRC5/CDK1/UBE2C/KIF2C/CCNB1/NDC80/NUF2/NDC1/AURKB/SMC1A/SMC3/STAG2/UBB/NUP107/PSMB7
Reactome_Pathway	Cyclin A:Cdk2-associated events at S phase entry	3.40437e-09	13	85	CDC25B/CCNA2/E2F5/E2F1/CCNE2/TFDP1/WEE1/CDK2/SKP2/RB1/UBB/CDC25A/PSMB7
Reactome_Pathway	Resolution of Sister Chromatid Cohesion	4.48421e-09	15	126	RAD21/PLK1/CENPF/CDC20/BIRC5/CDK1/KIF2C/CCNB1/NDC80/NUF2/AURKB/SMC1A/SMC3/STAG2/NUP107
Reactome_Pathway	G2/M Transition	4.524e-09	18	196	CDC25B/AURKA/PLK1/CENPF/CDK1/CCNB1/MYBL2/CDC25C/CCNA2/FOXM1/TUBB/WEE1/PKMYT1/PRKAR2B/CDK2/UBB/CDC25A/PSMB7
Reactome_Pathway	Switching of origins to a post-replicative state	7.41512e-09	13	91	UBE2C/CCNA2/CCNE2/MCM7/MCM5/MCM4/CDK2/MCM2/SKP2/ORC6/UBB/PSMB7/CDC6
Reactome_Pathway	DNA strand elongation	7.66129e-09	9	32	RFC3/MCM7/POLD4/PCNA/MCM5/MCM4/MCM2/RFC4/FEN1
Reactome_Pathway	HDR through Homologous Recombination (HRR) or Single Strand Annealing (SSA)	7.66129e-09	15	132	NSD2/H2AX/RFC3/CCNA2/RAD51/BRIP1/POLD4/BRCA1/ATM/PCNA/CHEK1/MDC1/CDK2/RFC4/UBB
Reactome_Pathway	Regulation of TP53 Activity through Phosphorylation	7.75948e-09	13	92	MDM2/AURKA/AURKB/RFC3/CCNA2/MDM4/BRIP1/BRCA1/ATM/CHEK1/CDK2/RFC4/UBB
Reactome_Pathway	SUMO E3 ligases SUMOylate target proteins	9.92861e-09	17	182	MDM2/AURKA/RAD21/TOP2A/BIRC5/DNMT1/NDC1/AURKB/SMC1A/BRCA1/PCNA/MDC1/SMC3/STAG2/CREBBP/NUP107/XRCC4
Reactome_Pathway	G2/M DNA damage checkpoint	1.10424e-08	13	95	CDK1/NSD2/CCNB1/H2AX/CDC25C/RFC3/WEE1/BRIP1/BRCA1/ATM/CHEK1/MDC1/RFC4
Reactome_Pathway	Regulation of TP53 Activity	1.15571e-08	16	160	MDM2/AURKA/CDK1/AURKB/RFC3/CCNA2/MDM4/BRIP1/BRCA1/ATM/CHEK1/CDK2/RFC4/RICTOR/UBB/MTOR
Reactome_Pathway	SUMOylation	1.51541e-08	17	188	MDM2/AURKA/RAD21/TOP2A/BIRC5/DNMT1/NDC1/AURKB/SMC1A/BRCA1/PCNA/MDC1/SMC3/STAG2/CREBBP/NUP107/XRCC4
Reactome_Pathway	Separation of Sister Chromatids	1.88802e-08	17	191	RAD21/PLK1/CENPF/CDC20/PTTG1/BIRC5/UBE2C/KIF2C/NDC80/NUF2/AURKB/SMC1A/SMC3/STAG2/UBB/NUP107/PSMB7
Reactome_Pathway	Regulation of TP53 Degradation	1.97212e-08	9	36	MDM2/CDK1/CCNA2/MDM4/ATM/CDK2/RICTOR/UBB/MTOR
Reactome_Pathway	Cyclin E associated events during G1/S transition	2.43058e-08	12	83	CCNA2/E2F5/E2F1/CCNE2/TFDP1/WEE1/CDK2/SKP2/RB1/UBB/CDC25A/PSMB7
Reactome_Pathway	Regulation of TP53 Expression and Degradation	2.45036e-08	9	37	MDM2/CDK1/CCNA2/MDM4/ATM/CDK2/RICTOR/UBB/MTOR
Reactome_Pathway	Oxidative Stress Induced Senescence	2.87298e-08	14	125	MDM2/H3C10/CDKN2C/EZH2/H2AX/E2F1/H3C8/CDKN2D/H3C2/TFDP1/H3-3A/MDM4/MAPK1/UBB
Reactome_Pathway	TP53 Regulates Transcription of Genes Involved in G2 Cell Cycle Arrest	4.35546e-08	7	18	AURKA/CDK1/CCNB1/CDC25C/TFDP1/PCNA/GADD45A
Reactome_Pathway	Mitotic Prometaphase	4.50878e-08	17	204	RAD21/PLK1/CENPF/CDC20/BIRC5/CDK1/KIF2C/CCNB1/NDC80/NUF2/AURKB/TUBB/SMC1A/PRKAR2B/SMC3/STAG2/NUP107
Reactome_Pathway	G1/S-Specific Transcription	4.75248e-08	8	28	CDK1/TYMS/E2F5/E2F1/TFDP1/RRM2/PCNA/CDC6
Reactome_Pathway	Orc1 removal from chromatin	5.03318e-08	11	71	CCNA2/MCM7/MCM5/MCM4/CDK2/MCM2/SKP2/ORC6/UBB/PSMB7/CDC6
Reactome_Pathway	Transcription of E2F targets under negative control by DREAM complex	6.23764e-08	7	19	TOP2A/E2F5/E2F1/TFDP1/PCNA/CDC25A/CDC6
Reactome_Pathway	Meiosis	1.22809e-07	13	118	RAD21/H3C10/H2AX/H3C8/H3C2/RAD51/H3-3A/SMC1A/BRCA1/ATM/SMC3/CDK2/STAG2
Reactome_Pathway	Processing of DNA double-strand break ends	1.39751e-07	12	98	NSD2/H2AX/RFC3/CCNA2/BRIP1/BRCA1/ATM/CHEK1/MDC1/CDK2/RFC4/UBB
Reactome_Pathway	Activation of the pre-replicative complex	1.80382e-07	8	33	CDC7/MCM7/MCM5/MCM4/CDK2/MCM2/ORC6/CDC6
Reactome_Pathway	Transcriptional Regulation by E2F6	2.91366e-07	8	35	EZH2/E2F1/CDC7/TFDP1/RRM2/RAD51/BRCA1/CHEK1
Reactome_Pathway	RHO GTPase Effectors	2.91366e-07	20	327	PRC1/PLK1/CENPF/CDC20/BIRC5/KIF2C/H3C10/NDC80/NUF2/AURKB/H2AX/CDC25C/H3C8/H3C2/MEN1/H3-3A/MAPK1/ITGB1/RAC1/NUP107
Reactome_Pathway	DNA Replication Pre-Initiation	3.0928e-07	11	85	E2F1/CDC7/MCM7/MCM5/MCM4/CDK2/MCM2/ORC6/UBB/PSMB7/CDC6
Reactome_Pathway	HDR through Homologous Recombination (HRR)	3.38662e-07	10	67	RFC3/RAD51/BRIP1/POLD4/BRCA1/ATM/PCNA/CHEK1/RFC4/UBB
Reactome_Pathway	Aberrant regulation of mitotic cell cycle due to RB1 defects	3.45274e-07	8	36	CCND3/UBE2C/E2F1/CCNE2/TFDP1/CDK2/SKP2/RB1
Reactome_Pathway	G1/S DNA Damage Checkpoints	3.78452e-07	10	68	MDM2/CCNA2/CCNE2/MDM4/ATM/CHEK1/CDK2/UBB/CDC25A/PSMB7
Reactome_Pathway	Diseases of mitotic cell cycle	5.2617e-07	8	38	CCND3/UBE2C/E2F1/CCNE2/TFDP1/CDK2/SKP2/RB1
Reactome_Pathway	Senescence-Associated Secretory Phenotype (SASP)	5.45405e-07	12	112	UBE2C/H3C10/CDKN2C/H2AX/CCNA2/H3C8/CDKN2D/H3C2/H3-3A/CDK2/MAPK1/UBB
Reactome_Pathway	Transcription of E2F targets under negative control by p107 (RBL1) and p130 (RBL2) in complex with HDAC1	6.18936e-07	6	16	CDK1/MYBL2/CCNA2/E2F5/E2F1/TFDP1
Reactome_Pathway	APC/C:Cdh1 mediated degradation of Cdc20 and other APC/C:Cdh1 targeted proteins in late mitosis/early G1	8.14038e-07	10	74	AURKA/PLK1/CDC20/PTTG1/UBE2C/AURKB/SKP2/RB1/UBB/PSMB7
Reactome_Pathway	Aberrant regulation of mitotic G1/S transition in cancer due to RB1 defects	9.00069e-07	6	17	CCND3/E2F1/CCNE2/TFDP1/CDK2/RB1
Reactome_Pathway	Defective binding of RB1 mutants to E2F1,(E2F2, E2F3)	9.00069e-07	6	17	CCND3/E2F1/CCNE2/TFDP1/CDK2/RB1
Reactome_Pathway	Reproduction	9.62252e-07	13	143	RAD21/H3C10/H2AX/H3C8/H3C2/RAD51/H3-3A/SMC1A/BRCA1/ATM/SMC3/CDK2/STAG2
Reactome_Pathway	Diseases of DNA repair	4.12174e-06	7	34	MSH6/NEIL1/RAD51/BRIP1/BRCA1/ATM/MSH2
Reactome_Pathway	Assembly of the pre-replicative complex	4.27752e-06	9	68	E2F1/MCM7/MCM5/MCM4/MCM2/ORC6/UBB/PSMB7/CDC6
Reactome_Pathway	E2F mediated regulation of DNA replication	4.8136e-06	6	22	CDK1/CCNB1/E2F1/TFDP1/RB1/ORC6
Reactome_Pathway	Telomere Maintenance	4.8136e-06	11	113	H2AX/RFC3/CCNA2/TERT/H3-3A/POLD4/PCNA/CDK2/RFC4/POLR2D/FEN1
Reactome_Pathway	Extension of Telomeres	4.94555e-06	8	51	RFC3/CCNA2/TERT/POLD4/PCNA/CDK2/RFC4/FEN1
Reactome_Pathway	Mitotic Prophase	6.36889e-06	12	142	PLK1/CDK1/CCNB1/H3C10/NDC1/H2AX/H3C8/H3C2/H3-3A/RB1/MAPK1/NUP107
Reactome_Pathway	Mitotic Telophase/Cytokinesis	6.43401e-06	5	13	RAD21/PLK1/SMC1A/SMC3/STAG2
Reactome_Pathway	Chk1/Chk2(Cds1) mediated inactivation of Cyclin B:Cdk1 complex	6.43401e-06	5	13	CDK1/CCNB1/CDC25C/WEE1/CHEK1
Reactome_Pathway	Condensation of Prophase Chromosomes	8.08053e-06	9	74	PLK1/CDK1/CCNB1/H3C10/H2AX/H3C8/H3C2/H3-3A/RB1
Reactome_Pathway	Presynaptic phase of homologous DNA pairing and strand exchange	9.7597e-06	7	39	RFC3/RAD51/BRIP1/BRCA1/ATM/CHEK1/RFC4
Reactome_Pathway	Activation of APC/C and APC/C:Cdc20 mediated degradation of mitotic proteins	1.09369e-05	9	77	PLK1/CDC20/PTTG1/CDK1/UBE2C/CCNB1/CCNA2/UBB/PSMB7
Reactome_Pathway	SUMOylation of DNA damage response and repair proteins	1.09369e-05	9	77	RAD21/NDC1/SMC1A/BRCA1/MDC1/SMC3/STAG2/NUP107/XRCC4
Reactome_Pathway	Diseases of programmed cell death	1.50738e-05	10	103	CDC25B/H3C10/DNMT1/EZH2/H2AX/CDC25C/H3C8/H3C2/H3-3A/CDC25A
Reactome_Pathway	Homologous DNA Pairing and Strand Exchange	1.56844e-05	7	42	RFC3/RAD51/BRIP1/BRCA1/ATM/CHEK1/RFC4
Reactome_Pathway	Regulation of APC/C activators between G1/S and early anaphase	1.62386e-05	9	81	PLK1/CDC20/CDK1/UBE2C/CCNB1/CCNA2/CDK2/UBB/PSMB7
Reactome_Pathway	SUMOylation of DNA replication proteins	2.48513e-05	7	45	AURKA/TOP2A/BIRC5/NDC1/AURKB/PCNA/NUP107
Reactome_Pathway	Meiotic recombination	2.63414e-05	9	86	H3C10/H2AX/H3C8/H3C2/RAD51/H3-3A/BRCA1/ATM/CDK2
Reactome_Pathway	p53-Dependent G1 DNA Damage Response	3.11382e-05	8	66	MDM2/CCNA2/CCNE2/MDM4/ATM/CDK2/UBB/PSMB7
Reactome_Pathway	p53-Dependent G1/S DNA damage checkpoint	3.11382e-05	8	66	MDM2/CCNA2/CCNE2/MDM4/ATM/CDK2/UBB/PSMB7
Reactome_Pathway	Mitotic Spindle Checkpoint	3.23488e-05	10	113	PLK1/CENPF/CDC20/BIRC5/UBE2C/KIF2C/NDC80/NUF2/AURKB/NUP107
Reactome_Pathway	RHO GTPases Activate Formins	3.27096e-05	11	140	PLK1/CENPF/CDC20/BIRC5/KIF2C/NDC80/NUF2/AURKB/ITGB1/RAC1/NUP107
Reactome_Pathway	Chromosome Maintenance	3.46547e-05	11	141	H2AX/RFC3/CCNA2/TERT/H3-3A/POLD4/PCNA/CDK2/RFC4/POLR2D/FEN1
Reactome_Pathway	Formation of the beta-catenin:TCF transactivating complex	3.94204e-05	9	91	SMARCA4/H3C10/H2AX/H3C8/H3C2/MEN1/TERT/H3-3A/CREBBP
Reactome_Pathway	Nonhomologous End-Joining (NHEJ)	4.12795e-05	8	69	NSD2/H2AX/LIG4/BRCA1/ATM/MDC1/PRKDC/XRCC4
Reactome_Pathway	Transcriptional regulation by RUNX1	4.58303e-05	14	239	TCF3/SMARCA4/CCND3/BLK/H3C10/H2AX/H3C8/H3C2/H3-3A/ARID2/CREBBP/UBB/PBRM1/PSMB7
Reactome_Pathway	Lagging Strand Synthesis	5.72491e-05	5	20	RFC3/POLD4/PCNA/RFC4/FEN1
Reactome_Pathway	Amplification of signal from the kinetochores	5.81713e-05	9	96	PLK1/CENPF/CDC20/BIRC5/KIF2C/NDC80/NUF2/AURKB/NUP107
Reactome_Pathway	Amplification of signal from unattached kinetochores via a MAD2 inhibitory signal	5.81713e-05	9	96	PLK1/CENPF/CDC20/BIRC5/KIF2C/NDC80/NUF2/AURKB/NUP107
Reactome_Pathway	Estrogen-dependent gene expression	5.83766e-05	11	150	RAD21/H3C10/H2AX/H3C8/H3C2/H3-3A/SMC1A/SMC3/POLR2D/STAG2/CREBBP
Reactome_Pathway	PRC2 methylates histones and DNA	5.9296e-05	8	73	H3C10/DNMT1/EZH2/H2AX/H3C8/H3C2/H3-3A/MTF2
Reactome_Pathway	Cohesin Loading onto Chromatin	6.12887e-05	4	10	RAD21/SMC1A/SMC3/STAG2
Reactome_Pathway	PCNA-Dependent Long Patch Base Excision Repair	6.96243e-05	5	21	RFC3/POLD4/PCNA/RFC4/FEN1
Reactome_Pathway	APC/C:Cdc20 mediated degradation of mitotic proteins	7.78523e-05	8	76	CDC20/PTTG1/CDK1/UBE2C/CCNB1/CCNA2/UBB/PSMB7
Reactome_Pathway	HDR through Single Strand Annealing (SSA)	8.6325e-05	6	37	RFC3/RAD51/BRIP1/BRCA1/ATM/RFC4
Reactome_Pathway	Establishment of Sister Chromatid Cohesion	9.14023e-05	4	11	RAD21/SMC1A/SMC3/STAG2
Reactome_Pathway	ESR-mediated signaling	9.55269e-05	13	223	RAD21/H3C10/H2AX/H3C8/GNG7/H3C2/H3-3A/SMC1A/SMC3/POLR2D/MAPK1/STAG2/CREBBP
Reactome_Pathway	Resolution of Abasic Sites (AP sites)	0.000114909	6	39	RFC3/NEIL1/POLD4/PCNA/RFC4/FEN1
Reactome_Pathway	Unwinding of DNA	0.000131056	4	12	MCM7/MCM5/MCM4/MCM2
Reactome_Pathway	APC/C:Cdc20 mediated degradation of Cyclin B	0.000131056	5	24	CDC20/CDK1/UBE2C/CCNB1/UBB
Reactome_Pathway	Pre-NOTCH Expression and Processing	0.000145459	9	109	H3C10/H2AX/E2F1/H3C8/H3C2/TFDP1/H3-3A/CREBBP/MFNG
Reactome_Pathway	Dual Incision in GG-NER	0.000148896	6	41	RFC3/POLD4/DDB2/PCNA/RFC4/UBB
Reactome_Pathway	Gap-filling DNA repair synthesis and ligation in GG-NER	0.000157402	5	25	RFC3/POLD4/PCNA/RFC4/UBB
Reactome_Pathway	Resolution of AP sites via the multiple-nucleotide patch replacement pathway	0.000190933	5	26	RFC3/POLD4/PCNA/RFC4/FEN1
Reactome_Pathway	TP53 Regulates Transcription of DNA Repair Genes	0.000224257	7	65	BRCA1/DDB2/ATM/CHEK1/MDC1/POLR2D/MSH2
Reactome_Pathway	Transcriptional regulation of granulopoiesis	0.000230135	8	90	H3C10/H2AX/E2F1/H3C8/H3C2/TFDP1/H3-3A/CDK2
Reactome_Pathway	Early Phase of HIV Life Cycle	0.000230135	4	14	CXCR4/LIG4/FEN1/XRCC4
Reactome_Pathway	Golgi Cisternae Pericentriolar Stack Reorganization	0.000230135	4	14	PLK1/CDK1/CCNB1/MAPK1
Reactome_Pathway	Mismatch repair (MMR) directed by MSH2:MSH6 (MutSalpha)	0.000230135	4	14	MSH6/POLD4/PCNA/MSH2
Reactome_Pathway	TP53 Regulates Transcription of Genes Involved in G1 Cell Cycle Arrest	0.000230135	4	14	CCNA2/E2F1/CCNE2/CDK2
Reactome_Pathway	Polymerase switching	0.000230135	4	14	RFC3/POLD4/PCNA/RFC4
Reactome_Pathway	Leading Strand Synthesis	0.000230135	4	14	RFC3/POLD4/PCNA/RFC4
Reactome_Pathway	EML4 and NUDC in mitotic spindle formation	0.000230135	9	117	PLK1/CENPF/CDC20/BIRC5/KIF2C/NDC80/NUF2/AURKB/NUP107
Reactome_Pathway	Pre-NOTCH Transcription and Translation	0.000286386	8	93	H3C10/H2AX/E2F1/H3C8/H3C2/TFDP1/H3-3A/CREBBP
Reactome_Pathway	Activation of anterior HOX genes in hindbrain development during early embryogenesis	0.000292961	9	121	H3C10/EZH2/H2AX/H3C8/H3C2/H3-3A/POLR2D/CREBBP/KDM6A
Reactome_Pathway	Activation of HOX genes during differentiation	0.000292961	9	121	H3C10/EZH2/H2AX/H3C8/H3C2/H3-3A/POLR2D/CREBBP/KDM6A
Reactome_Pathway	Mismatch Repair	0.000298396	4	15	MSH6/POLD4/PCNA/MSH2
Reactome_Pathway	Signaling by WNT	0.000336788	15	332	SMARCA4/H3C10/H2AX/H3C8/GNG7/H3C2/MEN1/TERT/H3-3A/PPP3CB/PPP3R1/RAC1/CREBBP/UBB/PSMB7
Reactome_Pathway	Recognition of DNA damage by PCNA-containing replication complex	0.000346804	5	30	RFC3/POLD4/PCNA/RFC4/UBB
Reactome_Pathway	Translesion synthesis by REV1	0.00038398	4	16	RFC3/PCNA/RFC4/UBB
Reactome_Pathway	CDK-mediated phosphorylation and removal of Cdc6	0.000413598	7	73	UBE2C/CCNA2/CCNE2/CDK2/UBB/PSMB7/CDC6
Reactome_Pathway	Defective pyroptosis	0.000413598	7	73	H3C10/DNMT1/EZH2/H2AX/H3C8/H3C2/H3-3A
Reactome_Pathway	Termination of translesion DNA synthesis	0.000464102	5	32	RFC3/POLD4/PCNA/RFC4/UBB
Reactome_Pathway	Translesion synthesis by POLK	0.000477266	4	17	RFC3/PCNA/RFC4/UBB
Reactome_Pathway	Translesion synthesis by POLI	0.000477266	4	17	RFC3/PCNA/RFC4/UBB
Reactome_Pathway	Telomere C-strand (Lagging Strand) Synthesis	0.000612681	5	34	RFC3/POLD4/PCNA/RFC4/FEN1
Reactome_Pathway	Signaling by NOTCH	0.000614744	12	236	DTX1/H3C10/H2AX/E2F1/H3C8/H3C2/TFDP1/H3-3A/CREBBP/UBB/MFNG/PSMB7
Reactome_Pathway	Chromatin modifying enzymes	0.000620153	13	274	SMARCA4/NSD2/H3C10/EZH2/H2AX/H3C8/H3C2/ARID2/CREBBP/JADE1/PBRM1/NSD3/KDM6A
Reactome_Pathway	Chromatin organization	0.000620153	13	274	SMARCA4/NSD2/H3C10/EZH2/H2AX/H3C8/H3C2/ARID2/CREBBP/JADE1/PBRM1/NSD3/KDM6A
Reactome_Pathway	Transcriptional regulation by small RNAs	0.000640931	8	106	H3C10/NDC1/H2AX/H3C8/H3C2/H3-3A/POLR2D/NUP107
Reactome_Pathway	RMTs methylate histone arginines	0.000640931	7	79	SMARCA4/H3C10/H2AX/H3C8/H3C2/ARID2/PBRM1
Reactome_Pathway	Factors involved in megakaryocyte development and platelet production	0.000641096	10	168	KIF2C/H3C10/H3C8/H3C2/WEE1/H3-3A/PRKAR2B/CDK2/RAC1/SH2B2
Reactome_Pathway	Translesion Synthesis by POLH	0.000710591	4	19	RFC3/PCNA/RFC4/UBB
Reactome_Pathway	Regulation of TP53 Activity through Methylation	0.000710591	4	19	MDM2/MDM4/ATM/UBB
Reactome_Pathway	Phosphorylation of the APC/C	0.000872457	4	20	PLK1/CDK1/UBE2C/CCNB1
Reactome_Pathway	SCF(Skp2)-mediated degradation of p27/p21	0.00101018	6	60	CCNA2/CCNE2/CDK2/SKP2/UBB/PSMB7
Reactome_Pathway	Signal transduction by L1	0.00105104	4	21	MAP2K1/MAPK1/ITGB1/RAC1
Reactome_Pathway	Translesion synthesis by Y family DNA polymerases bypasses lesions on DNA template	0.00109735	5	39	RFC3/POLD4/PCNA/RFC4/UBB
Reactome_Pathway	Regulation of PLK1 Activity at G2/M Transition	0.00119574	7	88	AURKA/PLK1/CDK1/CCNB1/TUBB/PRKAR2B/UBB
Reactome_Pathway	Fanconi Anemia Pathway	0.001223	5	40	FANCA/UBE2T/FANCG/FANCB/UBB
Reactome_Pathway	Signaling by Nuclear Receptors	0.00135389	13	299	RAD21/H3C10/H2AX/H3C8/GNG7/H3C2/H3-3A/SMC1A/SMC3/POLR2D/MAPK1/STAG2/CREBBP
Reactome_Pathway	DNA methylation	0.00150012	6	65	H3C10/DNMT1/H2AX/H3C8/H3C2/H3-3A
Reactome_Pathway	Gap-filling DNA repair synthesis and ligation in TC-NER	0.00150012	6	65	RFC3/POLD4/PCNA/RFC4/POLR2D/UBB
Reactome_Pathway	Base Excision Repair	0.00152308	7	92	H2AX/RFC3/NEIL1/POLD4/PCNA/RFC4/FEN1
Reactome_Pathway	Dual incision in TC-NER	0.00160963	6	66	RFC3/POLD4/PCNA/RFC4/POLR2D/UBB
Reactome_Pathway	Diseases of DNA Double-Strand Break Repair	0.00166405	4	24	RAD51/BRIP1/BRCA1/ATM
Reactome_Pathway	Defective HDR through Homologous Recombination (HRR) due to PALB2 loss of function	0.00166405	4	24	RAD51/BRIP1/BRCA1/ATM
Reactome_Pathway	Defective HDR through Homologous Recombination Repair (HRR) due to PALB2 loss of BRCA1 binding function	0.00166405	4	24	RAD51/BRIP1/BRCA1/ATM
Reactome_Pathway	Defective HDR through Homologous Recombination Repair (HRR) due to PALB2 loss of BRCA2/RAD51/RAD51C binding function	0.00166405	4	24	RAD51/BRIP1/BRCA1/ATM
Reactome_Pathway	RHO GTPases activate PKNs	0.00178375	7	95	H3C10/H2AX/CDC25C/H3C8/H3C2/H3-3A/RAC1
Reactome_Pathway	TCF dependent signaling in response to WNT	0.00194891	11	233	SMARCA4/H3C10/H2AX/H3C8/H3C2/MEN1/TERT/H3-3A/CREBBP/UBB/PSMB7
Reactome_Pathway	CDC6 association with the ORC:origin complex	0.00216645	3	11	E2F1/ORC6/CDC6
Reactome_Pathway	Polymerase switching on the C-strand of the telomere	0.00221076	4	26	RFC3/POLD4/PCNA/RFC4
Reactome_Pathway	Resolution of D-loop Structures through Synthesis-Dependent Strand Annealing (SDSA)	0.00221076	4	26	RAD51/BRIP1/BRCA1/ATM
Reactome_Pathway	RUNX1 regulates transcription of genes involved in differentiation of HSCs	0.00221076	8	130	TCF3/H3C10/H2AX/H3C8/H3C2/H3-3A/UBB/PSMB7
Reactome_Pathway	PKMTs methylate histone lysines	0.00223262	6	71	NSD2/H3C10/EZH2/H3C8/H3C2/NSD3
Reactome_Pathway	Cdc20:Phospho-APC/C mediated degradation of Cyclin A	0.0025789	6	73	CDC20/CDK1/UBE2C/CCNA2/UBB/PSMB7
Reactome_Pathway	DNA Damage Bypass	0.00258817	5	48	RFC3/POLD4/PCNA/RFC4/UBB
Reactome_Pathway	Fc epsilon receptor (FCERI) signaling	0.00264238	8	134	MAPK1/PPP3CB/PPP3R1/RAC1/RASGRP2/UBB/PSMB7/SYK
Reactome_Pathway	TICAM1-dependent activation of IRF3/IRF7	0.00270726	3	12	TICAM1/UBB/TANK
Reactome_Pathway	APC:Cdc20 mediated degradation of cell cycle proteins prior to satisfation of the cell cycle checkpoint	0.00270726	6	74	CDC20/CDK1/UBE2C/CCNA2/UBB/PSMB7
Reactome_Pathway	Signaling by Interleukins	0.00294398	16	462	SMARCA4/BIRC5/MAP2K1/H3C10/IL4R/H3C8/IL10RA/PIM1/H3C2/HMGB1/BCL6/MAPK1/ITGB1/UBB/PSMB7/SYK
Reactome_Pathway	Gene Silencing by RNA	0.00313658	8	138	H3C10/NDC1/H2AX/H3C8/H3C2/H3-3A/POLR2D/NUP107
Reactome_Pathway	Recruitment and ATM-mediated phosphorylation of repair and signaling proteins at DNA double strand breaks	0.00329054	6	77	NSD2/H2AX/BRCA1/ATM/MDC1/UBB
Reactome_Pathway	Inhibition of replication initiation of damaged DNA by RB1/E2F1	0.00339424	3	13	E2F1/TFDP1/RB1
Reactome_Pathway	DNA Double Strand Break Response	0.00348334	6	78	NSD2/H2AX/BRCA1/ATM/MDC1/UBB
Reactome_Pathway	Nuclear Envelope Breakdown	0.00356042	5	52	PLK1/CDK1/CCNB1/NDC1/NUP107
Reactome_Pathway	Meiotic synapsis	0.00366253	6	79	RAD21/H2AX/SMC1A/BRCA1/SMC3/STAG2
Reactome_Pathway	Transcription-Coupled Nucleotide Excision Repair (TC-NER)	0.00366253	6	79	RFC3/POLD4/PCNA/RFC4/POLR2D/UBB
Reactome_Pathway	DNA Damage/Telomere Stress Induced Senescence	0.00389293	6	80	H2AX/CCNA2/CCNE2/ATM/CDK2/RB1
Reactome_Pathway	Nucleotide Excision Repair	0.00402088	7	111	RFC3/POLD4/DDB2/PCNA/RFC4/POLR2D/UBB
Reactome_Pathway	Mismatch repair (MMR) directed by MSH2:MSH3 (MutSbeta)	0.00408145	3	14	POLD4/PCNA/MSH2
Reactome_Pathway	Removal of the Flap Intermediate	0.00408145	3	14	POLD4/PCNA/FEN1
Reactome_Pathway	Signaling by the B Cell Receptor (BCR)	0.00416856	7	112	BLK/CD79B/PPP3CB/PPP3R1/UBB/PSMB7/SYK
Reactome_Pathway	SMAD2/SMAD3:SMAD4 heterotrimer regulates transcription	0.00441484	4	32	E2F5/MEN1/TFDP1/UBB
Reactome_Pathway	Epigenetic regulation of gene expression	0.00481172	8	149	H3C10/DNMT1/EZH2/H2AX/H3C8/H3C2/H3-3A/MTF2
Reactome_Pathway	Global Genome Nucleotide Excision Repair (GG-NER)	0.0048399	6	84	RFC3/POLD4/DDB2/PCNA/RFC4/UBB
Reactome_Pathway	Resolution of D-loop Structures through Holliday Junction Intermediates	0.00488364	4	33	RAD51/BRIP1/BRCA1/ATM
Reactome_Pathway	Processive synthesis on the lagging strand	0.00488364	3	15	POLD4/PCNA/FEN1
Reactome_Pathway	Stabilization of p53	0.00504407	5	57	MDM2/MDM4/ATM/UBB/PSMB7
Reactome_Pathway	HIV Life Cycle	0.00532555	8	152	CXCR4/NDC1/LIG4/POLR2D/FEN1/UBB/NUP107/XRCC4
Reactome_Pathway	Resolution of D-Loop Structures	0.00536273	4	34	RAD51/BRIP1/BRCA1/ATM
Reactome_Pathway	Nuclear Pore Complex (NPC) Disassembly	0.00595885	4	35	CDK1/CCNB1/NDC1/NUP107
Reactome_Pathway	Transcriptional regulation by RUNX2	0.00621165	7	121	CDK1/CCNB1/SKP2/RB1/MAPK1/UBB/PSMB7
Reactome_Pathway	Cellular response to heat stress	0.00626536	6	89	NDC1/ATM/MAPK1/CREBBP/NUP107/MTOR
Reactome_Pathway	HIV Infection	0.00633726	10	234	CXCR4/NDC1/LIG4/POLR2D/FEN1/RAC1/UBB/NUP107/PSMB7/XRCC4
Reactome_Pathway	Interleukin-7 signaling	0.00649307	4	36	SMARCA4/H3C10/H3C8/H3C2
Reactome_Pathway	Removal of the Flap Intermediate from the C-strand	0.00681545	3	17	POLD4/PCNA/FEN1
Reactome_Pathway	Cytosolic sensors of pathogen-associated DNA	0.00751946	5	63	TICAM1/PRKDC/IFI16/CREBBP/UBB
Reactome_Pathway	RNA Polymerase I Promoter Opening	0.00751946	5	63	H3C10/H2AX/H3C8/H3C2/H3-3A
Reactome_Pathway	Activation of IRF3/IRF7 mediated by TBK1/IKK epsilon	0.00797151	3	18	TICAM1/UBB/TANK
Reactome_Pathway	Toll Like Receptor 3 (TLR3) Cascade	0.00800531	6	94	MAP2K1/HMGB1/TICAM1/MAPK1/UBB/TANK
Reactome_Pathway	Processive synthesis on the C-strand of the telomere	0.00927616	3	19	POLD4/PCNA/FEN1
Reactome_Pathway	Activated PKN1 stimulates transcription of AR (androgen receptor) regulated genes KLK2 and KLK3	0.00969074	5	67	H3C10/H2AX/H3C8/H3C2/H3-3A
Reactome_Pathway	MyD88-independent TLR4 cascade	0.01014	6	99	MAP2K1/HMGB1/TICAM1/MAPK1/UBB/TANK
Reactome_Pathway	TRIF(TICAM1)-mediated TLR4 signaling	0.01014	6	99	MAP2K1/HMGB1/TICAM1/MAPK1/UBB/TANK
Reactome_Pathway	APC/C:Cdc20 mediated degradation of Securin	0.01014	5	68	CDC20/PTTG1/UBE2C/UBB/PSMB7
Reactome_Pathway	SIRT1 negatively regulates rRNA expression	0.01014	5	68	H3C10/H2AX/H3C8/H3C2/H3-3A
Reactome_Pathway	Aberrant regulation of mitotic exit in cancer due to RB1 defects	0.0104824	3	20	UBE2C/SKP2/RB1
Reactome_Pathway	HCMV Early Events	0.0107131	7	135	H3C10/NDC1/EZH2/H3C8/H3C2/ITGB1/NUP107
Reactome_Pathway	Deubiquitination	0.0109313	11	298	MDM2/CDC20/CDK1/CCNA2/MDM4/BRCA1/DDB2/SKP2/UBB/CDC25A/PSMB7
Reactome_Pathway	Transcriptional activity of SMAD2/SMAD3:SMAD4 heterotrimer	0.0126831	4	44	E2F5/MEN1/TFDP1/UBB
Reactome_Pathway	TP53 Regulates Transcription of Cell Death Genes	0.0126831	4	44	BIRC5/ATM/BCL6/CREBBP
Reactome_Pathway	Ub-specific processing proteases	0.0133501	9	220	MDM2/CDC20/CCNA2/MDM4/DDB2/SKP2/UBB/CDC25A/PSMB7
Reactome_Pathway	AURKA Activation by TPX2	0.0133501	5	73	AURKA/PLK1/CDK1/TUBB/PRKAR2B
Reactome_Pathway	Deregulated CDK5 triggers multiple neurodegenerative pathways in Alzheimer's disease models	0.0133501	3	22	CDC25B/CDC25C/CDC25A
Reactome_Pathway	Neurodegenerative Diseases	0.0133501	3	22	CDC25B/CDC25C/CDC25A
Reactome_Pathway	Apoptosis	0.0134498	8	180	E2F1/TFDP1/HMGB1/TICAM1/MAPK1/PPP3R1/UBB/PSMB7
Reactome_Pathway	NoRC negatively regulates rRNA expression	0.0141468	6	107	H3C10/DNMT1/H2AX/H3C8/H3C2/H3-3A
Reactome_Pathway	RAF-independent MAPK1/3 activation	0.0149152	3	23	CDK1/MAP2K1/MAPK1
Reactome_Pathway	Telomere Extension By Telomerase	0.0149152	3	23	CCNA2/TERT/CDK2
Reactome_Pathway	ERCC6 (CSB) and EHMT2 (G9a) positively regulate rRNA expression	0.0154011	5	76	H3C10/H2AX/H3C8/H3C2/H3-3A
Reactome_Pathway	Negative epigenetic regulation of rRNA expression	0.0159175	6	110	H3C10/DNMT1/H2AX/H3C8/H3C2/H3-3A
Reactome_Pathway	The role of GTSE1 in G2/M progression after G2 checkpoint	0.0161425	5	77	PLK1/CDK1/CCNB1/UBB/PSMB7
Reactome_Pathway	Amyloid fiber formation	0.0164888	6	111	H3C10/H2AX/H3C8/H3C2/H3-3A/UBB
Reactome_Pathway	Protein ubiquitination	0.0178542	5	79	UBE2C/UBE2T/PCNA/PRKDC/UBB
Reactome_Pathway	Constitutive Signaling by AKT1 E17K in Cancer	0.0184692	3	25	MDM2/RICTOR/MTOR
Reactome_Pathway	HDMs demethylate histones	0.0188276	4	50	H3C10/H3C8/H3C2/KDM6A
Reactome_Pathway	APC-Cdc20 mediated degradation of Nek2A	0.0203927	3	26	CDC20/UBE2C/UBB
Reactome_Pathway	DARPP-32 events	0.0203927	3	26	PRKAR2B/PPP3CB/PPP3R1
Reactome_Pathway	Ubiquitin Mediated Degradation of Phosphorylated Cdc25A	0.0211924	4	52	CHEK1/UBB/CDC25A/PSMB7
Reactome_Pathway	p53-Independent DNA Damage Response	0.0211924	4	52	CHEK1/UBB/CDC25A/PSMB7
Reactome_Pathway	p53-Independent G1/S DNA damage checkpoint	0.0211924	4	52	CHEK1/UBB/CDC25A/PSMB7
Reactome_Pathway	Diseases of signal transduction by growth factor receptors and second messengers	0.0241289	13	433	MDM2/MAP2K1/PIM1/POLR2D/NF1/MAPK1/RAC1/CREBBP/RICTOR/UBB/MET/PSMB7/MTOR
Reactome_Pathway	HCMV Infection	0.0242613	7	160	H3C10/NDC1/EZH2/H3C8/H3C2/ITGB1/NUP107
Reactome_Pathway	Intrinsic Pathway for Apoptosis	0.0255333	4	55	E2F1/TFDP1/MAPK1/PPP3R1
Reactome_Pathway	VEGFR2 mediated vascular permeability	0.0269697	3	29	RAC1/RICTOR/MTOR
Reactome_Pathway	MAPK6/MAPK4 signaling	0.0279776	5	89	CCND3/CDK1/RAC1/UBB/PSMB7
Reactome_Pathway	Activation of BH3-only proteins	0.0291872	3	30	E2F1/TFDP1/PPP3R1
Reactome_Pathway	Synthesis of active ubiquitin: roles of E1 and E2 enzymes	0.0291872	3	30	UBE2C/UBE2T/UBB
Reactome_Pathway	MAPK3 (ERK1) activation	0.0291872	2	10	CDK1/MAP2K1
Reactome_Pathway	MASTL Facilitates Mitotic Progression	0.0291872	2	10	CDK1/CCNB1
Reactome_Pathway	B-WICH complex positively regulates rRNA expression	0.0296752	5	91	H3C10/H2AX/H3C8/H3C2/H3-3A
Reactome_Pathway	RNA Polymerase I Promoter Escape	0.0296752	5	91	H3C10/H2AX/H3C8/H3C2/H3-3A
Reactome_Pathway	TRAF6 mediated induction of NFkB and MAP kinases upon TLR7/8 or 9 activation	0.0296752	5	91	MAP2K1/HMGB1/TICAM1/MAPK1/UBB
Reactome_Pathway	Programmed Cell Death	0.0296752	8	210	E2F1/TFDP1/HMGB1/TICAM1/MAPK1/PPP3R1/UBB/PSMB7
Reactome_Pathway	Opioid Signalling	0.0307558	5	92	GNG7/PRKAR2B/MAPK1/PPP3CB/PPP3R1
Reactome_Pathway	MyD88 dependent cascade initiated on endosome	0.0307558	5	92	MAP2K1/HMGB1/TICAM1/MAPK1/UBB
Reactome_Pathway	CDT1 association with the CDC6:ORC:origin complex	0.0309175	4	59	ORC6/UBB/PSMB7/CDC6
Reactome_Pathway	Toll Like Receptor 7/8 (TLR7/8) Cascade	0.0318895	5	93	MAP2K1/HMGB1/TICAM1/MAPK1/UBB
Reactome_Pathway	FCERI mediated MAPK activation	0.0330935	3	32	MAPK1/RAC1/SYK
Reactome_Pathway	Antigen activates B Cell Receptor (BCR) leading to generation of second messengers	0.0330935	3	32	BLK/CD79B/SYK
Reactome_Pathway	Calcineurin activates NFAT	0.0330935	2	11	PPP3CB/PPP3R1
Reactome_Pathway	Condensation of Prometaphase Chromosomes	0.0330935	2	11	CDK1/CCNB1
Reactome_Pathway	MET activates RAP1 and RAC1	0.0330935	2	11	RAC1/MET
Reactome_Pathway	TICAM1,TRAF6-dependent induction of TAK1 complex	0.0330935	2	11	TICAM1/UBB
Reactome_Pathway	Pexophagy	0.0330935	2	11	ATM/UBB
Reactome_Pathway	Regulation of BACH1 activity	0.0330935	2	11	SKP2/UBB
Reactome_Pathway	Intracellular signaling by second messengers	0.0339142	10	309	MDM2/EZH2/PRKAR2B/MAPK1/RAC1/RICTOR/UBB/MET/PSMB7/MTOR
Reactome_Pathway	Toll Like Receptor 9 (TLR9) Cascade	0.0348734	5	96	MAP2K1/HMGB1/TICAM1/MAPK1/UBB
Reactome_Pathway	FCERI mediated Ca+2 mobilization	0.0348986	3	33	PPP3CB/PPP3R1/SYK
Reactome_Pathway	CD28 co-stimulation	0.0348986	3	33	RAC1/RICTOR/MTOR
Reactome_Pathway	Toll Like Receptor 4 (TLR4) Cascade	0.0357371	6	135	MAP2K1/HMGB1/TICAM1/MAPK1/UBB/TANK
Reactome_Pathway	RUNX1 regulates genes involved in megakaryocyte differentiation and platelet function	0.0358071	5	97	H3C10/H2AX/H3C8/H3C2/H3-3A
Reactome_Pathway	PIP3 activates AKT signaling	0.0370785	9	267	MDM2/EZH2/MAPK1/RAC1/RICTOR/UBB/MET/PSMB7/MTOR
Reactome_Pathway	Frs2-mediated activation	0.0381395	2	12	MAP2K1/MAPK1
Reactome_Pathway	CLEC7A (Dectin-1) signaling	0.0416701	5	101	PPP3CB/PPP3R1/UBB/PSMB7/SYK
Reactome_Pathway	TNFR2 non-canonical NF-kB pathway	0.0431835	5	102	CD27/LTB/TNFRSF17/UBB/PSMB7
Reactome_Pathway	C-type lectin receptors (CLRs)	0.0436591	6	142	PPP3CB/PPP3R1/CREBBP/UBB/PSMB7/SYK
Reactome_Pathway	IRF3-mediated induction of type I IFN	0.0436591	2	13	PRKDC/IFI16
Reactome_Pathway	CLEC7A (Dectin-1) induces NFAT activation	0.0436591	2	13	PPP3CB/PPP3R1
Reactome_Pathway	Advanced glycosylation endproduct receptor signaling	0.0436591	2	13	HMGB1/MAPK1
Reactome_Pathway	MAPK family signaling cascades	0.0446407	10	325	CCND3/CDK1/MAP2K1/RASAL1/NF1/MAPK1/RAC1/UBB/MET/PSMB7
Reactome_Pathway	PI3K/AKT Signaling in Cancer	0.0454715	5	104	MDM2/RAC1/RICTOR/MET/MTOR
Reactome_Pathway	Regulation of RAS by GAPs	0.0454715	4	68	RASAL1/NF1/UBB/PSMB7
Reactome_Pathway	Regulation of HSF1-mediated heat shock response	0.047593	4	69	NDC1/ATM/MAPK1/NUP107
Reactome_Pathway	Beta-catenin independent WNT signaling	0.0481144	6	146	GNG7/PPP3CB/PPP3R1/RAC1/UBB/PSMB7
Reactome_Pathway	SUMOylation of ubiquitinylation proteins	0.0481144	3	38	MDM2/NDC1/NUP107
Reactome_Pathway	RUNX1 interacts with co-factors whose precise effect on RUNX1 targets is not known	0.0481144	3	38	SMARCA4/ARID2/PBRM1
Reactome_Pathway	Positive epigenetic regulation of rRNA expression	0.0481144	5	106	H3C10/H2AX/H3C8/H3C2/H3-3A
Reactome_Pathway	Prolonged ERK activation events	0.0485083	2	14	MAP2K1/MAPK1
Reactome_Pathway	TP53 regulates transcription of several additional cell death genes whose specific roles in p53-dependent apoptosis remain uncertain	0.0485083	2	14	BIRC5/BCL6
Reactome_Pathway	Loss of Nlp from mitotic centrosomes	0.0485083	4	70	PLK1/CDK1/TUBB/PRKAR2B
Reactome_Pathway	Loss of proteins required for interphase microtubule organization from the centrosome	0.0485083	4	70	PLK1/CDK1/TUBB/PRKAR2B

## Sheet: LZ-UP-enrichment
Term: Pathway name
adj.pval: BH adjusted p-values
found: number of genes that contribute to the enrichment
size: number of genes in the pathway
Genes: genes that contribute to the enrichment
library	Term	adj.pval	found	size	Genes
Reactome_Pathway	Interleukin-4 and Interleukin-13 signaling	4.17452e-22	27	108	FCER2/VCAM1/JAK3/JUNB/IL2RG/JAK2/VEGFA/SOCS3/IL6R/ITGB2/TNFRSF1B/IL13RA1/STAT6/BATF/MYC/FN1/IRF4/HSP90B1/ICAM1/TGFB1/ITGAX/STAT3/MMP9/TNF/STAT1/GATA3/IL18
Reactome_Pathway	Signaling by Interleukins	4.17452e-22	47	462	FCER2/IL6ST/EBI3/VCAM1/CSF2RB/NFKBIA/JAK3/NFKB2/JUNB/IL32/IL2RG/JAK2/VEGFA/SOCS3/IL6R/IL2RB/ITGB2/FYN/TNFRSF1B/LGALS9/LCK/IL13RA1/STAT6/BATF/MYC/FN1/IRF4/HSP90B1/IL7/ICAM1/TGFB1/ITGAX/MAP3K8/TNFRSF1A/IL21R/IL21/STAT3/MMP9/NFKB1/TNF/CD4/STAT1/GATA3/IL18/APP/IL15RA/HCK
Reactome_Pathway	Translocation of ZAP-70 to Immunological synapse	1.65266e-19	14	19	CD3E/HLA-DQA1/ZAP70/HLA-DQB1/CD3D/LCK/HLA-DRB3/HLA-DRB4/HLA-DRB5/HLA-DRA/CD247/CD4/CD3G/HLA-DPA1
Reactome_Pathway	Generation of second messenger molecules	4.58565e-18	16	34	CD3E/HLA-DQA1/ZAP70/HLA-DQB1/CD3D/LAT/LCK/HLA-DRB3/ITK/HLA-DRB4/HLA-DRB5/HLA-DRA/CD247/CD4/CD3G/HLA-DPA1
Reactome_Pathway	Interferon gamma signaling	5.48072e-18	22	91	VCAM1/HLA-DQA1/HLA-B/HLA-DQB1/CD44/HLA-A/HLA-C/JAK2/SOCS3/B2M/HLA-F/HLA-E/HLA-DRB3/IRF4/IFNGR1/HLA-DRB4/ICAM1/HLA-DRB5/HLA-DRA/STAT1/HLA-DPA1/IRF3
Reactome_Pathway	PD-1 signaling	5.48072e-18	14	23	CD3E/HLA-DQA1/HLA-DQB1/PDCD1/CD3D/LCK/HLA-DRB3/HLA-DRB4/HLA-DRB5/HLA-DRA/CD247/CD4/CD3G/HLA-DPA1
Reactome_Pathway	Immunoregulatory interactions between a Lymphoid and a non-Lymphoid cell	1.05339e-16	24	132	VCAM1/CD3E/HLA-B/CD200/CD3D/HLA-A/HLA-C/CD40LG/ITGB2/ICAM3/B2M/HLA-F/HLA-E/NECTIN2/C3/SH2D1A/ICAM1/IFITM1/NCR1/CD247/COLEC12/CD3G/CD40/CDH1
Reactome_Pathway	Costimulation by the CD28 family	1.05339e-16	19	69	CD3E/HLA-DQA1/HLA-DQB1/PDCD1/CD3D/ICOS/FYN/LCK/HLA-DRB3/TNFRSF14/CTLA4/HLA-DRB4/MAP3K8/HLA-DRB5/HLA-DRA/CD247/CD4/CD3G/HLA-DPA1
Reactome_Pathway	Phosphorylation of CD3 and TCR zeta chains	1.43677e-16	13	22	CD3E/HLA-DQA1/HLA-DQB1/CD3D/LCK/HLA-DRB3/HLA-DRB4/HLA-DRB5/HLA-DRA/CD247/CD4/CD3G/HLA-DPA1
Reactome_Pathway	Interferon Signaling	1.25225e-12	24	199	EGR1/VCAM1/HLA-DQA1/HLA-B/HLA-DQB1/CD44/HLA-A/HLA-C/JAK2/SOCS3/B2M/HLA-F/HLA-E/HLA-DRB3/IRF4/IFNGR1/HLA-DRB4/ICAM1/IFITM1/HLA-DRB5/HLA-DRA/STAT1/HLA-DPA1/IRF3
Reactome_Pathway	TCR signaling	5.65746e-11	18	120	NFKBIA/CD3E/HLA-DQA1/ZAP70/HLA-DQB1/CD3D/LAT/LCK/HLA-DRB3/ITK/HLA-DRB4/HLA-DRB5/HLA-DRA/NFKB1/CD247/CD4/CD3G/HLA-DPA1
Reactome_Pathway	Interleukin-2 family signaling	2.1037e-10	12	44	CSF2RB/JAK3/IL2RG/JAK2/IL2RB/LGALS9/LCK/IL21R/IL21/STAT3/STAT1/IL15RA
Reactome_Pathway	Downstream TCR signaling	2.98505e-09	15	98	NFKBIA/CD3E/HLA-DQA1/HLA-DQB1/CD3D/LCK/HLA-DRB3/HLA-DRB4/HLA-DRB5/HLA-DRA/NFKB1/CD247/CD4/CD3G/HLA-DPA1
Reactome_Pathway	TNFR2 non-canonical NF-kB pathway	5.44529e-08	14	102	NFKB2/TNFRSF9/LTA/BIRC3/CD40LG/TNFRSF1B/TNFRSF14/TRAF3/RELB/TNFRSF1A/TNFRSF25/TNF/TNFRSF4/CD40
Reactome_Pathway	Interleukin-21 signaling	1.56756e-07	6	10	JAK3/IL2RG/IL21R/IL21/STAT3/STAT1
Reactome_Pathway	Interleukin-6 signaling	3.00092e-07	6	11	IL6ST/JAK2/SOCS3/IL6R/STAT3/STAT1
Reactome_Pathway	Endosomal/Vacuolar pathway	3.00092e-07	6	11	HLA-B/HLA-A/HLA-C/B2M/HLA-F/HLA-E
Reactome_Pathway	Interferon alpha/beta signaling	6.22535e-07	11	70	EGR1/HLA-B/HLA-A/HLA-C/SOCS3/HLA-F/HLA-E/IRF4/IFITM1/STAT1/IRF3
Reactome_Pathway	Antigen Presentation: Folding, assembly and peptide loading of class I MHC	3.74375e-06	7	25	HLA-B/HLA-A/HLA-C/B2M/HLA-F/TAP1/HLA-E
Reactome_Pathway	Extracellular matrix organization	3.97552e-06	20	301	VCAM1/TNC/CD44/ITGB4/ITGB2/ICAM3/CAPN2/LAMA3/FN1/LAMB3/COL27A1/ICAM1/TGFB1/ITGAX/MMP9/APP/LAMC2/DST/CDH1/ITGB8
Reactome_Pathway	The role of Nef in HIV-1 replication and disease pathogenesis	7.99819e-06	7	28	HLA-A/B2M/FYN/LCK/CD247/CD4/HCK
Reactome_Pathway	TNFs bind their physiological receptors	9.9232e-06	7	29	TNFRSF9/LTA/TNFRSF1B/TNFRSF14/TNFRSF1A/TNFRSF25/TNFRSF4
Reactome_Pathway	Nuclear events stimulated by ALK signaling in cancer	1.1657e-05	6	19	BCL2A1/JUNB/CEBPB/FN1/STAT3/ALK
Reactome_Pathway	Type I hemidesmosome assembly	1.24437e-05	5	11	ITGB4/LAMA3/LAMB3/LAMC2/DST
Reactome_Pathway	Interleukin-27 signaling	1.24437e-05	5	11	IL6ST/EBI3/JAK2/STAT3/STAT1
Reactome_Pathway	Interleukin-35 Signalling	2.02352e-05	5	12	IL6ST/EBI3/JAK2/STAT3/STAT1
Reactome_Pathway	Regulation of Complement cascade	2.04286e-05	8	47	CR2/CLU/CD55/C1S/C3/SERPING1/CR1/CD46
Reactome_Pathway	DDX58/IFIH1-mediated induction of interferon-alpha/beta	2.08942e-05	10	82	NFKBIA/NFKB2/TNFAIP3/TRAF3/NFKB1/APP/NLRC5/IKBKE/CYLD/IRF3
Reactome_Pathway	Integrin cell surface interactions	2.82632e-05	10	85	VCAM1/TNC/CD44/ITGB2/ICAM3/FN1/ICAM1/ITGAX/CDH1/ITGB8
Reactome_Pathway	Interleukin-6 family signaling	4.1366e-05	6	24	IL6ST/JAK2/SOCS3/IL6R/STAT3/STAT1
Reactome_Pathway	Interleukin-15 signaling	4.17521e-05	5	14	JAK3/IL2RG/IL2RB/STAT3/IL15RA
Reactome_Pathway	Signaling by ALK	8.18174e-05	6	27	JAK3/IL2RG/MYC/PRDM1/STAT3/ALK
Reactome_Pathway	Complement cascade	8.71548e-05	8	58	CR2/CLU/CD55/C1S/C3/SERPING1/CR1/CD46
Reactome_Pathway	MyD88-independent TLR4 cascade	9.53539e-05	10	99	NFKBIA/NFKB2/BIRC3/TLR4/TRAF3/MAP3K8/NFKB1/APP/IKBKE/IRF3
Reactome_Pathway	TRIF(TICAM1)-mediated TLR4 signaling	9.53539e-05	10	99	NFKBIA/NFKB2/BIRC3/TLR4/TRAF3/MAP3K8/NFKB1/APP/IKBKE/IRF3
Reactome_Pathway	TNFR1-induced NFkappaB signaling pathway	0.000137004	6	30	BIRC3/TNFAIP3/TRAF1/TNFRSF1A/TNF/CYLD
Reactome_Pathway	DAP12 interactions	0.000137004	7	45	HLA-B/HLA-C/B2M/FYN/LAT/LCK/HLA-E
Reactome_Pathway	TNF receptor superfamily (TNFSF) members mediating non-canonical NF-kB pathway	0.000138081	5	18	LTA/BIRC3/CD40LG/TRAF3/CD40
Reactome_Pathway	Interleukin-10 signaling	0.000175151	7	47	FCER2/TNFRSF1B/ICAM1/TNFRSF1A/STAT3/TNF/IL18
Reactome_Pathway	Toll-like Receptor Cascades	0.000177663	12	157	NFKBIA/NFKB2/BIRC3/ITGB2/TLR4/TRAF3/HSP90B1/MAP3K8/NFKB1/APP/IKBKE/IRF3
Reactome_Pathway	Interleukin-3, Interleukin-5 and GM-CSF signaling	0.000192335	7	48	CSF2RB/JAK3/IL2RG/JAK2/IL2RB/FYN/HCK
Reactome_Pathway	Toll Like Receptor 4 (TLR4) Cascade	0.000210026	11	135	NFKBIA/NFKB2/BIRC3/ITGB2/TLR4/TRAF3/MAP3K8/NFKB1/APP/IKBKE/IRF3
Reactome_Pathway	Signaling by KIT in disease	0.000210026	5	20	JAK2/FYN/LCK/STAT3/STAT1
Reactome_Pathway	Signaling by phosphorylated juxtamembrane, extracellular and kinase domain KIT mutants	0.000210026	5	20	JAK2/FYN/LCK/STAT3/STAT1
Reactome_Pathway	Regulation of TNFR1 signaling	0.000279408	6	35	BIRC3/TNFAIP3/TRAF1/TNFRSF1A/TNF/CYLD
Reactome_Pathway	Negative regulators of DDX58/IFIH1 signaling	0.000279408	6	35	TNFAIP3/TRAF3/NLRC5/IKBKE/CYLD/IRF3
Reactome_Pathway	Toll Like Receptor 3 (TLR3) Cascade	0.00032634	9	94	NFKBIA/NFKB2/BIRC3/TRAF3/MAP3K8/NFKB1/APP/IKBKE/IRF3
Reactome_Pathway	MAPK family signaling cascades	0.000368519	17	325	DUSP2/IL6ST/CSF2RB/JAK3/IL2RG/JAK2/IL6R/IL2RB/FYN/LAT/DUSP10/MYC/FN1/FGFR2/RASA4/RASGRF1/HSPB1
Reactome_Pathway	RAF-independent MAPK1/3 activation	0.000391875	5	23	DUSP2/IL6ST/JAK2/IL6R/DUSP10
Reactome_Pathway	FCGR activation	0.000391875	4	12	FYN/CD247/CD3G/HCK
Reactome_Pathway	Interleukin-2 signaling	0.000391875	4	12	JAK3/IL2RG/IL2RB/LCK
Reactome_Pathway	TNFR1-induced proapoptotic signaling	0.000547947	4	13	TNFAIP3/TNFRSF1A/TNF/CYLD
Reactome_Pathway	Inactivation of CSF3 (G-CSF) signaling	0.000558455	5	25	JAK2/SOCS3/STAT3/STAT1/HCK
Reactome_Pathway	Non-integrin membrane-ECM interactions	0.000579953	7	59	TNC/ITGB4/LAMA3/FN1/LAMB3/TGFB1/LAMC2
Reactome_Pathway	Purinergic signaling in leishmaniasis infection	0.000645601	5	26	NFKB2/C3/NFKB1/IL18/APP
Reactome_Pathway	Cell recruitment (pro-inflammatory response)	0.000645601	5	26	NFKB2/C3/NFKB1/IL18/APP
Reactome_Pathway	Assembly of collagen fibrils and other multimeric structures	0.000678842	7	61	ITGB4/LAMA3/LAMB3/COL27A1/MMP9/LAMC2/DST
Reactome_Pathway	Regulation of IFNG signaling	0.000678842	4	14	JAK2/SOCS3/IFNGR1/STAT1
Reactome_Pathway	Signaling by SCF-KIT	0.00072959	6	43	JAK2/FYN/LCK/STAT3/MMP9/STAT1
Reactome_Pathway	Interleukin receptor SHC signaling	0.00072959	5	27	CSF2RB/JAK3/IL2RG/JAK2/IL2RB
Reactome_Pathway	TNF signaling	0.000809286	6	44	BIRC3/TNFAIP3/TRAF1/TNFRSF1A/TNF/CYLD
Reactome_Pathway	MAPK1/MAPK3 signaling	0.000828658	15	286	DUSP2/IL6ST/CSF2RB/JAK3/IL2RG/JAK2/IL6R/IL2RB/FYN/LAT/DUSP10/FN1/FGFR2/RASA4/RASGRF1
Reactome_Pathway	Diseases of signal transduction by growth factor receptors and second messengers	0.00103279	19	433	BCL2A1/JUNB/NR4A1/HEY1/JAK2/ICOS/CEBPB/FYN/LCK/DUSP10/MYC/FN1/DLL1/TGFB1/FGFR2/STAT3/STAT1/ESR1/ALK
Reactome_Pathway	ER-Phagosome pathway	0.00110758	8	90	HLA-B/HLA-A/HLA-C/B2M/HLA-F/TAP1/HLA-E/TLR4
Reactome_Pathway	DAP12 signaling	0.00110758	5	30	B2M/FYN/LAT/LCK/HLA-E
Reactome_Pathway	MET activates PTK2 signaling	0.00110758	5	30	LAMA3/FN1/LAMB3/COL27A1/LAMC2
Reactome_Pathway	Signaling by CSF3 (G-CSF)	0.00110758	5	30	JAK2/SOCS3/STAT3/STAT1/HCK
Reactome_Pathway	Cell junction organization	0.00117547	8	91	ITGB4/NECTIN2/LAMA3/LAMB3/LAMC2/DST/CDH2/CDH1
Reactome_Pathway	Diseases of Immune System	0.00124705	5	31	NFKBIA/NFKB2/TLR4/TRAF3/NFKB1
Reactome_Pathway	Diseases associated with the TLR signaling cascade	0.00124705	5	31	NFKBIA/NFKB2/TLR4/TRAF3/NFKB1
Reactome_Pathway	Activation of IRF3/IRF7 mediated by TBK1/IKK epsilon	0.00160901	4	18	TLR4/TRAF3/IKBKE/IRF3
Reactome_Pathway	MHC class II antigen presentation	0.00174382	9	123	HLA-DQA1/HLA-DQB1/CTSH/HLA-DRB3/HLA-DRB4/HLA-DRB5/HLA-DRA/HLA-DOA/HLA-DPA1
Reactome_Pathway	Signaling by ALK in cancer	0.00235463	6	55	BCL2A1/JUNB/CEBPB/FN1/STAT3/ALK
Reactome_Pathway	Signaling by ALK fusions and activated point mutants	0.00235463	6	55	BCL2A1/JUNB/CEBPB/FN1/STAT3/ALK
Reactome_Pathway	Cell-Cell communication	0.0023938	9	129	ITGB4/FYN/NECTIN2/LAMA3/LAMB3/LAMC2/DST/CDH2/CDH1
Reactome_Pathway	Nucleotide-binding domain, leucine rich repeat containing receptor (NLR) signaling pathways	0.00269041	6	57	NFKB2/BIRC3/TNFAIP3/NFKB1/APP/CYLD
Reactome_Pathway	ZBP1(DAI) mediated induction of type I IFNs	0.00269041	4	21	NFKBIA/NFKB2/NFKB1/IRF3
Reactome_Pathway	Nef-mediates down modulation of cell surface receptors by recruiting them to clathrin adapters	0.00269041	4	21	HLA-A/B2M/LCK/CD4
Reactome_Pathway	CD209 (DC-SIGN) signaling	0.00269041	4	21	ICAM3/FYN/RELB/NFKB1
Reactome_Pathway	Antigen processing-Cross presentation	0.00269041	8	105	HLA-B/HLA-A/HLA-C/B2M/HLA-F/TAP1/HLA-E/TLR4
Reactome_Pathway	Platelet activation, signaling and aggregation	0.00335833	13	263	CLU/VEGFA/GNG4/FYN/LAT/LCK/FN1/CD63/SERPING1/TGFB1/PDPN/APP/GNG12
Reactome_Pathway	Cell surface interactions at the vascular wall	0.00341635	9	137	CD2/CD44/ITGB2/FYN/LCK/CD48/FN1/TGFB1/ITGAX
Reactome_Pathway	FCGR3A-mediated IL10 synthesis	0.00354366	5	40	FYN/CD247/CD3G/HCK/PRKAR1B
Reactome_Pathway	MAPK3 (ERK1) activation	0.00354366	3	10	IL6ST/JAK2/IL6R
Reactome_Pathway	STAT3 nuclear events downstream of ALK signaling	0.00354366	3	10	IL2RG/PRDM1/STAT3
Reactome_Pathway	MET promotes cell motility	0.00391322	5	41	LAMA3/FN1/LAMB3/COL27A1/LAMC2
Reactome_Pathway	Death Receptor Signalling	0.00397251	9	141	NFKBIA/NGFR/BIRC3/TNFAIP3/TRAF1/TNFRSF1A/NFKB1/TNF/CYLD
Reactome_Pathway	Growth hormone receptor signaling	0.00416938	4	24	JAK2/SOCS3/STAT3/STAT1
Reactome_Pathway	Signaling by Leptin	0.00454558	3	11	JAK2/SOCS3/STAT3
Reactome_Pathway	SUMOylation of immune response proteins	0.00454558	3	11	NFKBIA/NFKB2/IKBKE
Reactome_Pathway	Interleukin-20 family signaling	0.00468646	4	25	JAK3/JAK2/STAT3/STAT1
Reactome_Pathway	TRAF6 mediated NF-kB activation	0.00468646	4	25	NFKBIA/NFKB2/NFKB1/APP
Reactome_Pathway	Collagen formation	0.00478431	7	90	ITGB4/LAMA3/LAMB3/COL27A1/MMP9/LAMC2/DST
Reactome_Pathway	RAF/MAP kinase cascade	0.00520785	13	280	DUSP2/CSF2RB/JAK3/IL2RG/JAK2/IL2RB/FYN/LAT/DUSP10/FN1/FGFR2/RASA4/RASGRF1
Reactome_Pathway	TICAM1-dependent activation of IRF3/IRF7	0.00567167	3	12	TRAF3/IKBKE/IRF3
Reactome_Pathway	Syndecan interactions	0.00607118	4	27	TNC/ITGB4/FN1/TGFB1
Reactome_Pathway	Neutrophil degranulation	0.00665973	18	480	DSP/CD55/HLA-B/CD44/HLA-A/HLA-C/CTSH/ITGB2/B2M/TNFRSF1B/C3/CD63/ITGAX/CR1/LGALS3/PLD1/MMP9/NFKB1
Reactome_Pathway	Leishmania infection	0.00681018	12	254	NFKB2/GNG4/FYN/C3/NFKB1/CD247/IL18/APP/CD3G/HCK/GNG12/PRKAR1B
Reactome_Pathway	NF-kB is activated and signals survival	0.00698892	3	13	NFKBIA/NGFR/NFKB1
Reactome_Pathway	Laminin interactions	0.00875399	4	30	ITGB4/LAMA3/LAMB3/LAMC2
Reactome_Pathway	ECM proteoglycans	0.00975521	6	76	TNC/LAMA3/FN1/TGFB1/ITGAX/APP
Reactome_Pathway	Anchoring fibril formation	0.010428	3	15	LAMA3/LAMB3/LAMC2
Reactome_Pathway	TRAF3-dependent IRF activation pathway	0.010428	3	15	TRAF3/IKBKE/IRF3
Reactome_Pathway	Signaling by MET	0.0115616	6	79	LAMA3/FN1/LAMB3/COL27A1/STAT3/LAMC2
Reactome_Pathway	TAK1 activates NFkB by phosphorylation and activation of IKKs complex	0.0119745	4	33	NFKBIA/NFKB2/NFKB1/APP
Reactome_Pathway	Post-translational protein phosphorylation	0.0120912	7	108	TNC/C3/FN1/HSP90B1/MFGE8/APP/CDH2
Reactome_Pathway	p75NTR signals via NF-kB	0.0120912	3	16	NFKBIA/NGFR/NFKB1
Reactome_Pathway	The NLRP3 inflammasome	0.0120912	3	16	NFKB2/NFKB1/APP
Reactome_Pathway	Potential therapeutics for SARS	0.0125328	6	81	JAK3/PDCD1/JAK2/VEGFA/IL6R/IFNGR1
Reactome_Pathway	Degradation of the extracellular matrix	0.012812	8	140	CD44/CAPN2/LAMA3/FN1/LAMB3/MMP9/LAMC2/CDH1
Reactome_Pathway	Interleukin-12 family signaling	0.0136725	5	57	IL6ST/EBI3/JAK2/STAT3/STAT1
Reactome_Pathway	RIP-mediated NFkB activation via ZBP1	0.0138741	3	17	NFKBIA/NFKB2/NFKB1
Reactome_Pathway	GPVI-mediated activation cascade	0.0138741	4	35	FYN/LAT/LCK/PDPN
Reactome_Pathway	Transcriptional regulation of white adipocyte differentiation	0.0144067	6	84	EGR2/CEBPB/TGFB1/NFKB1/TNF/CEBPA
Reactome_Pathway	Interleukin-7 signaling	0.0151401	4	36	JAK3/IL2RG/IL7/STAT3
Reactome_Pathway	Transcriptional regulation of granulopoiesis	0.0199301	6	90	IL6R/CEBPB/MYC/GATA2/STAT3/CEBPA
Reactome_Pathway	NGF-stimulated transcription	0.0199301	4	39	EGR2/EGR1/JUNB/RRAD
Reactome_Pathway	Cytosolic sensors of pathogen-associated DNA	0.0199301	5	63	NFKBIA/NFKB2/STAT6/NFKB1/IRF3
Reactome_Pathway	TRAF6 mediated induction of NFkB and MAP kinases upon TLR7/8 or 9 activation	0.0205732	6	91	NFKBIA/NFKB2/TLR4/MAP3K8/NFKB1/APP
Reactome_Pathway	MyD88 dependent cascade initiated on endosome	0.0215302	6	92	NFKBIA/NFKB2/TLR4/MAP3K8/NFKB1/APP
Reactome_Pathway	Toll Like Receptor 7/8 (TLR7/8) Cascade	0.0225164	6	93	NFKBIA/NFKB2/TLR4/MAP3K8/NFKB1/APP
Reactome_Pathway	CTLA4 inhibitory signaling	0.0235735	3	21	FYN/LCK/CTLA4
Reactome_Pathway	Inflammasomes	0.0235735	3	21	NFKB2/NFKB1/APP
Reactome_Pathway	Regulation of Insulin-like Growth Factor (IGF) transport and uptake by Insulin-like Growth Factor Binding Proteins (IGFBPs)	0.0235735	7	125	TNC/C3/FN1/HSP90B1/MFGE8/APP/CDH2
Reactome_Pathway	Toll Like Receptor 9 (TLR9) Cascade	0.0254488	6	96	NFKBIA/NFKB2/TLR4/MAP3K8/NFKB1/APP
Reactome_Pathway	CD28 dependent PI3K/Akt signaling	0.0264867	3	22	FYN/LCK/MAP3K8
Reactome_Pathway	Platelet degranulation	0.0273003	7	129	CLU/VEGFA/FN1/CD63/SERPING1/TGFB1/APP
Reactome_Pathway	Host Interactions of HIV factors	0.0282363	7	130	HLA-A/B2M/FYN/LCK/CD247/CD4/HCK
Reactome_Pathway	MyD88:MAL(TIRAP) cascade initiated on plasma membrane	0.0312563	6	101	NFKBIA/NFKB2/TLR4/MAP3K8/NFKB1/APP
Reactome_Pathway	Toll Like Receptor TLR6:TLR2 Cascade	0.0312563	6	101	NFKBIA/NFKB2/TLR4/MAP3K8/NFKB1/APP
Reactome_Pathway	Response to elevated platelet cytosolic Ca2+	0.0324411	7	134	CLU/VEGFA/FN1/CD63/SERPING1/TGFB1/APP
Reactome_Pathway	Toll Like Receptor TLR1:TLR2 Cascade	0.0348584	6	104	NFKBIA/NFKB2/TLR4/MAP3K8/NFKB1/APP
Reactome_Pathway	Toll Like Receptor 2 (TLR2) Cascade	0.0348584	6	104	NFKBIA/NFKB2/TLR4/MAP3K8/NFKB1/APP
Reactome_Pathway	PI3K/AKT Signaling in Cancer	0.0348584	6	104	NR4A1/ICOS/FYN/LCK/FGFR2/ESR1
Reactome_Pathway	Role of phospholipids in phagocytosis	0.0355971	3	25	PLD1/CD247/CD3G
Reactome_Pathway	PI5P, PP2A and IER3 Regulate PI3K/AKT Signaling	0.0375805	6	106	ICOS/FYN/LCK/FGFR2/IER3/ESR1
Reactome_Pathway	Extra-nuclear estrogen signaling	0.0400649	5	77	GNG4/MMP9/GNG12/ESR1/HSPB1
Reactome_Pathway	Interleukin-1 family signaling	0.0402649	7	141	NFKBIA/NFKB2/MAP3K8/STAT3/NFKB1/IL18/APP
Reactome_Pathway	C-type lectin receptors (CLRs)	0.0413407	7	142	NFKBIA/NFKB2/ICAM3/FYN/RELB/NFKB1/CLEC7A
Reactome_Pathway	Constitutive Signaling by Aberrant PI3K in Cancer	0.0413407	5	78	ICOS/FYN/LCK/FGFR2/ESR1
Reactome_Pathway	Nef mediated downregulation of MHC class I complex cell surface expression	0.0481506	2	10	HLA-A/B2M
Reactome_Pathway	RUNX1 and FOXP3 control the development of regulatory T lymphocytes (Tregs)	0.0481506	2	10	CTLA4/CR1
Reactome_Pathway	Negative regulation of the PI3K/AKT network	0.0481506	6	113	ICOS/FYN/LCK/FGFR2/IER3/ESR1
