# Supplementary material for: Aggressive B cell lymphomas retain ATR-dependent determinants of T cell exclusion from the germinal center dark zone
Source: J Clin Invest. 2025 Jul 17;135(18):e187371. doi: 10.1172/JCI187371 (PMC12435852; doi:10.1172/JCI187371)
Supplement: Supplemental table 3 [file jci-135-187371-s249.xlsx]

## Sheet: DZ-UP genes
gene: gene symbol name
logFC: log2 fold change
P.Value: differential expression p-value
adj.P.Val_BH: BH adjusted p-value
gene	logFC	P.Value	adj.P.Val_BH
H2AC12	0.905	3.5e-39	4.1e-35
H2AC16	1.04	4e-37	1.6e-33
H2AC11	0.965	8.8e-35	2.6e-31
H4C13	0.98	7.6e-34	1.8e-30
H1.5	0.986	3.7e-31	5.5e-28
CXCR4	1.284	6.5e-31	7.7e-28
H2AC7	0.912	2e-30	2.2e-27
KIFC1	1.115	2.8e-28	2.6e-25
STMN1	1.169	8.1e-28	6.9e-25
H3C8	0.938	1.3e-27	1.1e-24
HMGB2	1.299	5e-27	3.7e-24
H3C2	1.025	2.9e-26	2e-23
H2AC4	0.869	3.3e-26	2.2e-23
H2BC7	1.052	8.2e-26	5.1e-23
PLK1	1.206	1.4e-25	8.1e-23
H3C7	0.969	2.2e-25	1.3e-22
H2BC18	0.839	1.5e-24	8.4e-22
H2BC17	0.907	2.8e-24	1.4e-21
NUSAP1	0.905	3.4e-24	1.7e-21
SEC14L1	0.967	5.2e-24	2.5e-21
H3C4	0.914	1e-23	4.6e-21
H2BC5	0.952	1.9e-23	8.4e-21
H2BC3	0.986	3.1e-23	1.3e-20
H3C3	1.146	3.4e-23	1.4e-20
H4C14	0.858	6.2e-23	2.5e-20
H4C9	0.788	9.2e-23	3.6e-20
H4C3	0.837	9.7e-23	3.6e-20
H2AC17	0.967	1.3e-22	4.6e-20
H4C4	0.936	1.3e-22	4.6e-20
H2BC10	0.817	1.6e-22	5.5e-20
CCNB2	1.025	2e-22	6.7e-20
H3C15	0.969	2.3e-22	7.3e-20
H2AC8	1.055	4.8e-22	1.5e-19
AICDA	1.276	1.4e-21	4e-19
H2BC12L	0.827	1.8e-21	5.1e-19
H3C10	0.904	2.7e-21	7.6e-19
ASPM	1.15	4.1e-21	1.1e-18
H4C5	0.692	7.3e-21	1.9e-18
CDC25B	1.096	1.4e-20	3.6e-18
ARL6IP1	0.96	2.2e-20	5.4e-18
TUBB4B	1.079	4.4e-20	1e-17
CDK1	1.044	7.1e-20	1.6e-17
PTTG1	0.922	8e-20	1.8e-17
H1.2	0.877	8.3e-20	1.8e-17
PRC1	1.12	2.3e-19	4.9e-17
MKI67	1.231	2.5e-19	5.1e-17
RRM2	0.802	4.4e-19	8.9e-17
H2AC21	1.049	1.3e-18	2.5e-16
TPX2	1.241	2.1e-18	4.1e-16
BACH2	0.947	8.5e-18	1.6e-15
H2AC15	0.896	2.1e-17	3.8e-15
H2AC6	0.843	2.1e-17	3.8e-15
CCNB1	0.954	2.1e-17	3.8e-15
MME	1.046	2.2e-17	3.8e-15
H2BC13	0.898	3.2e-17	5.6e-15
H3C11	0.937	4.5e-17	7.7e-15
H2BC11	0.902	7.8e-17	1.3e-14
KANK2	1.164	1.1e-16	1.7e-14
H1.3	0.789	1.3e-16	2e-14
ST14	1.071	1.4e-16	2.3e-14
H4C16	0.706	1.8e-16	2.7e-14
SPAG5	1.122	1.9e-16	3e-14
SUSD3	0.742	3e-16	4.6e-14
H2AC13	0.883	4.7e-16	7e-14
H4C12	0.806	5.5e-16	8.1e-14
H2AC14	0.908	5.8e-16	8.4e-14
H2AZ1	0.751	1.1e-15	1.6e-13
DCK	0.764	1.2e-15	1.7e-13
CD38	0.814	1.5e-15	2e-13
CDKN3	1.122	1.7e-15	2.3e-13
CDC20	1.032	1.9e-15	2.4e-13
TUBA1B	0.756	1.9e-15	2.5e-13
H2BC9	0.881	2e-15	2.6e-13
H1.4	0.754	3e-15	3.8e-13
H4C8	0.9	3.3e-15	4.1e-13
DEK	0.778	4.8e-15	5.8e-13
PRR11	1	5.4e-15	6.5e-13
H2BC12	0.731	9e-15	1.1e-12
CDCA7	0.905	1.2e-14	1.4e-12
TOP2A	1.057	1.5e-14	1.7e-12
H3.7	0.821	1.5e-14	1.7e-12
DTX1	0.594	2.1e-14	2.4e-12
MYBL2	0.888	2.2e-14	2.5e-12
H4C6	0.854	2.3e-14	2.5e-12
GCSAM	0.972	2.8e-14	3e-12
H2BC4	0.787	8e-14	8.4e-12
KMT2A	0.862	8.2e-14	8.5e-12
CCNA2	1.052	8.5e-14	8.8e-12
H4C2	0.798	1.1e-13	1.1e-11
RUBCNL	1.077	4.3e-13	4.2e-11
TCL1A	0.679	5.8e-13	5.6e-11
H4C11	0.839	8.3e-13	7.9e-11
H3C12	0.834	9.1e-13	8.6e-11
IL4R	0.572	1.4e-12	1.3e-10
H4C1	0.687	2.1e-12	1.9e-10
FANCA	0.655	2.7e-12	2.5e-10
TACC3	0.831	3e-12	2.7e-10
H2BC26	0.712	3.2e-12	2.8e-10
H2BC14	0.82	3.4e-12	3e-10
TCF3	0.799	3.7e-12	3.3e-10
TK1	0.767	6.4e-12	5.4e-10
H2BC8	0.795	6.6e-12	5.6e-10
LBR	0.574	8.6e-12	7.2e-10
H2AC18	0.882	1.2e-11	1e-09
EZR	0.587	1.4e-11	1.1e-09
RBBP7	0.771	1.5e-11	1.2e-09
H2BC6	0.778	1.5e-11	1.2e-09
PEX5	0.875	2.7e-11	2.1e-09
CENPF	1.065	3e-11	2.4e-09
NUCKS1	0.623	4.7e-11	3.6e-09
CENPE	1.147	4.8e-11	3.7e-09
DLGAP5	0.799	8.2e-11	6.1e-09
TCEA1	0.71	1.6e-10	1.2e-08
DDX11	0.628	1.7e-10	1.2e-08
NDC1	0.58	2.4e-10	1.8e-08
MCM7	0.607	2.5e-10	1.8e-08
TUBA1C	0.486	2.8e-10	2e-08
SLC2A5	0.806	3.2e-10	2.2e-08
RACGAP1	0.667	3.6e-10	2.5e-08
C21orf58	0.686	5.8e-10	4.1e-08
STK40	0.76	6.1e-10	4.2e-08
ANAPC15	0.752	8.1e-10	5.6e-08
INCENP	0.859	9.2e-10	6.2e-08
H3C13	0.821	1.1e-09	7.2e-08
CBX3	0.504	1.3e-09	8.4e-08
SYTL2	1.14	1.3e-09	8.4e-08
SPC24	0.826	1.7e-09	1.1e-07
KPNA2	0.886	2.1e-09	1.3e-07
NEIL1	0.602	2.2e-09	1.4e-07
CDCA2	0.848	2.2e-09	1.4e-07
RRM2B	0.756	2.2e-09	1.4e-07
MND1	0.778	2.4e-09	1.5e-07
E2F2	0.759	2.5e-09	1.6e-07
HAUS8	0.802	2.6e-09	1.6e-07
ECEL1	1.189	2.7e-09	1.7e-07
MXD3	0.75	2.8e-09	1.8e-07
TROAP	0.97	2.9e-09	1.8e-07
FOXP1	0.693	3.2e-09	1.9e-07
MCUB	0.665	3.2e-09	1.9e-07
BUB1	0.759	3.2e-09	1.9e-07
CCNF	0.833	3.3e-09	2e-07
C1QC	1.117	3.6e-09	2.2e-07
SLC40A1	0.978	4e-09	2.3e-07
C1QA	1.065	5.2e-09	3e-07
CYB5R3	0.414	5.4e-09	3.1e-07
UBE2S	0.69	5.4e-09	3.1e-07
PRDM15	0.757	9.8e-09	5.4e-07
SLC30A4	0.856	1e-08	5.6e-07
NUF2	0.925	1.1e-08	5.9e-07
TYMS	0.7	1.3e-08	7.1e-07
NCAPD2	0.727	2.8e-08	1.4e-06
CXCL12	1.325	2.8e-08	1.4e-06
H2AX	0.543	3.9e-08	2e-06
BRI3BP	0.542	5.3e-08	2.6e-06
GTSE1	0.756	6.1e-08	3e-06
NCAPG	0.724	6.4e-08	3.1e-06
LMNB1	0.613	6.6e-08	3.2e-06
H2AC20	0.723	6.7e-08	3.2e-06
ESPL1	0.619	7.6e-08	3.6e-06
SERINC2	0.697	9.3e-08	4.4e-06
AFF3	0.669	9.7e-08	4.5e-06
MAZ	0.474	1e-07	4.7e-06
CKS2	0.626	1e-07	4.7e-06
FAM107B	0.544	1e-07	4.8e-06
H1.10	0.597	1.2e-07	5.6e-06
ANLN	0.722	1.3e-07	5.8e-06
SLCO3A1	0.705	1.6e-07	7.3e-06
GPSM2	0.866	1.7e-07	7.7e-06
APLP2	0.687	1.8e-07	8.1e-06
CLIC4	0.503	1.9e-07	8.6e-06
CKS1B	0.566	2e-07	8.8e-06
WDR76	0.627	2.1e-07	9.4e-06
PVRIG	0.591	2.2e-07	9.4e-06
CDCA8	0.792	2.3e-07	1e-05
PCLAF	0.619	2.5e-07	1.1e-05
MYBL1	0.633	2.5e-07	1.1e-05
LRWD1	0.594	2.7e-07	1.2e-05
CDT1	0.619	2.8e-07	1.2e-05
LGMN	0.569	3e-07	1.3e-05
PLEKHJ1	0.517	3.1e-07	1.3e-05
KIF11	0.664	3.4e-07	1.4e-05
TMEM156	0.578	3.5e-07	1.5e-05
ASF1B	0.662	3.6e-07	1.5e-05
UBE2J1	0.529	3.6e-07	1.5e-05
SGPP1	0.567	4e-07	1.7e-05
UBE2C	0.753	4.1e-07	1.7e-05
CD79B	0.453	4.3e-07	1.7e-05
YWHAH	0.571	4.5e-07	1.8e-05
PCNA	0.526	4.6e-07	1.8e-05
POLH	0.757	4.8e-07	1.9e-05
LSM10	0.599	4.9e-07	1.9e-05
CDCA3	0.69	4.9e-07	2e-05
H2BC15	0.619	5.3e-07	2.1e-05
CLEC2D	0.595	5.7e-07	2.2e-05
SMC4	0.774	5.7e-07	2.2e-05
SEL1L3	0.415	5.8e-07	2.3e-05
CDCA4	0.584	6.2e-07	2.4e-05
BCR	0.852	6.5e-07	2.5e-05
ARHGAP11A	0.722	7.2e-07	2.8e-05
SLBP	0.491	7.6e-07	2.9e-05
CCND3	0.589	8.1e-07	3.1e-05
AURKB	0.661	8.8e-07	3.3e-05
BIRC5	1.014	9e-07	3.4e-05
KIF23	0.833	9.2e-07	3.4e-05
KANK1	1	9.4e-07	3.5e-05
JPT1	0.632	1e-06	3.7e-05
E2F1	0.529	1.2e-06	4.3e-05
HMMR	0.882	1.3e-06	4.6e-05
BCL7A	0.519	1.4e-06	5.2e-05
MOB1B	0.604	1.5e-06	5.5e-05
KIF4A	0.898	1.9e-06	6.9e-05
BUB3	0.444	2e-06	6.9e-05
KIF20A	0.813	2.1e-06	7.3e-05
MCM4	0.666	2.2e-06	7.5e-05
CD27	0.58	2.2e-06	7.6e-05
MCM3	0.519	2.3e-06	7.8e-05
DEPDC1	0.637	2.4e-06	8.2e-05
AIM2	0.545	2.4e-06	8.2e-05
COL1A1	0.717	2.4e-06	8.4e-05
CBX5	0.591	2.5e-06	8.4e-05
IMP4	0.415	2.7e-06	9.1e-05
CENPM	0.722	2.9e-06	9.5e-05
ISG20	0.471	3.6e-06	0.00012
MAD2L1	0.735	3.8e-06	0.00012
STK38	0.532	3.9e-06	0.00013
AURKA	0.666	4e-06	0.00013
NEK2	0.891	4.1e-06	0.00013
DEPDC1B	0.668	4.3e-06	0.00014
TNFRSF17	0.621	4.4e-06	0.00014
KIF2C	0.805	4.4e-06	0.00014
AEBP1	0.844	4.5e-06	0.00014
SMC2	0.671	5e-06	0.00016
LPP	0.523	5.1e-06	0.00016
NCAPH	0.59	5.6e-06	0.00017
FAM241A	0.859	6.4e-06	0.0002
GINS1	0.695	6.5e-06	0.0002
EEIG1	0.524	6.9e-06	0.00021
MELK	0.583	7.7e-06	0.00023
RNF144B	0.573	7.7e-06	0.00023
PSIP1	0.502	8.1e-06	0.00024
RBM12B	0.563	8.2e-06	0.00024
GMFG	0.445	8.2e-06	0.00024
NUGGC	0.615	9.1e-06	0.00027
SAC3D1	0.569	9.4e-06	0.00027
FAM72B	0.382	9.5e-06	0.00028
SPDYE9	0.48	9.7e-06	0.00028
SGO2	0.731	1e-05	0.00029
KIF22	0.565	1e-05	0.00029
UGP2	0.513	1.1e-05	0.00032
RMI2	0.657	1.2e-05	0.00034
DDX39A	0.421	1.3e-05	0.00036
TUBB	0.518	1.3e-05	0.00036
COX6A1	0.498	1.3e-05	0.00038
DNASE1	0.508	1.4e-05	0.00038
ARHGAP11B	0.609	1.4e-05	0.00038
SPC25	0.673	1.4e-05	0.0004
CPTP	0.663	1.4e-05	0.0004
TPD52	0.522	1.5e-05	0.00042
CIP2A	0.677	1.6e-05	0.00043
ATG4B	0.512	1.8e-05	0.00048
SLX4	0.558	1.8e-05	0.00049
RHBDF2	0.545	1.8e-05	0.00049
CENPK	0.862	1.9e-05	0.00052
FNDC1	0.679	1.9e-05	0.00052
WNK2	0.583	2e-05	0.00053
H3C1	0.54	2.1e-05	0.00054
CDKN2D	0.547	2.1e-05	0.00055
BLOC1S6	0.479	2.1e-05	0.00056
RNF26	0.413	2.6e-05	0.00066
WDR62	0.697	3e-05	0.00078
PTPN18	0.477	3.2e-05	0.00081
PHGDH	0.589	3.2e-05	0.00081
SLC2A7	0.612	3.2e-05	0.00082
ACKR4	0.712	3.3e-05	0.00084
STIM2	0.557	3.6e-05	0.00091
ZNF775	0.517	3.7e-05	0.00093
BLK	0.55	3.9e-05	0.00096
BMP7	0.857	4e-05	0.001
NSD2	0.507	4.3e-05	0.0011
FOXM1	0.528	5.2e-05	0.0013
USP30	0.552	5.5e-05	0.0013
CCNI2	0.63	5.6e-05	0.0014
LAPTM5	0.361	5.7e-05	0.0014
LIG1	0.495	6e-05	0.0014
ABCA1	0.556	6e-05	0.0015
TERF2	0.432	6.8e-05	0.0016
SF3A2	0.446	7.1e-05	0.0017
DNMT1	0.459	7.4e-05	0.0018
LTB	0.36	7.7e-05	0.0018
MDM2	0.55	7.8e-05	0.0018
UHRF1	0.589	7.8e-05	0.0018
EHMT1	0.559	7.8e-05	0.0018
ANKRD36	0.399	7.9e-05	0.0018
TMPO	0.531	8.4e-05	0.0019
NUP210	0.342	8.6e-05	0.002
DYNC2I2	0.55	8.7e-05	0.002
RIPOR2	0.467	9e-05	0.0021
H2AC25	0.568	9.8e-05	0.0022
DCLRE1C	0.556	0.0001	0.0023
COX8A	0.404	0.00011	0.0025
METAP2	0.411	0.00011	0.0026
KIF20B	0.722	0.00012	0.0027
TTK	0.667	0.00012	0.0027
NT5C2	0.473	0.00013	0.0028
PXMP2	0.609	0.00013	0.0028
CDC25C	0.854	0.00013	0.0028
BUB1B	0.723	0.00013	0.0028
XPO1	0.434	0.00014	0.003
GPAT4	0.466	0.00014	0.003
KMT5A	0.474	0.00014	0.003
HNRNPD	0.324	0.00014	0.0031
H1.1	0.586	0.00014	0.0031
TRNAU1AP	0.491	0.00015	0.0033
PPP2R5C	0.386	0.00015	0.0033
APOL5	0.65	0.00016	0.0034
SKA2	0.541	0.00016	0.0034
KIF18B	0.564	0.00016	0.0034
UBALD2	0.402	0.00016	0.0034
DHFR	0.497	0.00016	0.0035
NCAPG2	0.62	0.00016	0.0035
RRM1	0.449	0.00017	0.0035
SIVA1	0.412	0.00017	0.0037
PRDX3	0.425	0.00018	0.0037
CALM3	0.404	0.00018	0.0037
CLSTN1	0.378	0.00018	0.0038
LDB3	0.867	0.00019	0.0039
CDK13	0.546	0.0002	0.0041
CENPA	0.686	0.0002	0.0041
PCNT	0.505	0.00021	0.0043
COL3A1	0.93	0.00021	0.0043
NNT	0.507	0.00022	0.0044
ALPI	0.631	0.00022	0.0045
CALM2	0.386	0.00023	0.0046
WASHC4	0.444	0.00025	0.0049
ATAD2	0.547	0.00025	0.0049
HDAC7	0.336	0.00025	0.0049
MCM2	0.462	0.00025	0.0049
TIMELESS	0.537	0.00027	0.0052
DCAF12	0.429	0.00027	0.0053
STIL	0.524	0.00028	0.0055
CD99	0.357	0.00028	0.0055
NAA50	0.465	0.0003	0.0057
TAS1R3	0.554	0.0003	0.0058
ACYP1	0.53	0.00031	0.0058
BCAS4	0.351	0.00031	0.0059
NDC80	0.608	0.00032	0.006
GOLGA6C	0.341	0.00032	0.0062
HNRNPH3	0.302	0.00035	0.0065
HJURP	0.645	0.00035	0.0065
HP1BP3	0.375	0.00035	0.0066
NUMA1	0.432	0.00037	0.0068
METRNL	0.505	0.00037	0.0069
PPP1R12C	0.403	0.00038	0.007
CKAP2L	0.665	0.00038	0.0071
MED25	0.447	0.00039	0.0071
CENPJ	0.564	0.00039	0.0071
ZNF747	0.401	0.0004	0.0074
AKR1B1	0.603	0.00041	0.0074
LSM5	0.456	0.00041	0.0075
SYBU	0.586	0.00043	0.0078
RANGAP1	0.377	0.00045	0.008
CLXN	0.632	0.00046	0.0081
SLC15A4	0.302	0.00046	0.0082
SLAMF6	0.358	0.00046	0.0082
DNAJC9	0.388	0.00046	0.0082
CNTRL	0.422	0.00048	0.0084
B3GLCT	0.59	0.00049	0.0086
FEN1	0.512	0.0005	0.0087
FAM111B	0.509	0.00051	0.0088
TIMD4	0.5	0.00051	0.0089
IFNLR1	0.496	0.00052	0.009
USP1	0.562	0.00053	0.0092
MZT2B	0.424	0.00053	0.0092
RPA3	0.361	0.00054	0.0092
ITGB3BP	0.465	0.00055	0.0095
ZNF101	0.569	0.00057	0.0098
BRWD1	0.35	0.00058	0.0099
IFT122	0.532	0.00061	0.01
CEP55	0.646	0.00062	0.01
SMARCA4	0.473	0.00062	0.011
C15orf40	0.515	0.00063	0.011
HNRNPA2B1	0.389	0.00063	0.011
MCCC1	0.468	0.00063	0.011
SRSF9	0.297	0.00064	0.011
CCNE2	0.449	0.00064	0.011
CCL21	0.715	0.00066	0.011
DUT	0.379	0.00067	0.011
HRH3	0.533	0.00068	0.011
MRPL27	0.4	0.0007	0.012
POTEB3	0.421	0.00073	0.012
CDK16	0.52	0.00073	0.012
UCHL1	0.573	0.00073	0.012
FOXO1	0.348	0.00074	0.012
RNASE1	0.749	0.00076	0.012
TSPAN13	0.368	0.00079	0.013
SUN2	0.361	0.00079	0.013
RGCC	0.405	0.00085	0.014
GINS4	0.567	0.00085	0.014
ORAI2	0.415	0.00086	0.014
ANP32E	0.308	0.00097	0.015
ARL11	0.387	0.00098	0.015
RASSF6	0.473	0.00098	0.015
DYNLT4	0.448	0.001	0.016
TEDC1	0.421	0.001	0.016
DUX4	0.403	0.001	0.016
TAPT1	0.578	0.001	0.016
DEGS1	0.402	0.001	0.016
SPRING1	0.406	0.001	0.016
CIT	0.484	0.0011	0.016
DSN1	0.463	0.0011	0.017
ARHGEF18	0.419	0.0011	0.017
RNF122	0.579	0.0011	0.018
CSNK1E	0.432	0.0011	0.018
DMD	0.533	0.0011	0.018
PCBD2	0.568	0.0012	0.018
CENPU	0.48	0.0012	0.018
FANCD2	0.411	0.0012	0.018
SLC9A7	0.582	0.0012	0.018
FANCI	0.524	0.0012	0.018
TONSL	0.562	0.0012	0.019
MBD2	0.389	0.0012	0.019
SLC35E3	0.438	0.0012	0.019
SSBP2	0.441	0.0012	0.019
PDF	0.364	0.0013	0.02
NXPH4	0.512	0.0013	0.02
TASOR2	0.515	0.0013	0.02
THSD4	0.765	0.0014	0.021
CDC27	0.553	0.0014	0.021
PIM1	0.415	0.0014	0.021
TUBB8B	0.38	0.0014	0.021
DTYMK	0.376	0.0014	0.021
JSRP1	0.465	0.0014	0.021
DENND6B	0.395	0.0014	0.021
POLA1	0.389	0.0014	0.021
ZWINT	0.493	0.0014	0.021
PLTP	0.405	0.0014	0.021
RCCD1	0.328	0.0014	0.021
RAD21	0.47	0.0014	0.021
DBF4	0.452	0.0014	0.021
ARL6IP6	0.499	0.0015	0.021
DMTN	0.563	0.0015	0.021
PRELP	0.505	0.0015	0.021
CCDC171	0.513	0.0015	0.022
KNSTRN	0.59	0.0015	0.022
NEIL3	0.59	0.0015	0.022
POU2AF1	0.455	0.0016	0.023
EDEM1	0.348	0.0016	0.023
RPL39L	0.495	0.0016	0.023
DNA2	0.484	0.0016	0.023
MCM6	0.462	0.0016	0.023
SLC38A9	0.506	0.0016	0.023
CETP	0.491	0.0017	0.024
IGLL1	0.476	0.0017	0.024
S1PR4	0.439	0.0017	0.024
TLX2	0.631	0.0017	0.024
PBK	0.543	0.0017	0.024
MEN1	0.398	0.0017	0.024
SHCBP1	0.412	0.0017	0.024
PIF1	0.471	0.0018	0.025
SYNE2	0.551	0.0018	0.025
CFL1	0.312	0.0018	0.025
BGN	0.587	0.0018	0.025
KRT8	0.33	0.0018	0.025
GRAP	0.339	0.0018	0.025
CNTROB	0.457	0.0018	0.025
RTN3	0.355	0.0019	0.025
DVL1	0.438	0.0019	0.026
YPEL1	0.472	0.0019	0.026
TMEM107	0.507	0.0019	0.026
PLEKHA2	0.335	0.0019	0.026
RALBP1	0.452	0.0019	0.026
ATM	0.338	0.002	0.027
GORASP1	0.35	0.002	0.027
CNNM3	0.417	0.002	0.027
NCOA3	0.34	0.002	0.027
SLC1A4	0.474	0.002	0.027
CBFB	0.263	0.0021	0.028
MTDH	0.371	0.0021	0.028
SLC6A6	0.373	0.0021	0.028
RBMX	0.313	0.0021	0.028
PAPSS1	0.405	0.0021	0.028
TMC5	0.577	0.0021	0.028
KCNN3	0.479	0.0022	0.029
MPRIP	0.374	0.0022	0.029
MSI2	0.377	0.0022	0.029
PRKDC	0.283	0.0022	0.029
MSH2	0.399	0.0022	0.029
GRAPL	0.474	0.0023	0.03
WDR90	0.398	0.0023	0.031
CRHBP	0.713	0.0023	0.031
SPIRE2	0.508	0.0025	0.032
TPGS2	0.446	0.0025	0.032
THAP3	0.402	0.0025	0.032
ZNF367	0.467	0.0025	0.033
MFSD3	0.384	0.0025	0.033
MYEF2	0.563	0.0025	0.033
CCDC69	0.316	0.0026	0.033
SMIM44	0.59	0.0026	0.033
PAQR4	0.656	0.0026	0.033
BICD2	0.291	0.0026	0.033
CSPG4	0.354	0.0026	0.034
ZC3H4	0.315	0.0027	0.034
AFF2	0.407	0.0027	0.034
XKR6	0.334	0.0027	0.034
DPH7	0.458	0.0027	0.034
ALPK1	0.485	0.0028	0.035
GGTLC2	0.373	0.0028	0.036
MAG	0.472	0.0029	0.036
SNED1	0.455	0.0029	0.036
SETBP1	0.381	0.0029	0.036
COL1A2	0.734	0.003	0.037
HMGN2	0.472	0.003	0.038
ACSF3	0.341	0.0031	0.039
DAZAP1	0.357	0.0031	0.039
LDAH	0.459	0.0032	0.039
BAZ1B	0.363	0.0032	0.039
CIAO2A	0.359	0.0032	0.039
RAN	0.184	0.0033	0.04
B4GALT1	0.289	0.0034	0.041
REXO5	0.574	0.0034	0.041
TMEM68	0.404	0.0035	0.042
UHRF2	0.337	0.0035	0.042
CD9	0.367	0.0036	0.043
PKMYT1	0.454	0.0036	0.043
SEC62	0.27	0.0036	0.043
CLPTM1L	0.315	0.0037	0.045
OAS1	0.506	0.0037	0.045
CDK5RAP2	0.414	0.0037	0.045
SCARB1	0.262	0.0038	0.045
CASP2	0.346	0.0038	0.045
GALR2	0.43	0.0038	0.045
PHTF2	0.383	0.0039	0.046
CD37	0.235	0.0039	0.046
NTN3	0.452	0.004	0.047
CTCF	0.438	0.0041	0.048
ARHGDIB	0.247	0.0041	0.048
RIOX1	0.538	0.0041	0.048
MROH1	0.334	0.0042	0.049
RNF167	0.363	0.0042	0.049
PTP4A2	0.329	0.0043	0.05
DUX5	0.442	0.0043	0.05
IGFBP3	0.485	0.0043	0.05
RBM38	0.397	0.0043	0.05

## Sheet: LZ-UP genes
gene: gene symbol name
logFC: log2 fold change
P.Value: differential expression p-value
adj.P.Val_BH: BH adjusted p-value
gene	logFC	P.Value	adj.P.Val_BH
CD83	-1.395	1e-37	6e-34
FCER2	-1.981	3.6e-33	7.2e-30
HLA.DQA1	-1.068	1e-31	1.7e-28
HLA.DQB1	-1.05	4.7e-31	6.3e-28
BCL2A1	-1.503	1.5e-29	1.5e-26
EPAS1	-1.138	2.2e-22	7e-20
FCAMR	-1.621	5.7e-22	1.7e-19
HPCAL1	-1.022	1.4e-20	3.7e-18
SEMA7A	-1.363	1.5e-20	3.8e-18
ITM2A	-1.384	4.7e-20	1.1e-17
LMO2	-1.36	5.5e-20	1.3e-17
PLEK	-0.881	2e-19	4.2e-17
VCAM1	-1.309	6.6e-19	1.3e-16
ALDH2	-0.842	2.4e-18	4.6e-16
CHI3L1	-1.446	5.1e-17	8.6e-15
FDCSP	-1.684	8.8e-17	1.4e-14
JAK3	-1.072	9.8e-16	1.4e-13
CLU	-1.377	1.1e-15	1.6e-13
LCK	-0.817	1.5e-15	2e-13
HSPB8	-1.288	1.6e-15	2.2e-13
ITGB2	-0.788	2.2e-15	2.7e-13
HLA.F	-0.84	3e-15	3.8e-13
DSP	-1.427	3.7e-15	4.5e-13
CDC42EP4	-1.118	6.8e-15	8.1e-13
LGALS9	-0.813	1.5e-14	1.7e-12
ALPK2	-0.98	2.8e-14	3.1e-12
SERPINE2	-1.375	5.5e-14	5.8e-12
PAPPA	-1.253	6.9e-14	7.3e-12
MS4A1	-0.661	1.7e-13	1.8e-11
FADS2	-1.124	2.8e-13	2.8e-11
MYH11	-0.947	3.5e-13	3.5e-11
MARCKS	-1.022	6.6e-13	6.4e-11
FCRL3	-0.883	7.4e-13	7.2e-11
IL2RG	-0.719	7.9e-13	7.6e-11
CXCL13	-1.693	1.8e-12	1.6e-10
MAF	-0.996	1.9e-12	1.8e-10
TNFRSF9	-1.068	2.8e-12	2.5e-10
HLA.DRB1	-0.693	4.8e-12	4.2e-10
VASP	-0.705	5.3e-12	4.6e-10
ANXA6	-0.737	7e-12	5.9e-10
SAMSN1	-1.116	1.3e-11	1.1e-09
HLA.DQB2	-0.956	1.7e-11	1.4e-09
LMNA	-0.709	2.4e-11	1.9e-09
NFKBIA	-0.858	3e-11	2.4e-09
EBI3	-1.169	4.6e-11	3.5e-09
VIM	-0.653	5e-11	3.8e-09
LAP3	-0.879	5.5e-11	4.2e-09
UBD	-0.825	6.4e-11	4.8e-09
SPOCK2	-0.81	7.4e-11	5.5e-09
RAMP1	-0.947	2.5e-10	1.8e-08
ZFP36L1	-0.547	2.6e-10	1.9e-08
SLC1A2	-1.077	3.4e-10	2.4e-08
CR2	-1.356	8.4e-10	5.8e-08
IL4I1	-0.737	1e-09	7e-08
DUSP2	-0.758	1.1e-09	7.4e-08
CLEC17A	-0.846	1.5e-09	1e-07
CSTA	-1.093	2e-09	1.3e-07
IER2	-0.558	2.4e-09	1.5e-07
CAPG	-0.638	2.7e-09	1.7e-07
EPHX2	-0.751	3.5e-09	2.1e-07
HLA.DRA	-0.583	3.6e-09	2.1e-07
HLA.C	-0.564	3.7e-09	2.2e-07
HLA.A	-0.685	4.2e-09	2.4e-07
LCP2	-1.048	5.5e-09	3.1e-07
SRGN	-1.082	5.8e-09	3.3e-07
HSP90B1	-0.613	6.3e-09	3.5e-07
CYB561A3	-0.56	6.4e-09	3.6e-07
HLA.DPA1	-0.47	7.2e-09	4e-07
HOPX	-0.925	7.5e-09	4.2e-07
MARCKSL1	-0.719	8.4e-09	4.6e-07
PDCD1	-0.881	1.2e-08	6.6e-07
NFKB2	-0.751	1.3e-08	7.1e-07
CD74	-0.453	1.4e-08	7.6e-07
DDR2	-1.122	1.4e-08	7.7e-07
NPHS1	-1.211	1.6e-08	8.6e-07
EVL	-0.513	1.7e-08	8.8e-07
SLFN5	-1.008	2.1e-08	1.1e-06
TDRP	-1.083	2.2e-08	1.2e-06
CIITA	-0.629	2.3e-08	1.2e-06
CD82	-0.764	2.4e-08	1.3e-06
PEPD	-0.814	2.6e-08	1.4e-06
C4B.2	-0.835	2.8e-08	1.5e-06
ROBO1	-0.801	3.2e-08	1.6e-06
FMNL2	-0.932	3.6e-08	1.8e-06
TNFRSF14	-0.649	4.8e-08	2.4e-06
CR1	-0.61	4.9e-08	2.4e-06
CTTN	-0.784	4.9e-08	2.5e-06
TIMP1	-0.85	5e-08	2.5e-06
TMEM150C	-1.31	5e-08	2.5e-06
SPIB	-0.515	5.4e-08	2.6e-06
DPYSL4	-0.439	5.6e-08	2.8e-06
LGALS9C	-0.681	5.8e-08	2.8e-06
ICOS	-1.157	6.6e-08	3.2e-06
PIP4K2A	-0.672	9.4e-08	4.4e-06
WLS	-0.957	1.1e-07	5e-06
SARAF	-0.725	1.1e-07	5e-06
IL21R	-0.485	1.2e-07	5.4e-06
TOX2	-0.766	1.3e-07	5.9e-06
SH3BGRL	-0.537	1.7e-07	7.6e-06
TYMP	-0.617	2.1e-07	9.4e-06
DDIT4	-0.608	2.2e-07	9.5e-06
CAMK1	-0.627	2.3e-07	9.9e-06
DHRS9	-0.909	2.7e-07	1.2e-05
TRBC1	-0.839	2.7e-07	1.2e-05
ACTN1	-0.757	2.7e-07	1.2e-05
BIRC3	-0.585	3e-07	1.3e-05
SOX8	-0.745	3.6e-07	1.5e-05
PSME2	-0.582	4.4e-07	1.8e-05
HSPA5	-0.437	4.4e-07	1.8e-05
SYNGR2	-0.456	4.6e-07	1.8e-05
C1S	-0.793	5e-07	2e-05
BHLHE40	-0.572	5.8e-07	2.3e-05
PTPN6	-0.804	6.3e-07	2.4e-05
CD3D	-1.048	8.1e-07	3.1e-05
CD200	-0.859	9.2e-07	3.4e-05
CREB3L2	-0.771	1e-06	3.8e-05
LGALS9B	-0.627	1e-06	3.8e-05
RAB8B	-0.521	1e-06	3.8e-05
CTLA4	-1.02	1.2e-06	4.3e-05
CLIC2	-0.975	1.2e-06	4.4e-05
CSF2RB	-0.684	1.2e-06	4.5e-05
PLD4	-0.89	1.3e-06	4.7e-05
VARS1	-0.665	1.5e-06	5.4e-05
SGPP2	-0.96	1.5e-06	5.5e-05
HSPB1	-0.487	1.6e-06	5.7e-05
CTNNA1	-0.63	1.8e-06	6.2e-05
TMEM163	-0.583	1.8e-06	6.5e-05
FOSL2	-0.887	2e-06	6.9e-05
PARP14	-0.72	2e-06	6.9e-05
IQSEC1	-0.687	2e-06	7e-05
MDK	-0.783	2.1e-06	7.4e-05
PFKFB3	-0.652	2.3e-06	7.9e-05
EFNB2	-0.968	2.5e-06	8.4e-05
TNFRSF1B	-0.636	2.6e-06	8.8e-05
CD72	-0.582	2.6e-06	8.8e-05
SYNDIG1	-0.885	2.6e-06	8.8e-05
EXOC3L4	-0.667	2.6e-06	8.8e-05
DPY19L1	-0.674	2.8e-06	9.3e-05
IDE	-0.683	2.9e-06	9.5e-05
SIGLEC10	-0.612	3e-06	0.0001
RELB	-0.565	3e-06	0.0001
LY75	-0.514	3.1e-06	0.0001
SNX9	-0.911	3.1e-06	0.0001
HSP90AB1	-0.488	3.1e-06	0.0001
PDIA6	-0.435	3.5e-06	0.00011
HLA.DOA	-0.405	3.5e-06	0.00011
HAPLN3	-0.733	3.7e-06	0.00012
CAPN6	-0.956	4.4e-06	0.00014
IL27RA	-0.642	4.5e-06	0.00014
SERPINA3	-1.034	5.2e-06	0.00016
MKNK2	-0.381	5.4e-06	0.00017
TRAF4	-0.701	5.5e-06	0.00017
TRPV3	-0.676	5.6e-06	0.00017
ELFN2	-0.508	5.8e-06	0.00018
NDRG1	-0.679	6.2e-06	0.00019
SUB1	-0.557	6.5e-06	0.0002
IFI30	-0.438	6.5e-06	0.0002
SBNO2	-0.513	6.7e-06	0.0002
HSPA1A	-0.633	6.9e-06	0.00021
TCF7L2	-0.72	6.9e-06	0.00021
CD44	-0.703	7.4e-06	0.00022
ARPC4	-0.409	7.4e-06	0.00022
GNL3	-0.606	7.5e-06	0.00022
S100A6	-0.574	8.1e-06	0.00024
PLXNA1	-0.586	8.2e-06	0.00024
LPXN	-0.418	8.5e-06	0.00025
POU2F2	-0.515	9.3e-06	0.00027
CD40	-0.413	1.2e-05	0.00034
PMEPA1	-0.767	1.3e-05	0.00036
CD3G	-0.917	1.4e-05	0.00038
ABRACL	-0.72	1.4e-05	0.00038
NFIC	-0.649	1.4e-05	0.0004
HYOU1	-0.578	1.5e-05	0.00041
INHBB	-0.75	1.5e-05	0.00041
GCDH	-0.66	1.5e-05	0.00041
CTSH	-0.405	1.6e-05	0.00043
CLMP	-0.713	1.6e-05	0.00044
STAT5A	-0.637	1.6e-05	0.00045
CEBPA	-0.795	1.7e-05	0.00047
FOXP4	-0.561	1.7e-05	0.00047
SSR4	-0.524	1.7e-05	0.00047
SQSTM1	-0.538	1.8e-05	0.00048
RARRES2	-0.513	1.8e-05	0.00048
DNAJC10	-0.451	1.8e-05	0.0005
TOM1L1	-0.624	2e-05	0.00053
C1orf115	-0.78	2e-05	0.00054
VPS37B	-0.684	2e-05	0.00054
SERPINA9	-0.592	2.2e-05	0.00057
GJA1	-0.764	2.3e-05	0.00061
HLA.E	-0.487	2.4e-05	0.00064
PPP1R9B	-0.51	2.5e-05	0.00066
SLC12A7	-0.633	2.6e-05	0.00066
CDYL2	-0.761	2.6e-05	0.00069
LITAF	-0.457	2.8e-05	0.00072
CHN1	-0.72	3.1e-05	0.00079
TIGIT	-0.569	3.2e-05	0.00081
SNX8	-0.494	3.3e-05	0.00084
IRF2BP2	-0.563	3.4e-05	0.00086
IRF4	-0.695	3.4e-05	0.00086
SDCBP	-0.492	3.5e-05	0.00089
FYB1	-0.81	3.8e-05	0.00095
HLA.B	-0.518	3.8e-05	0.00096
BIN1	-0.431	3.9e-05	0.00097
CALR	-0.34	4.9e-05	0.0012
CD3E	-0.764	5.1e-05	0.0013
TNFAIP3	-0.753	5.2e-05	0.0013
TRMT1	-0.552	5.6e-05	0.0014
IL32	-0.505	5.8e-05	0.0014
TCF7	-0.658	5.9e-05	0.0014
RBPJ	-0.556	6e-05	0.0015
RIGI	-0.621	6e-05	0.0015
ITGB4	-0.588	6.1e-05	0.0015
MRPL3	-0.431	6.2e-05	0.0015
DNPH1	-0.52	6.3e-05	0.0015
TNFAIP2	-0.558	6.5e-05	0.0016
ARID5A	-0.784	6.6e-05	0.0016
MAN2B1	-0.576	6.7e-05	0.0016
LASP1	-0.444	7.5e-05	0.0018
TMSB4X	-0.396	7.6e-05	0.0018
ADAMDEC1	-0.914	7.8e-05	0.0018
PVR	-0.487	7.8e-05	0.0018
TBC1D22A	-0.346	8e-05	0.0018
ANXA7	-0.503	8.1e-05	0.0019
CREBL2	-0.659	9e-05	0.0021
SMCO4	-0.607	9.1e-05	0.0021
CLSTN3	-0.44	9.1e-05	0.0021
MSN	-0.475	9.2e-05	0.0021
CITED4	-0.679	9.3e-05	0.0021
ICAM3	-0.594	9.8e-05	0.0022
CTHRC1	-0.791	0.0001	0.0023
C16orf89	-0.908	0.0001	0.0023
EPB41L3	-0.792	0.0001	0.0024
CYTH1	-0.433	0.00011	0.0024
MOXD1	-0.574	0.00011	0.0025
MXRA7	-0.426	0.00011	0.0026
PRKCZ	-0.756	0.00012	0.0027
SNX29	-0.437	0.00012	0.0027
RNH1	-0.568	0.00013	0.0028
HLA.DQA2	-0.439	0.00013	0.0028
LSAMP	-0.68	0.00013	0.0028
FN1	-0.474	0.00014	0.003
MTARC1	-0.621	0.00014	0.0031
JUND	-0.364	0.00015	0.0031
CXCL14	-0.426	0.00015	0.0033
PACSIN2	-0.547	0.00016	0.0034
SIAH2	-0.444	0.00016	0.0035
PSME1	-0.365	0.00018	0.0037
DGKA	-0.653	0.00018	0.0037
CD14	-0.613	0.00018	0.0038
B2M	-0.43	0.00019	0.0039
PPIC	-0.832	0.00019	0.0039
KYNU	-0.655	0.00019	0.0039
LARS1	-0.716	0.00019	0.0039
DRAP1	-0.427	0.00019	0.0039
PTPN1	-0.473	0.00019	0.004
MAOB	-0.707	0.0002	0.004
PPAN	-0.564	0.0002	0.004
CAVIN3	-0.652	0.0002	0.0041
DIAPH1	-0.436	0.0002	0.0041
CYP51A1	-0.476	0.0002	0.0041
FBRS	-0.479	0.0002	0.0041
SH3BP2	-0.577	0.0002	0.0041
ARHGAP12	-0.79	0.0002	0.0041
DSC2	-0.801	0.0002	0.0041
FYN	-0.569	0.00021	0.0042
NHP2	-0.341	0.00021	0.0042
RAB13	-0.491	0.00021	0.0043
CYBRD1	-0.598	0.00022	0.0044
POLR1B	-0.682	0.00022	0.0044
HLA.DRB3	-0.42	0.00023	0.0046
RAB27A	-0.615	0.00023	0.0046
HMGCS1	-0.705	0.00024	0.0046
SMOC2	-0.676	0.00024	0.0047
IFITM1	-0.63	0.00025	0.0049
RASSF2	-0.521	0.00026	0.0051
JAK2	-0.594	0.00026	0.0051
EIF5B	-0.492	0.00028	0.0055
DHCR24	-0.6	0.00028	0.0055
CDH11	-0.767	0.00029	0.0055
TAP1	-0.662	0.00029	0.0055
PIK3IP1	-0.538	0.00029	0.0056
QPCT	-0.494	0.0003	0.0057
HACD2	-0.366	0.0003	0.0058
P2RY12	-0.652	0.00033	0.0062
IL6R	-0.786	0.00033	0.0063
NGFR	-0.723	0.00034	0.0063
LPCAT1	-0.346	0.00034	0.0063
ACHE	-0.443	0.00034	0.0064
RCN1	-0.486	0.00034	0.0064
PDIA4	-0.409	0.00035	0.0066
ARHGEF3	-0.572	0.00036	0.0068
TMEM119	-0.644	0.00037	0.0069
RSL1D1	-0.522	0.00037	0.0069
ESR1	-0.606	0.00037	0.0069
APRT	-0.356	0.00038	0.007
NCCRP1	-0.6	0.00039	0.0071
CORO1C	-0.671	0.00039	0.0072
CD6	-0.732	0.0004	0.0073
TMEM178B	-0.606	0.00041	0.0074
PDK3	-0.467	0.00041	0.0075
GNG2	-0.532	0.00042	0.0076
CTNNB1	-0.321	0.00042	0.0076
EGR2	-0.698	0.00042	0.0077
RGS9	-0.59	0.00043	0.0077
AMPD3	-0.488	0.00043	0.0077
SERINC5	-0.605	0.00043	0.0078
STAT6	-0.429	0.00043	0.0078
LGALS3	-0.521	0.00043	0.0078
CEMIP2	-0.88	0.00043	0.0078
JUP	-0.579	0.00044	0.0078
CHD4	-0.447	0.00045	0.0081
BATF	-0.437	0.00045	0.0081
GRN	-0.378	0.00048	0.0084
PES1	-0.508	0.00048	0.0085
NDFIP1	-0.483	0.00049	0.0086
C5orf15	-0.393	0.00049	0.0086
TSC22D3	-0.447	0.0005	0.0087
EDIL3	-0.668	0.00051	0.0088
GIMAP7	-0.718	0.00051	0.0088
NFKBID	-0.409	0.00052	0.0089
EGR1	-0.499	0.00055	0.0094
TCEAL9	-0.629	0.00056	0.0096
PARK7	-0.328	0.00057	0.0098
RBM19	-0.481	0.00058	0.0099
LYSMD2	-0.491	0.00059	0.01
CD48	-0.405	0.0006	0.01
PPA1	-0.392	0.00061	0.01
WSB2	-0.465	0.00062	0.011
SYTL1	-0.367	0.00063	0.011
NDN	-0.636	0.00063	0.011
TPM1	-0.616	0.00065	0.011
LSS	-0.54	0.00066	0.011
BEX5	-0.652	0.00067	0.011
XBP1	-0.491	0.00068	0.011
URB1	-0.542	0.00068	0.011
PLA2G2D	-0.395	0.00069	0.011
MVP	-0.451	0.00069	0.011
PCED1B	-0.45	0.00071	0.012
GOLGA8A	-0.389	0.00071	0.012
ITGAX	-0.653	0.00074	0.012
NUB1	-0.582	0.00075	0.012
IFT43	-0.538	0.00075	0.012
SMAD9	-0.564	0.00076	0.012
GPR183	-0.551	0.00077	0.013
GUK1	-0.436	0.00078	0.013
ICAM1	-0.498	0.00079	0.013
FERMT3	-0.37	0.00082	0.013
SCIMP	-0.304	0.00082	0.013
MDN1	-0.555	0.00082	0.013
ABCA6	-0.556	0.00085	0.014
IL13RA1	-0.593	0.00086	0.014
MSMO1	-0.526	0.00086	0.014
SIRPA	-0.574	0.00087	0.014
IGHG1	-0.373	0.00088	0.014
HAL	-0.637	0.0009	0.014
BBS2	-0.502	0.0009	0.014
AGTPBP1	-0.725	0.0009	0.014
GGT5	-0.533	0.00092	0.015
DHX37	-0.663	0.00092	0.015
FKBP11	-0.53	0.00093	0.015
CD7	-0.661	0.00095	0.015
SNURF	-0.401	0.00097	0.015
PTGDS	-0.73	0.00098	0.015
SIL1	-0.62	0.001	0.016
PCCA	-0.651	0.001	0.016
CSF2RA	-0.502	0.001	0.016
RPL10A	-0.316	0.0011	0.017
CRIP1	-0.277	0.0011	0.017
CNN3	-0.58	0.0012	0.018
LIPG	-0.782	0.0012	0.018
ANKRD29	-0.555	0.0012	0.018
RNASET2	-0.522	0.0012	0.019
BCAR3	-0.47	0.0013	0.019
ASAP1	-0.446	0.0013	0.019
FAM118A	-0.335	0.0013	0.02
UQCRC2	-0.371	0.0013	0.02
PLSCR1	-0.494	0.0014	0.02
RGS10	-0.434	0.0014	0.02
PSMA1	-0.325	0.0014	0.02
ODC1	-0.313	0.0014	0.021
TCEAL2	-0.561	0.0014	0.021
NAB2	-0.446	0.0014	0.021
MLH3	-0.569	0.0015	0.021
PRXL2A	-0.467	0.0015	0.021
LDLRAD4	-0.478	0.0015	0.021
OPRPN	-0.628	0.0015	0.022
AHDC1	-0.562	0.0015	0.022
PRUNE2	-0.559	0.0016	0.022
RBPMS	-0.387	0.0016	0.023
AHR	-0.49	0.0016	0.023
SQLE	-0.485	0.0016	0.023
TMSB10	-0.4	0.0017	0.024
PHF6	-0.445	0.0017	0.024
VAV1	-0.413	0.0017	0.024
HAMP	-0.52	0.0017	0.024
FAM162A	-0.541	0.0017	0.024
SLAMF1	-0.57	0.0017	0.024
AFAP1L2	-0.603	0.0018	0.025
FCRL5	-0.62	0.0018	0.025
RHOF	-0.486	0.0018	0.025
NIN	-0.308	0.0018	0.025
ZNF593	-0.6	0.0018	0.025
TRIM8	-0.366	0.0018	0.025
IGFBP2	-0.474	0.0018	0.025
TSPAN3	-0.37	0.0018	0.025
SDC4	-0.512	0.0018	0.025
PRKCH	-0.561	0.0019	0.026
ZC3H12D	-0.312	0.0019	0.026
CASP4	-0.529	0.0019	0.026
SUSD1	-0.442	0.0019	0.026
JARID2	-0.619	0.002	0.027
MMP9	-0.376	0.002	0.027
CD69	-0.515	0.002	0.027
SLC23A2	-0.403	0.002	0.027
PPP1R18	-0.341	0.002	0.027
TTC3	-0.518	0.0021	0.028
FADS1	-0.502	0.0021	0.028
CD5	-0.531	0.0021	0.028
PRRC1	-0.515	0.0021	0.028
TM9SF2	-0.226	0.0021	0.029
TNIP1	-0.337	0.0022	0.029
CLIC6	-0.501	0.0022	0.029
RPS19	-0.18	0.0023	0.03
HSPA8	-0.374	0.0023	0.03
TOMM7	-0.311	0.0023	0.031
ARMCX4	-0.626	0.0023	0.031
TNFRSF25	-0.513	0.0024	0.031
SERPINA5	-0.586	0.0024	0.031
ATP6AP2	-0.354	0.0024	0.031
CASC3	-0.442	0.0024	0.031
MGST3	-0.502	0.0024	0.032
CYP27A1	-0.411	0.0025	0.033
TOLLIP	-0.492	0.0025	0.033
SPECC1	-0.586	0.0026	0.033
BATF3	-0.576	0.0026	0.033
CSK	-0.303	0.0026	0.033
MT1HL1	-0.637	0.0027	0.034
ZMIZ1	-0.412	0.0027	0.035
ARPC1B	-0.305	0.0027	0.035
ZAP70	-0.557	0.0027	0.035
EIF4E3	-0.574	0.0027	0.035
PRMT1	-0.43	0.0027	0.035
PRDM1	-0.59	0.0028	0.035
TRIB2	-0.511	0.0028	0.035
ERP44	-0.382	0.0028	0.036
CHST8	-0.577	0.0029	0.036
AHCYL2	-0.455	0.0029	0.036
CALD1	-0.528	0.0029	0.037
SBSPON	-0.619	0.0029	0.037
FAS	-0.454	0.003	0.037
ZYX	-0.306	0.003	0.038
NPEPL1	-0.547	0.0031	0.038
PEX3	-0.492	0.0031	0.038
SUPT5H	-0.309	0.0031	0.039
ADARB1	-0.479	0.0032	0.039
NOTCH1	-0.327	0.0032	0.039
COX7A1	-0.471	0.0032	0.039
TPM2	-0.44	0.0032	0.04
CAPNS1	-0.376	0.0032	0.04
AKIRIN1	-0.355	0.0033	0.04
CD22	-0.251	0.0033	0.04
TRAF3IP3	-0.455	0.0033	0.04
PRPF6	-0.365	0.0033	0.04
STAT1	-0.391	0.0034	0.041
FBXO41	-0.484	0.0034	0.041
YAP1	-0.491	0.0034	0.041
ECHDC1	-0.318	0.0035	0.042
NCOR2	-0.417	0.0036	0.043
TSPAN33	-0.385	0.0036	0.043
ZBTB38	-0.307	0.0037	0.044
MAP4	-0.489	0.0037	0.045
FNDC3A	-0.592	0.0037	0.045
TCEAL4	-0.601	0.0037	0.045
SSBP1	-0.467	0.0037	0.045
MAGEH1	-0.408	0.0038	0.045
HVCN1	-0.327	0.0038	0.046
SREBF2	-0.288	0.0039	0.046
MYO6	-0.575	0.0039	0.046
PNRC1	-0.274	0.0039	0.046
NFKBIB	-0.419	0.0039	0.046
ADCY3	-0.352	0.0039	0.046
RSU1	-0.393	0.004	0.047
S100A11	-0.317	0.0041	0.048
SARDH	-0.532	0.0042	0.049
TRAC	-0.609	0.0042	0.049
IGFLR1	-0.442	0.0043	0.05
SCARA3	-0.522	0.0043	0.05
RFX5	-0.405	0.0043	0.05
PKM	-0.298	0.0043	0.05
POLK	-0.505	0.0043	0.05
PPP2CB	-0.438	0.0043	0.05
MRPL55	-0.357	0.0043	0.05
NAF1	-0.506	0.0043	0.05
