# Supplementary material for: Aggressive B cell lymphomas retain ATR-dependent determinants of T cell exclusion from the germinal center dark zone
Source: J Clin Invest. 2025 Jul 17;135(18):e187371. doi: 10.1172/JCI187371 (PMC12435852; doi:10.1172/JCI187371)
Supplement: Supplemental table 4 [file jci-135-187371-s250.xlsx]

## Sheet: SegmentProperties
SlideName	ScanLabel	ROILabel	SegmentLabel	SegmentDisplayName	ROI Type	AOISurfaceArea	AOINucleiCount	ROICoordinateX	ROICoordinateY	Notes
Composite DLBCL	Composite DLBCL	1	Geometric Segment	Composite DLBCL | 001 | Geometric Segment	IG_Negative Area	125829	1478	30989.1	8043.5	DLBCL non-DH, non-GCB, AICDA negative, CD27 negative.
Composite DLBCL	Composite DLBCL	2	Geometric Segment	Composite DLBCL | 002 | Geometric Segment	IG_Negative Area	125829	1333	31906.9	6758.5	DLBCL non-DH, non-GCB, AICDA negative, CD27 negative.
Composite DLBCL	Composite DLBCL	3	Geometric Segment	Composite DLBCL | 003 | Geometric Segment	IG_Negative Area	125829	1343	35066.8	7858	DLBCL non-DH, non-GCB, AICDA negative, CD27 negative.
Composite DLBCL	Composite DLBCL	4	Geometric Segment	Composite DLBCL | 004 | Geometric Segment	IG_Positive Area	125829	1295	31136.6	16942.9	DLBCL non-DH, non-GCB, AICDA negative, CD27 negative.
Composite DLBCL	Composite DLBCL	5	Geometric Segment	Composite DLBCL | 005 | Geometric Segment	IG_Positive Area	125829	1425	24029.7	18718	DLBCL non-DH, non-GCB, AICDA negative, CD27 negative.
Composite DLBCL	Composite DLBCL	6	Geometric Segment	Composite DLBCL | 006 | Geometric Segment	IG_Positive Area	125829	1271	31296.7	20706.6	DLBCL non-DH, non-GCB, AICDA negative, CD27 negative.
Composite DLBCL	DLBCL Repeat	7	Geometric Segment	DLBCL Repeat | 007 | Geometric Segment	IG_Negative Area	125829	1188	29907.4	13429.4	DLBCL non-DH, non-GCB, AICDA negative, CD27 negative.
Composite DLBCL	DLBCL Repeat	8	Geometric Segment	DLBCL Repeat | 008 | Geometric Segment	IG_Negative Area	125829	1317	28984.6	14601.4	DLBCL non-DH, non-GCB, AICDA negative, CD27 negative.
Composite DLBCL	DLBCL Repeat	9	Geometric Segment	DLBCL Repeat | 009 | Geometric Segment	IG_Negative Area	125829	1291	33195.6	14956.3	DLBCL non-DH, non-GCB, AICDA negative, CD27 negative.
Composite DLBCL	DLBCL Repeat	10	Geometric Segment	DLBCL Repeat | 010 | Geometric Segment	IG_Positive Area	125829	1378	21063.3	24893	DLBCL non-DH, non-GCB, AICDA negative, CD27 negative.
Composite DLBCL	DLBCL Repeat	11	Geometric Segment	DLBCL Repeat | 011 | Geometric Segment	IG_Positive Area	125829	1232	28412.9	23772	DLBCL non-DH, non-GCB, AICDA negative, CD27 negative.

## Sheet: Q3 normalized data
ScanLabel	ROILabel	ROI Type	SegmentLabel	A2M	ABCB1	ABCF1	ABL1	ACOT12	ACSF3	ACTA2	ACTB	ACTR3B	ACVR1B	ACVR1C	ACVR2A	ACY1	ADA	ADAM12	ADGRE1	ADH1A	ADH1B	ADH1C	ADH4	ADH6	ADM	ADORA2A	AFDN	AICDA	AIRE	AKAP1	AKR1C4	AKT1	AKT2	AKT3	ALCAM	ALDOA	ALDOC	ALK	ALKBH2	ALKBH3	AMBP	AMER1	AMH	ANGPT1	ANGPT2	ANGPTL4	ANKRD28	ANLN	ANP32B
Composite DLBCL	1	IG_Negative Area	Geometric.Segment	20.44	9.11	26.99	28.73	10.38	25.95	14.66	2091.3	13.86	12.84	6.59	9.94	14.05	21.2	9.69	8.46	8.38	6.71	9.9	8.75	9.27	11.92	9.18	9.22	8.61	8.37	16.27	6.58	42.86	36.22	10.73	13.69	252.25	14.08	7.96	11.44	9.35	8.89	10.59	22.65	7.61	7.68	7.06	10.71	15.79	109.49
Composite DLBCL	2	IG_Negative Area	Geometric.Segment	23.25	9	27.71	28.49	9.28	33.67	18.1	2004.64	13.43	13.47	7.5	9.64	11.02	20.83	11.13	10.39	8.59	10.88	9.38	7.19	10.6	13.28	9.73	10.24	8.04	8.4	15.7	6.5	49.2	36.94	8.8	13.33	310.78	13.62	9.7	10.73	9.6	8.59	9.37	18.57	7.34	8.74	10.46	13.3	19.44	112.15
Composite DLBCL	3	IG_Negative Area	Geometric.Segment	18.48	10.14	26.55	30.88	10.6	34.63	13.92	1892.38	14.35	13.98	11.12	11.98	13.64	23.57	9.99	8.78	9.4	8.14	9.91	9.01	11.19	12.86	10.99	10.79	11.65	10.11	12.99	7.05	40.61	46.47	10.46	17.22	287.71	22.68	9.96	12.51	9.44	10.45	10.55	26.72	7.3	8.72	6.94	13.86	17.24	106.63
Composite DLBCL	4	IG_Positive Area	Geometric.Segment	14.9	9.48	32.47	30.76	6.71	42.25	12.78	2447.18	14.24	12.48	7.04	8.36	11.95	25.1	7.33	8.99	9.04	7.59	8.48	7.08	7.99	17.23	8.76	8.46	14.66	7.63	16.76	6.48	44.78	42.26	8.08	12.25	441.47	21.43	7.78	11.02	8.66	9.04	9.93	24.28	6.02	8.74	6.37	14.06	16.63	137.36
Composite DLBCL	5	IG_Positive Area	Geometric.Segment	15.95	9.39	31.49	31.8	9.25	28.65	16	1967.46	14.59	11.82	7.72	11.1	14.89	30.09	9.15	9.26	6.02	15.67	11.09	8.85	10.65	13.66	9.87	12.43	11.74	10.18	19	7.27	42.68	40.28	9.62	11.07	331.81	24.45	8.17	11.35	10.41	8.86	11.29	28.91	7.87	8.38	8.83	15.17	16.12	131.42
Composite DLBCL	6	IG_Positive Area	Geometric.Segment	12.08	8.07	35.63	30.93	7.16	29.27	14.84	2676.81	13.44	12.82	7.21	9.42	11.94	26.73	6.79	8.55	7.04	6.18	7.74	6.95	8.25	14.14	7.58	8.75	10.94	8.84	19.33	5.67	47.75	42.92	8.36	13.83	538.91	33.25	8.23	13.93	9.03	7.84	9.15	22.92	6.35	7.72	7.69	15.89	15.13	152.87
DLBCL Repeat	7	IG_Negative Area	Geometric.Segment	27.49	9.89	26.06	29.85	9.72	25.64	14.27	1856.76	10.84	13.5	10.52	9.55	12.03	21.78	9.27	8.93	11.26	8.44	15.54	7.27	8.64	13.13	12.44	8.43	10.4	7.05	16.66	7.69	46.86	39.3	9.53	17.32	286.14	17.64	7.45	10.03	9.29	8.79	9.65	21.28	7.48	8.88	8.97	12.46	16.84	117.47
DLBCL Repeat	8	IG_Negative Area	Geometric.Segment	19.65	11.37	29.96	26.93	9.81	22.14	14.47	2004.21	11.2	13.21	7.71	8.83	11.2	21.65	9.43	8.03	10.46	6.79	12.1	7.49	9.88	13.91	7.43	9.17	9.21	6.97	14.7	7.19	44.18	33.99	10.95	14.92	240.12	14.78	9.56	10.11	9.25	7.85	9.05	17.67	7.54	7.22	7.06	12.77	16.07	120.91
DLBCL Repeat	9	IG_Negative Area	Geometric.Segment	21.32	11.44	24.41	29.67	11.3	32.8	15.7	1744.71	15.15	13.22	10.54	11.77	12.44	22.33	9.91	6.94	12.44	10.47	14.69	10.37	10.18	13	14.59	11.03	11.86	7.13	15.23	8.02	41.11	43.42	10.93	16.12	258.12	24.72	9.98	12.6	10.09	9.7	13.45	22.95	8.95	8.39	7.35	15.71	18.86	115.91
DLBCL Repeat	10	IG_Positive Area	Geometric.Segment	16.73	8.51	32.5	32.44	9.25	28.73	13.96	2017.54	11.02	11.85	8.66	9.13	11.02	26.76	8.6	7.87	10.06	12.6	13.42	7.83	10.82	12.71	10.85	9.26	11.03	6.89	20.23	6.64	44.81	40.65	10.56	12.74	335.43	22.92	7.36	12.89	8.97	9.84	9.21	23.87	7.55	8.94	6.63	14.72	16.41	133.77
DLBCL Repeat	11	IG_Positive Area	Geometric.Segment	13.92	9.38	42.37	29.94	7.12	31.67	10.66	2458.01	10.16	12.48	7.58	8.82	11.64	26.91	7.55	7.45	8.72	5.85	10.21	7.31	8.41	15.95	8.2	10.27	12.85	6.62	18.07	6.63	43.46	38.69	8.67	12.66	436.63	21.34	7.85	11.25	8.64	8.52	8.86	18.97	6.63	6.88	6.51	14.99	14.58	151.29
[truncated: 1,779 more columns]
