# Supplementary material for: Aggressive B cell lymphomas retain ATR-dependent determinants of T cell exclusion from the germinal center dark zone
Source: J Clin Invest. 2025 Jul 17;135(18):e187371. doi: 10.1172/JCI187371 (PMC12435852; doi:10.1172/JCI187371)
Supplement: Supplemental table 5 [file jci-135-187371-s251.xlsx]

## Sheet: WT-cluster-0
gene: gene symbol name
avg_log2FC: log2 fold change
p_val_adj: BH adjusted differential expression p-value
cluster: enriched cluster
avg_log2FC	p_val_adj	cluster	gene
1.04	1.6e-45	0	Gimap1
0.93	6.2e-44	0	Sec11c
1.14	1.4e-43	0	Cbx7
0.6	1.8e-32	0	Sem1
0.98	2.1e-31	0	Marc2
0.94	2.1e-31	0	Armc1
0.84	3.3e-29	0	Atp2a2
0.71	1.5e-28	0	Lrch4
0.7	1.7e-28	0	Ghitm
0.88	3.5e-28	0	Rtf2
0.83	3.9e-28	0	Sdc4
0.54	4.5e-27	0	Pdia3
0.31	6.7e-27	0	Tmsb4x
0.71	3.5e-26	0	Ndufb6
0.87	4.1e-26	0	Fasn
0.6	6e-26	0	Anp32a
0.79	1.6e-25	0	Tcf25
0.79	3.5e-25	0	Col4a3bp
0.76	4.5e-25	0	Cant1
0.81	8.3e-25	0	Ube4b
0.82	8.8e-25	0	Fabp4
0.68	3.3e-24	0	Hsp90b1
0.81	6.4e-24	0	Mtor
0.72	1.6e-23	0	Ebna1bp2
0.82	2e-23	0	Phf1
0.66	3.1e-23	0	Ndufv3
0.74	6.4e-23	0	Cfd
0.77	9.9e-23	0	Scd1
0.7	1.6e-22	0	Hnrnph3
0.74	2.6e-22	0	Znrf1
0.61	4.1e-22	0	Satb1
0.74	6.6e-22	0	Hnrnpl
0.69	7.2e-22	0	Tmem128
0.67	1.7e-21	0	4933434E20Rik
0.74	2e-21	0	Pck2
0.73	1.1e-20	0	Adrb3
0.59	7.7e-20	0	Hist1h1a
0.74	1.7e-19	0	Nde1
0.73	2.1e-19	0	Gigyf1
0.71	2.1e-19	0	Lpgat1
0.69	2.2e-19	0	Car3
0.63	5.6e-19	0	Smarce1
0.67	6.7e-19	0	Slc27a1
0.72	8.7e-19	0	Fmr1
0.72	1.6e-18	0	Rnf219
0.77	2.3e-18	0	Rffl
0.76	3.3e-18	0	Eif2b2
0.63	1.1e-17	0	Cmah
0.7	1.1e-17	0	Rela
0.69	1.2e-17	0	Polr1c
0.67	1.4e-17	0	Polr2j
0.53	1.6e-17	0	Igkc
0.47	1.7e-17	0	Rnf187
0.64	2e-17	0	Ost4
0.65	2.8e-17	0	Supt20
0.69	3.1e-17	0	Oxr1
0.66	4.2e-17	0	Helz
0.62	5.9e-17	0	Thoc7
0.63	1e-16	0	Eif4e3
0.67	1e-16	0	Gcnt1
0.62	2.9e-16	0	Vbp1
0.68	3.2e-16	0	Ktn1
0.72	9e-16	0	Stk38
0.64	1e-15	0	Ddx3x
0.64	8e-15	0	Gpn2
0.64	9.9e-15	0	Dnajc9
0.64	2.2e-14	0	Rexo4
0.64	2.4e-14	0	Ccdc6
0.53	3.1e-14	0	Pcx
0.59	3.2e-14	0	Traj12
0.5	4.2e-14	0	Ppt1
0.62	4.6e-14	0	Ndufaf8
0.38	8.1e-14	0	Hnrnpa2b1
0.56	8.5e-14	0	Ppp1r11
0.64	9.5e-14	0	Phkg2
0.61	1.7e-13	0	Ankib1
0.63	2.2e-13	0	Stap1
0.67	2.3e-13	0	Ganab
0.57	2.5e-13	0	Med4
0.58	3.2e-13	0	Slpi
0.62	3.4e-13	0	Cops7a
0.57	3.5e-13	0	Creb3
0.49	5e-13	0	Srrt
0.5	6.5e-13	0	Mdm2
0.55	1.3e-12	0	Rab1a
0.66	1.6e-12	0	Timp3
0.57	1.8e-12	0	Slc50a1
0.58	2.7e-12	0	Psmd14
0.48	2.9e-12	0	Rbm25
0.78	3.1e-12	0	Fcna
0.58	3.9e-12	0	Pank4
0.42	4.3e-12	0	Laptm4a
0.54	4.6e-12	0	Calm2
0.43	5.4e-12	0	Srsf5
0.54	6.2e-12	0	Dbi
0.55	1e-11	0	Camk2d
0.42	1.1e-11	0	Hnrnpm
0.54	1.5e-11	0	Slc35c2
0.4	4.4e-11	0	Atp6v0e
0.59	4.9e-11	0	Mtln

## Sheet: WT-cluster-1
avg_log2FC	p_val_adj	cluster	gene
1.32	2.3e-39	1	Itm2b
1.19	1.5e-36	1	Selenop
1.4	5.8e-36	1	Cldn5
1.37	4.6e-30	1	Ighj4
0.62	1.2e-24	1	Cd74
1.15	6.4e-24	1	Retnla
0.75	2.1e-22	1	Laptm4a
0.95	6.4e-22	1	Anxa5
0.87	1.9e-19	1	Tgm2
0.68	1.8e-18	1	Igfbp7
0.8	8.2e-17	1	Cyb5b
0.76	8.7e-17	1	Kctd12
0.81	2.5e-16	1	Inmt
0.78	1.1e-15	1	Abca1
0.7	1.3e-15	1	Epas1
0.68	1.7e-15	1	Tnc
0.86	4.5e-15	1	Iglc3
0.84	5.8e-15	1	Cd209b
0.74	9.3e-15	1	Arhgap29
0.73	9.7e-15	1	Plvap
0.59	8.2e-14	1	Ctsl
0.72	2.4e-13	1	Calm2
0.79	2.8e-13	1	Tgfbr3
0.64	7e-13	1	Nadk
0.68	1.1e-12	1	Cd79a
0.8	2e-12	1	Cyp4b1
0.76	2.7e-12	1	Sox18
0.82	3.5e-12	1	Fam174b
0.69	1.6e-11	1	Dbi
0.58	1.7e-11	1	Ifi27l2a
0.91	1.8e-11	1	Igkv19-93
0.58	3.3e-11	1	Trf
0.52	1.1e-10	1	Gsn
0.54	1.4e-10	1	Fxyd2
0.7	3e-10	1	Maf
0.69	4.9e-10	1	Tbx1
0.56	6e-10	1	Lgals1
0.64	6.7e-10	1	Atp5c1
0.74	6.8e-10	1	Hmgcs2
0.56	7e-10	1	Ighj1
0.61	1.3e-09	1	Blvrb
0.51	1.5e-09	1	H2-Eb1
0.55	1.6e-09	1	Lpl
0.68	1.8e-09	1	Aif1
0.56	2e-09	1	Tpbgl
0.59	3e-09	1	Scarb1
0.61	3.7e-09	1	Cebpb
0.61	3.8e-09	1	Dcn
0.54	5.3e-09	1	Igha
0.52	6.6e-09	1	Grn
0.59	6.8e-09	1	Prdx4
0.62	7.9e-09	1	Emc7
0.51	9.3e-09	1	Ptms
0.51	1.3e-08	1	Col1a2
0.47	1.9e-08	1	Cd36
0.46	2.7e-08	1	Tgfa
0.39	7.8e-08	1	Eef2
0.52	1.7e-07	1	Igkv1-88
0.6	2.6e-07	1	Adam9
0.52	2.9e-07	1	Ddx5
0.55	3.1e-07	1	Fcna
0.32	3.3e-07	1	H2-D1
0.58	3.5e-07	1	Stab1
0.45	4.4e-07	1	Rxra
0.47	9.9e-07	1	Lipe
0.58	1e-06	1	Iigp1
0.51	1.1e-06	1	Pex6
0.41	1.2e-06	1	Adipoq
0.55	1.2e-06	1	Lrpap1
0.29	1.2e-06	1	Fxyd6
0.49	1.4e-06	1	Ccnl1
0.42	1.4e-06	1	Ftl1-ps1
0.38	1.7e-06	1	Maged1
0.27	2.5e-06	1	Actb
0.58	3e-06	1	Kdr
0.51	3.1e-06	1	Rasip1
0.48	3.3e-06	1	Hnrnpl
0.48	5e-06	1	Creg1
0.45	1.3e-05	1	Timp3
0.59	1.4e-05	1	Csf1r
0.36	2e-05	1	Ednrb
0.47	2.1e-05	1	Pawr
0.45	2.1e-05	1	Rab1a
0.35	2.1e-05	1	Dgat2
0.52	2.4e-05	1	Timp2
0.52	2.7e-05	1	Vars
0.27	3.1e-05	1	Marco
0.47	3.5e-05	1	Uqcr11
0.51	3.7e-05	1	Tpm1
0.54	5e-05	1	Emilin1
0.59	5.2e-05	1	Irgm2
0.53	5.4e-05	1	Irf2bp2
0.49	5.7e-05	1	Rnh1
0.52	5.7e-05	1	Cfd
0.52	5.8e-05	1	Ckap4
0.35	6.3e-05	1	Cidec
0.52	6.9e-05	1	Arrdc4
0.49	7.3e-05	1	Anxa6
0.58	9e-05	1	Fabp4
0.32	9.4e-05	1	Slpi

## Sheet: WT-cluster-2
avg_log2FC	p_val_adj	cluster	gene
1.13	8.8e-30	2	Als2cl
0.99	1.5e-29	2	Cd3e
0.95	4e-29	2	Trbc2
1.04	2.6e-27	2	Cacnb3
0.82	7.1e-26	2	Gm14085
0.8	1.4e-25	2	Lat
1.18	3.5e-24	2	Ccl5
0.6	2.4e-22	2	Slco5a1
0.92	3.4e-22	2	Trac
0.79	6.5e-22	2	Lck
0.85	9.9e-22	2	Socs1
0.91	2.5e-21	2	Cd3d
0.87	7.5e-20	2	Ccr7
0.6	2.1e-19	2	Sept1
0.69	5.3e-19	2	Tnfrsf4
0.79	5.3e-18	2	Mbp
0.72	5.4e-18	2	Slc4a8
0.71	7.3e-18	2	Tnfrsf1b
0.75	1.1e-17	2	Pdk1
0.75	2.4e-17	2	Epsti1
0.67	1.8e-16	2	Tnfrsf18
0.73	2.2e-16	2	Ankrd33b
0.76	3e-16	2	Selplg
0.74	4.7e-16	2	Traj29
0.65	6.4e-16	2	Smad7
0.69	1.1e-15	2	Lsp1
0.51	2.7e-15	2	Ptprc
0.64	2.9e-15	2	Zdhhc15
0.65	5.4e-15	2	Marcksl1
0.67	8.8e-15	2	Eno3
0.59	2e-14	2	Batf3
0.67	2e-14	2	Traj12
0.58	2.3e-14	2	Limd2
0.67	2.4e-14	2	Zc3hav1
0.64	4.3e-14	2	Nbeal2
0.7	2.6e-13	2	Ube2l6
0.44	5.2e-13	2	Ccl22
0.6	6.8e-13	2	Insl6
0.46	1.1e-12	2	Apol10b
0.73	1.5e-12	2	Thy1
0.49	1.6e-12	2	Arhgap28
0.64	1.8e-12	2	Ms4a4b
0.42	1.8e-12	2	Nudt17
0.55	2e-12	2	Tpt1
0.44	2.1e-12	2	Ptprcap
0.62	2.2e-12	2	Trbc1
0.43	3.8e-12	2	Apol7c
0.64	4e-12	2	Emb
0.54	4.2e-12	2	Aldh1a2
0.56	4.3e-12	2	Arhgap45
0.6	7.3e-12	2	Arhgap9
0.35	1.2e-11	2	Actb
0.61	1.4e-11	2	Cd3g
0.6	1.5e-11	2	Mgp
0.61	1.9e-11	2	Fbrsl1
0.58	2.1e-11	2	Fam169b
0.51	2.3e-11	2	Cpxm1
0.55	3.6e-11	2	Traf1
0.6	4e-11	2	Cd5
0.38	6.1e-11	2	Oas3
0.41	6.8e-11	2	Tnfrsf9
0.62	6.8e-11	2	Psme1
0.54	7.5e-11	2	Itk
0.53	7.6e-11	2	Sun2
0.5	9.5e-11	2	Nudcd3
0.42	9.7e-11	2	Tnfsf8
0.42	1e-10	2	Adora2a
0.58	1.1e-10	2	Tmem127
0.27	1.2e-10	2	Myo3b
0.43	1.2e-10	2	Nkg7
0.56	1.3e-10	2	Tspan3
0.59	1.4e-10	2	Aebp2
0.46	1.5e-10	2	Pdcd4
0.64	1.5e-10	2	Gpx3
0.57	1.5e-10	2	Tbc1d9
0.57	2.3e-10	2	Glipr2
0.54	2.6e-10	2	Acap1
0.43	2.7e-10	2	Abcc3
0.51	4.1e-10	2	Psmb9
0.61	4.6e-10	2	Rab8b
0.42	7.5e-10	2	Mxd1
0.4	8.2e-10	2	Aqp9
0.53	9.1e-10	2	Ddit4
0.43	9.2e-10	2	Traj23
0.56	9.3e-10	2	Ifi47
0.56	1.1e-09	2	Jak2
0.51	1.2e-09	2	Mia2
0.54	1.5e-09	2	Rassf5
0.54	1.7e-09	2	Spn
0.57	1.7e-09	2	Jak3
0.43	1.8e-09	2	Fscn1
0.5	2.2e-09	2	Rogdi
0.42	2.4e-09	2	Cxcl16
0.56	3.2e-09	2	Rgs10
0.34	3.7e-09	2	Rtn4r
0.45	4.6e-09	2	Traj7
0.48	5.8e-09	2	Cct2
0.41	6e-09	2	Ubash3a
0.54	7e-09	2	Junb
0.38	1.1e-08	2	Eno2

## Sheet: WT-cluster-3
avg_log2FC	p_val_adj	cluster	gene
1.08	3e-52	3	Cd8a
1.5	1.8e-44	3	Mxd1
1.46	1.9e-44	3	Kif21b
1.21	2.1e-44	3	Cd27
2.24	2.8e-44	3	Tmem123
1.58	3.3e-44	3	Dgka
1.58	5.1e-44	3	Tpt1
1.46	4.1e-43	3	Eef1a1
1.64	5.4e-43	3	Adam8
1.23	1.3e-42	3	Zap70
1.5	1.4e-42	3	Cxcl16
1.21	2.7e-42	3	Ms4a6b
1.52	2.8e-42	3	Rack1
1.26	2.9e-42	3	Itgb7
1.21	2.9e-42	3	Slc9a3r1
2.01	8.2e-42	3	Ccr7
2.01	1.1e-41	3	Ccl22
1.67	3.7e-41	3	Thy1
0.94	4.1e-41	3	Lad1
1.53	8.1e-41	3	B4galnt1
1.5	8.2e-41	3	Spn
0.95	8.5e-41	3	Gbp2
1.07	2.2e-40	3	Lef1
1.32	4.2e-40	3	B2m
1.26	8.9e-40	3	Hcst
1.57	1.8e-39	3	Ms4a4b
1.56	2.5e-39	3	Vasp
1.4	3.5e-39	3	Cd3g
2.06	4e-39	3	Ccl5
1.43	9.1e-39	3	Arhgdib
1.42	1e-38	3	Eno3
1.69	1.4e-38	3	Crip1
1.48	1.5e-38	3	Traf1
1.5	2.1e-38	3	Selplg
1.6	3.6e-38	3	Tagln2
1.63	4.9e-38	3	Cotl1
2.05	8.7e-38	3	Il4i1
1.76	1.1e-37	3	Gadd45b
1.11	1.8e-37	3	Coro1a
1.05	3.2e-37	3	Arl4c
1.12	3.3e-37	3	Arhgap45
1.08	8.4e-37	3	Cyba
0.87	1e-36	3	Kcnn4
1.3	1.2e-36	3	Eef1g
1.07	1.5e-36	3	Grap2
0.91	2.6e-36	3	Fbrs
1.49	2.9e-36	3	Laptm5
1.46	4.1e-36	3	Cacnb3
0.84	4.3e-36	3	Vps37b
1.32	5.2e-36	3	Fxyd5
1.42	7.1e-36	3	H2-T23
0.84	8.5e-36	3	Rasgrp1
0.9	1e-35	3	Pitpnm1
1.21	1.1e-35	3	Sp100
1.18	1.6e-35	3	Arglu1
1.26	2.3e-35	3	Mcl1
1.08	3e-35	3	Sh3bp1
0.99	5.3e-35	3	Kcnab2
1.37	8.1e-35	3	Clec2d
0.7	8.3e-35	3	Trbv14
1.14	1.2e-34	3	Runx3
1.11	2.7e-34	3	Il21r
1.05	2.9e-34	3	Cd4
1.26	4.6e-34	3	Srgn
1.61	6.2e-34	3	Epsti1
1.39	7.2e-34	3	Trac
1.11	7.4e-34	3	Mthfd2
1.25	8.1e-34	3	Btg1
1.05	1.4e-33	3	Fyn
1.18	2.2e-33	3	Eif3f
1.07	2.8e-33	3	Tap1
0.97	2.8e-33	3	Cfl1
1.2	3.2e-33	3	Cytip
0.87	3.7e-33	3	Sh2d2a
1.79	5.5e-33	3	H2-Aa
0.7	6.7e-33	3	Tnrc6c
1.05	8.2e-33	3	Cab39
1.11	9.4e-33	3	Gdpd3
1.21	1e-32	3	Sh3bgrl3
1.06	1.2e-32	3	Nsg2
1.15	1.2e-32	3	Sf3b1
1.09	2e-32	3	Tuba1a
1.11	2.1e-32	3	Ypel3
1.22	3.2e-32	3	Lsp1
0.98	4.7e-32	3	Cnn2
0.93	5.7e-32	3	Ehmt2
0.93	9.2e-32	3	Nub1
1.15	9.6e-32	3	Psme1
0.89	1.2e-31	3	Atp1b3
0.7	1.6e-31	3	Arc
0.87	1.8e-31	3	Gpr132
0.99	2.5e-31	3	C1qc
1.07	2.7e-31	3	Ctsb
0.9	3.1e-31	3	Ttc39b
1.22	5.4e-31	3	C3
0.79	5.9e-31	3	Marf1
1.13	6.5e-31	3	Dok1
1.18	1.3e-30	3	Eif4g2
0.84	1.6e-30	3	Fam49a
1.13	2.2e-30	3	Efhd2

## Sheet: WT-cluster-4
avg_log2FC	p_val_adj	cluster	gene
1.22	1.5e-37	4	S1pr2
1.8	1.2e-36	4	Ms4a1
1.79	7.2e-36	4	Pou2af1
0.98	9.4e-35	4	Mybl1
1.71	5.6e-34	4	Hist1h2bb
1.73	1.6e-33	4	Hist1h3c
1.53	2.8e-32	4	H2-DMb2
1.2	3.7e-28	4	Hist1h1d
1.28	3.2e-27	4	Plcg2
1.14	4.1e-27	4	Hist2h2bb
0.96	2.7e-26	4	Lat2
1.46	3.7e-25	4	Cd79b
1.41	4e-25	4	Cd19
1.08	4.6e-25	4	Tnfrsf13c
1.03	9e-25	4	Cd79a
0.52	6.2e-23	4	Aicda
0.9	1.3e-21	4	Cd24a
0.88	2.3e-21	4	Hmces
0.66	2.7e-21	4	Cd74
1.08	5.4e-21	4	Lmnb1
0.51	1.9e-20	4	Optn
0.43	1.9e-20	4	Mlc1
1.39	3.1e-20	4	Cr2
1.07	3.9e-20	4	Cd37
0.6	4.7e-20	4	Nuggc
0.95	7.1e-20	4	Dok3
0.95	1.1e-19	4	Hist1h1c
0.64	5e-19	4	Cdca5
0.98	7.9e-19	4	Pkig
0.62	1.6e-18	4	Neil1
0.84	1.7e-18	4	Pik3c2b
0.59	2.5e-18	4	Phf19
1.1	3.8e-18	4	Mki67
1.17	4.1e-18	4	Hist1h3b
1.31	7.2e-18	4	Hist1h2bj
1.12	7.3e-18	4	Hist1h3d
0.63	1.6e-17	4	Gcsam
0.94	1.7e-17	4	Ccr6
0.67	6.9e-17	4	Hist1h2ag
0.89	7.5e-17	4	Pxk
0.72	1.1e-16	4	Birc5
0.94	1.4e-16	4	Spib
0.52	1.8e-16	4	Bend5
0.94	2.3e-16	4	Hist1h4h
1.19	2.6e-16	4	Hist1h1e
0.94	1.1e-15	4	Ikzf3
0.88	1.7e-15	4	Mif4gd
0.93	1.7e-15	4	Hist4h4
0.75	2e-15	4	H2afx
0.7	2.4e-15	4	Cdca8
0.77	2.6e-15	4	Mef2c
0.82	5.4e-15	4	St6gal1
0.87	5.9e-15	4	Nap1l1
0.71	9.6e-15	4	Tk1
0.44	1.3e-14	4	Cxcl13
0.83	1.9e-14	4	Parp1
0.73	3.3e-14	4	Cd72
0.85	4.4e-14	4	Hist1h4f
0.99	5e-14	4	Cdk1
1.33	5.1e-14	4	Iglc1
0.46	6.5e-14	4	Cdca2
0.73	7.4e-14	4	Atp2a3
0.76	2.1e-13	4	Arhgap11a
0.7	2.2e-13	4	Rrm1
0.86	2.7e-13	4	Ighg1
0.59	3.3e-13	4	Hist1h2bk
0.95	4.9e-13	4	Fcrl1
0.82	7.5e-13	4	H2-DMb1
0.6	1.3e-12	4	Ncaph
0.77	6.9e-12	4	Cxcr5
0.58	1e-11	4	Ccnb2
0.87	1.6e-11	4	H2-Ob
0.54	2.5e-11	4	Lyl1
0.6	2.8e-11	4	Chst3
0.56	3.9e-11	4	Oaz1
0.58	4.3e-11	4	Mef2b
0.5	5e-11	4	S1pr3
0.64	5.1e-11	4	Rraga
0.66	7.4e-11	4	Pa2g4
0.81	7.9e-11	4	Tubb4b
0.74	8.2e-11	4	Serp1
0.5	8.4e-11	4	Hip1r
0.46	8.8e-11	4	Cdc45
0.81	9e-11	4	Cd22
0.87	9.3e-11	4	Ccna2
0.84	1.2e-10	4	Bank1
0.51	1.2e-10	4	Pou2f2
0.7	1.3e-10	4	Lyn
0.5	1.4e-10	4	H1fx
0.51	1.7e-10	4	Atp5a1
0.56	1.9e-10	4	Fcamr
0.63	2.4e-10	4	Bptf
0.76	3.1e-10	4	Hvcn1
0.48	3.1e-10	4	Polh
0.48	4.4e-10	4	Cyp51
0.55	5.4e-10	4	Erp44
0.43	6.2e-10	4	Syvn1
0.39	6.5e-10	4	Rad51
0.68	6.6e-10	4	Bmyc
0.7	8.3e-10	4	Chaf1b

## Sheet: WT-cluster-5
avg_log2FC	p_val_adj	cluster	gene
1.1	6.6e-37	5	Lifr
0.94	1.1e-35	5	Jam3
0.77	3.2e-33	5	Ripor3
2.58	8.3e-31	5	Marco
0.76	1.4e-30	5	Flt4
0.7	1e-29	5	Clca3a1
0.77	1.4e-29	5	Itga2b
1.55	4.2e-28	5	Psap
1.59	4.2e-28	5	Cyp1b1
1.11	1.1e-27	5	F8
0.66	9e-27	5	Tifab
0.83	2.4e-26	5	Nectin2
1.61	5e-26	5	C1qc
1.72	7.4e-26	5	C1qa
1.02	1.4e-25	5	C1qb
0.59	9e-25	5	Ltbp2
1.2	9.9e-25	5	Egfl7
0.58	1.9e-24	5	Cp
1.42	2e-24	5	Lrg1
1.18	5.6e-24	5	Csf1r
0.72	8.5e-24	5	Hk3
1	3.7e-23	5	Tgfa
1.03	4e-23	5	Mrc1
0.8	5.8e-23	5	Lyve1
0.81	9.7e-23	5	Cd55
1.2	1.4e-22	5	Fth1
0.69	1.5e-22	5	Gpr182
0.85	3.9e-22	5	Itga9
1.33	4.2e-22	5	Cyp4b1
0.72	9.7e-22	5	Spns2
1.31	9.8e-22	5	C3
0.46	1.1e-21	5	Siglec1
0.97	1.3e-21	5	Tbxas1
0.91	1.7e-21	5	Prox1
1.6	5.1e-21	5	Tnc
1.7	5.4e-21	5	Selenop
1.23	6.6e-21	5	Ctsb
1.25	8.3e-21	5	H2-Ab1
0.9	1.7e-20	5	Ctss
0.88	2.3e-20	5	Rgl1
1.3	4.1e-20	5	Cd209b
0.74	6.1e-20	5	Ramp2
1.06	7.7e-20	5	Ctsa
1.2	8.8e-20	5	Naaa
0.49	1.2e-19	5	Clec1a
0.76	1.6e-19	5	Fcgrt
0.9	2.4e-19	5	Eng
1.34	3e-19	5	Stab2
1.81	4.1e-19	5	Ighm
0.76	8.4e-19	5	Tcn2
0.9	1.4e-18	5	Gbp2b
0.32	2.3e-18	5	Gpm6a
1.01	2.6e-18	5	Tspan7
0.33	2.3e-17	5	Unc5b
1.04	2.4e-17	5	Fcer1g
0.69	5.2e-17	5	Ecscr
1.17	5.8e-17	5	Lgmn
0.91	5.8e-17	5	Igfbp7
0.55	1e-16	5	Fmo1
1.43	2.3e-16	5	H2-Aa
0.82	2.7e-16	5	Il33
0.92	5.7e-16	5	Ninj1
0.74	7.8e-16	5	Pld4
0.83	1e-15	5	B2m
0.65	1.3e-15	5	Ptgs1
1.35	2.2e-15	5	Iglc1
1.3	2.3e-15	5	Plvap
0.56	2.5e-15	5	Aldh3b1
1.16	2.9e-15	5	Igfbp4
1	3.4e-15	5	Tyrobp
0.61	8e-15	5	Siglech
0.45	1.1e-14	5	Spic
0.89	2.1e-14	5	Txnip
0.5	2.9e-14	5	Tinagl1
0.76	3.2e-14	5	Pros1
0.87	3.2e-14	5	Ly6e
0.53	4e-14	5	Mertk
0.88	4.9e-14	5	Man1a
0.49	4.9e-14	5	2700081O15Rik
1.2	6.1e-14	5	Ighd
1.01	7.8e-14	5	App
0.77	8.1e-14	5	Apoe
0.41	8.4e-14	5	Galnt15
0.67	8.6e-14	5	Ier3
0.75	8.8e-14	5	Ddhd1
0.9	1.2e-13	5	Ugcg
0.93	1.2e-13	5	Stab1
0.49	1.3e-13	5	Slc40a1
0.56	1.4e-13	5	Fzd1
0.67	1.5e-13	5	Frmd4b
0.71	2.3e-13	5	Shank3
0.77	3.5e-13	5	Fam43a
0.72	3.6e-13	5	Sirpa
0.8	5e-13	5	Gns
0.66	6.4e-13	5	Nceh1
0.72	8.4e-13	5	H2-Eb1
1.05	9e-13	5	Ctsl
0.88	1e-12	5	Gm2a
0.55	1e-12	5	Pald1
0.86	1.2e-12	5	Aif1

## Sheet: WT-cluster-6
avg_log2FC	p_val_adj	cluster	gene
1.72	3.8e-20	6	Igkc
1.96	1.1e-19	6	Hist1h1a
1.85	1e-18	6	Slpi
1.43	6.3e-18	6	Sec11c
1.15	1.4e-15	6	Ppt1
0.85	2.3e-15	6	Pdia3
1.12	3.9e-15	6	Igha
1.25	7.2e-15	6	Satb1
1.09	1.3e-13	6	Asns
0.91	5e-13	6	Rnf187
1.15	2.8e-12	6	Oxr1
0.8	1.4e-11	6	Sem1
1.02	3.8e-11	6	Gimap1
0.83	4.2e-11	6	Hist2h2bb
1.15	9.5e-11	6	Ramp1
1.03	1.8e-10	6	Atp2a2
0.46	3.7e-10	6	Dntt
0.86	1e-09	6	Ghitm
0.96	2.9e-09	6	Hist1h3d
0.83	1e-08	6	Tmem128
1.02	1.4e-08	6	Mzb1
1.05	1.8e-08	6	Fmr1
0.88	3.3e-08	6	Rbm25
0.4	4.1e-08	6	Cpeb3
0.86	4.4e-08	6	Ndufb6
0.76	5e-08	6	Lrch4
0.8	8.5e-08	6	Spcs3
0.93	1.1e-07	6	Med4
0.85	1.3e-07	6	4933434E20Rik
0.95	1.8e-07	6	C2cd3
0.88	1.9e-07	6	Znrf1
0.94	2.6e-07	6	Armc1
0.66	2.9e-07	6	Hsp90b1
0.85	4.4e-07	6	Ost4
0.92	8.5e-07	6	Abtb1
0.73	1e-06	6	Ndufv3
0.83	1.9e-06	6	Helz
0.86	2.8e-06	6	Ebna1bp2
0.88	3.1e-06	6	Alms1
0.84	6.2e-06	6	Hist4h4
0.76	7.9e-06	6	Cbx7
0.83	9.6e-06	6	Ighj1
0.55	1.5e-05	6	Hnrnpa2b1
0.71	2e-05	6	Igkv19-93
0.47	2.4e-05	6	Pycr1
0.77	4.3e-05	6	Smarce1
0.81	5.3e-05	6	Nde1
0.95	5.4e-05	6	Ccna2
0.76	5.5e-05	6	Ndufaf8
0.67	6.2e-05	6	Endou
0.73	6.9e-05	6	Tcf25
0.75	7.8e-05	6	Bpgm
0.77	8.5e-05	6	Rprd2
0.74	0.00013	6	Cant1
0.76	0.00018	6	Enpp1
0.75	0.0002	6	Mtor
0.68	0.00021	6	Supt20
0.75	0.00022	6	Mtln
0.73	0.00024	6	Irs2
0.64	0.00027	6	Cmah
0.68	0.0003	6	Klf10
0.65	0.00031	6	Thoc7
0.68	0.00033	6	Rexo4
0.67	0.00038	6	Dnajc9
0.69	0.00051	6	Phf1
0.68	0.00051	6	Ktn1
0.67	0.00053	6	Hist1h1b
0.99	0.00053	6	Ckap4
0.56	0.00072	6	Camta2
0.55	0.00077	6	Atf4
0.69	0.00083	6	Sdc4
0.63	0.0012	6	Mdm2
0.57	0.0012	6	Jchain
0.64	0.0013	6	Rab1a
0.69	0.0016	6	Rela
0.67	0.0016	6	Rffl
0.68	0.0018	6	Sf3b3
0.63	0.0026	6	Psmd14
0.7	0.0027	6	Ube4a
0.66	0.0055	6	Marc2
0.57	0.0076	6	Col4a3bp
0.61	0.0077	6	Ppp1r11
0.56	0.012	6	Txndc15
0.53	0.013	6	Tha1
0.75	0.014	6	Rabggtb
0.61	0.014	6	Hnrnph3
0.67	0.014	6	Pcdhga11
0.69	0.016	6	Adsl
0.59	0.017	6	Epcam
0.63	0.019	6	Polr1c
0.59	0.021	6	Polr2j
0.67	0.023	6	Riox2
0.67	0.023	6	Fhit
0.4	0.023	6	Anp32a
0.61	0.023	6	Dnajb1
0.48	0.024	6	Primpol
0.73	0.029	6	Ube4b
0.55	0.037	6	Selenoh
0.66	0.041	6	Rtf2
0.48	0.049	6	Tmem134

## Sheet: AID.ko-cluster-0
avg_log2FC	p_val_adj	cluster	gene
2.05	6.6e-38	0	Fmo1
2.4	8.4e-38	0	Trf
2.85	1.7e-37	0	Cd5l
2.25	6.2e-37	0	Cfh
2.58	2.6e-36	0	Cldn5
2	1.2e-35	0	Cdh5
2.35	5.1e-35	0	Cyp4b1
2.17	5.5e-35	0	Stab1
2.66	5.9e-35	0	Fcna
2.37	6.1e-35	0	Egfl7
2.76	9.7e-35	0	Cyp1b1
1.97	1e-34	0	Shank3
2.41	1.1e-34	0	Jup
2.1	1.6e-34	0	Cd36
2.74	1.7e-34	0	Tgm2
2	5.5e-34	0	Gbp2b
2.18	9.9e-34	0	Mrc1
2.6	1e-33	0	Tspan7
3.73	1.2e-33	0	Cd209b
2.25	1.6e-33	0	Axl
2.18	2e-33	0	Kdr
1.58	2.2e-33	0	Gdf10
2.66	4.7e-33	0	Tnc
1.62	1.7e-32	0	Clec1a
2.2	1.8e-32	0	Csf1r
2.19	1.8e-32	0	Timp3
1.98	2.2e-32	0	Cd300lg
1.8	2.4e-32	0	Rab3il1
1.99	3.8e-32	0	Sdc3
2.13	1e-31	0	F8
2.51	1.2e-31	0	Inmt
2.47	1.2e-31	0	Selenop
2.56	2.3e-31	0	Plvap
1.73	2.4e-31	0	Pros1
1.5	4.5e-31	0	Galnt15
2.09	5.1e-31	0	Stab2
2.23	5.5e-31	0	Itm2b
1.56	6.1e-31	0	Rxra
2	6.8e-31	0	Ctsl
1.99	1.2e-30	0	Rasip1
2.05	1.6e-30	0	App
1.83	1.8e-30	0	Anxa5
3.29	2.7e-30	0	Marco
1.66	2.9e-30	0	Tns1
1.68	3.1e-30	0	Laptm4a
2.21	4e-30	0	Lrg1
1.8	5.5e-30	0	Ramp2
2.03	6.6e-30	0	C1qa
2.19	1e-29	0	Timp2
1.63	1.6e-29	0	Eln
1.56	1.7e-29	0	Clca3a1
2	1.7e-29	0	Cfp
1.55	2.5e-29	0	Tgfbr3
1.91	2.7e-29	0	Igfbp7
1.81	5e-29	0	Abca1
1.61	5.8e-29	0	Nectin2
1.55	9.2e-29	0	Zcchc24
1.62	1.2e-28	0	Grn
1.84	1.8e-28	0	Ifitm3
1.51	2.2e-28	0	Olfm1
1.25	2.6e-28	0	Hsp90b1
1.27	2.6e-28	0	Dnm1
0.95	3.1e-28	0	Cldn11
1.41	4.9e-28	0	Cd300ld
1.26	4.9e-28	0	Cst3
1.29	5.4e-28	0	Pstpip2
1.39	7.1e-28	0	Lyve1
1.61	7.8e-28	0	Dab2
1.52	8.3e-28	0	Spns2
1.55	1.5e-27	0	Meox2
0.85	4e-27	0	Apoe
1.58	4.5e-27	0	Cavin2
1.46	4.7e-27	0	Pcdh7
1.8	7e-27	0	Jam3
1.58	7.8e-27	0	Rgl1
1.2	8e-27	0	Sema3d
1.23	8e-27	0	Ptprb
1.72	9e-27	0	Eng
1.48	1.1e-26	0	Gpr182
1.57	1.3e-26	0	C6
0.97	1.7e-26	0	Psap
1.62	1.8e-26	0	Sparc
1.64	2.7e-26	0	Prox1
1.78	3e-26	0	Mt1
1.38	3.5e-26	0	Ripor3
1.31	4.1e-26	0	Ednrb
1.67	6.1e-26	0	Ninj1
1.95	9.5e-26	0	Marcks
1.53	9.7e-26	0	Ptms
1.37	9.9e-26	0	Igf1
1.28	1.1e-25	0	Nedd4
1.22	1.2e-25	0	Xdh
1.54	1.3e-25	0	Cp
1.5	1.5e-25	0	Slfn5
1.22	1.7e-25	0	Txnip
1.54	2.1e-25	0	Tpm1
1.22	2.5e-25	0	Nfia
1.54	2.6e-25	0	Dusp3
1.21	4.6e-25	0	Galnt18
1.34	7.6e-25	0	Angptl4

## Sheet: AID.ko-cluster-1
avg_log2FC	p_val_adj	cluster	gene
2.19	5.6e-25	1	S1pr2
2.35	8.2e-25	1	Mybl1
2.33	1.4e-24	1	Mef2b
1.39	4.9e-24	1	Ms4a1
1.6	5e-24	1	Tmem131
2.08	6.3e-24	1	Nuggc
1.84	6.6e-24	1	Ighg3
1.59	8.5e-24	1	Mybl2
1.78	1.1e-23	1	Rgs13
2.02	2.3e-23	1	Gatm
1.84	2.5e-23	1	Cd24a
1.51	2.6e-23	1	Efnb1
0.72	2.8e-23	1	Cfl1
2.06	3.7e-23	1	Pclaf
1.15	3.8e-23	1	Nap1l1
1.54	4.5e-23	1	Ildr1
2.51	4.8e-23	1	Fcamr
1.11	5.1e-23	1	Hbb-bt
1.81	5.3e-23	1	Hist1h2bj
1.55	6e-23	1	Klhl6
1.71	6.1e-23	1	Endou
1.57	6.6e-23	1	Rassf6
1.58	7.5e-23	1	Prc1
1.76	8.8e-23	1	Bcl6
1.89	9e-23	1	Hist1h3d
1.53	9.8e-23	1	Cenps
1.52	9.9e-23	1	Rrm1
1.98	1e-22	1	Hist1h1a
1.74	1e-22	1	Mcm5
1.71	1.1e-22	1	Mtmr14
1.66	1.6e-22	1	Lig1
1.79	1.8e-22	1	Asf1b
1.45	2e-22	1	Dnmt1
1.41	2e-22	1	Hpf1
1.47	2.1e-22	1	Pou2af1
1.83	2.3e-22	1	Hist1h3a
0.85	2.5e-22	1	Hnrnpab
1.52	2.5e-22	1	Dtl
1.53	2.6e-22	1	Fas
1.32	2.8e-22	1	Clspn
1.64	2.8e-22	1	Tnfrsf13c
1.92	3e-22	1	Hist1h2bk
1.48	3e-22	1	Xrcc1
0.95	3e-22	1	Anp32b
1.74	3e-22	1	Lipc
1.27	3.2e-22	1	Ikzf3
1.6	3.2e-22	1	Dck
1.58	3.3e-22	1	Mcm6
1.86	3.5e-22	1	Ada
1.26	3.6e-22	1	Arpc5l
1.57	4.5e-22	1	Havcr1
2.17	5e-22	1	H1fx
1.7	5.2e-22	1	Hist1h2bb
1.84	5.4e-22	1	Hist1h3b
1.64	5.5e-22	1	Kif11
1.37	5.7e-22	1	Dcaf12
1.33	5.8e-22	1	Tnfaip8
1.75	6.3e-22	1	Hist1h3c
1.53	6.4e-22	1	Dut
1.76	7.8e-22	1	Basp1
1.99	8.4e-22	1	H2afx
1.48	9.3e-22	1	Hist4h4
1.86	9.5e-22	1	Nusap1
1.49	1.1e-21	1	Hist2h2bb
2.05	1.2e-21	1	Neil1
1.37	1.2e-21	1	Fen1
1.61	1.4e-21	1	Ncapd2
1.58	1.4e-21	1	Uhrf1
1.72	1.7e-21	1	Mbd4
1.18	1.7e-21	1	Hist1h1c
1.51	1.8e-21	1	Hist1h1e
2.01	2.1e-21	1	Hmces
1.4	2.2e-21	1	Spib
1.58	2.3e-21	1	Dhfr
1.27	2.3e-21	1	Lpxn
1.39	2.4e-21	1	Ckap2l
0.8	2.6e-21	1	Clic1
1.48	2.9e-21	1	Tk1
1.27	2.9e-21	1	Rfc2
1.8	2.9e-21	1	Top2a
1.37	3e-21	1	Ntng2
1.52	3e-21	1	Cecr2
1.33	3.1e-21	1	Dock8
1.34	3.2e-21	1	Tipin
1.35	3.5e-21	1	Lat2
1.56	3.6e-21	1	Pik3c2b
0.94	4.1e-21	1	Cnp
1.51	4.4e-21	1	Hist1h1d
1.74	4.5e-21	1	Lmnb1
1.46	4.7e-21	1	Nsd2
1.07	5.2e-21	1	Stt3b
1.3	5.3e-21	1	Rev1
1.46	5.4e-21	1	Stau2
1.41	5.5e-21	1	Uchl3
1.67	6e-21	1	Eaf2
1.28	6.6e-21	1	Phf6
1.38	6.7e-21	1	Cdc6
1.4	7.2e-21	1	Mcm2
1.59	8e-21	1	Hist2h2ac
1.58	9.1e-21	1	Spc24

## Sheet: AID.ko-cluster-2
avg_log2FC	p_val_adj	cluster	gene
1.53	3.6e-30	2	Aldh1a2
1.56	5e-27	2	Lad1
1.66	3.7e-26	2	Arc
1.24	3.4e-24	2	Slc7a11
2.62	6.5e-24	2	Cacnb3
2.45	1e-23	2	Ccl22
1.88	3.5e-23	2	Cd226
1.75	5e-23	2	Ccr9
1.85	5.3e-23	2	Slco5a1
1.62	9.9e-23	2	Traj28
1.66	1.2e-22	2	Rgs1
2.45	1.8e-22	2	Mxd1
1.61	1.9e-22	2	Eno2
1.56	2e-22	2	Il15
1.76	2.9e-22	2	Mreg
2.51	3.4e-22	2	Anxa3
1.82	4.4e-22	2	Ttc39a
2.16	6.3e-22	2	Traj42
2.36	7e-22	2	Eno3
1.76	7e-22	2	Traj49
2.32	7.8e-22	2	Lef1
1.9	8.9e-22	2	Klk8
2.59	1e-21	2	Ccr7
2.04	1.1e-21	2	Il7r
2.1	1.3e-21	2	Arl4c
2.41	1.5e-21	2	Fscn1
2.34	1.6e-21	2	Cd8a
2.16	1.6e-21	2	Traj19
2.38	1.9e-21	2	Cxcl16
1.81	2.1e-21	2	Spsb1
2.02	2.3e-21	2	Mgp
2.45	2.4e-21	2	Prkcq
2.78	2.5e-21	2	Epsti1
2.02	2.7e-21	2	Adam8
2.13	3e-21	2	Traj13
1.81	3.2e-21	2	Traj32
2.13	3.3e-21	2	Traj15
2.3	3.4e-21	2	Traj6
1.94	3.5e-21	2	Cd8b1
2.22	3.5e-21	2	Traj29
1.96	3.5e-21	2	Traj35
2.37	3.8e-21	2	Als2cl
2.04	3.9e-21	2	Selplg
2.07	4e-21	2	Tmem123
3.14	4e-21	2	Ccl5
2.38	4e-21	2	Cd3e
1.8	4.1e-21	2	Tspan3
2.43	4.2e-21	2	Cd3g
2.07	4.3e-21	2	Fxyd5
2.37	4.3e-21	2	Ms4a4b
2.46	4.4e-21	2	Cd3d
1.7	4.6e-21	2	Apol7e
2.07	4.7e-21	2	Trbc2
1.3	4.8e-21	2	Apol7c
1.96	4.9e-21	2	Slfn1
2.32	5.1e-21	2	Trac
0.6	5.8e-21	2	Tmsb4x
2.15	5.9e-21	2	Traj34
1.99	6.2e-21	2	Traj23
2.2	6.3e-21	2	Ms4a6b
1.81	7.6e-21	2	Cd247
2.21	7.6e-21	2	Thy1
1.78	8.1e-21	2	Traj38
1.87	8.1e-21	2	Adgrg5
0.55	8.2e-21	2	Eef1a1
2.26	8.4e-21	2	Cd27
2.17	8.7e-21	2	Cd5
1.77	8.8e-21	2	Lck
0.69	8.8e-21	2	Tpt1
1.44	8.8e-21	2	Slc16a5
1.58	9.2e-21	2	Ggt1
1.13	9.2e-21	2	Psme1
1.75	1.3e-20	2	Gpr132
2.03	1.3e-20	2	Dgka
2.04	1.3e-20	2	Spn
1.42	1.4e-20	2	Zdhhc15
2.02	1.5e-20	2	Traj4
1.98	1.6e-20	2	Traj12
2.01	1.6e-20	2	Zap70
2.18	1.7e-20	2	Lat
1.75	1.7e-20	2	Satb1
2.11	1.8e-20	2	Traj20
1.58	1.9e-20	2	Insl6
1.29	2e-20	2	Rgs10
1.8	2e-20	2	Grap2
2.09	2e-20	2	Trbc1
1.67	2e-20	2	Rogdi
1.33	2.1e-20	2	Traf1
1.98	2.1e-20	2	Traj22
2.03	2.2e-20	2	Traj7
1.8	2.2e-20	2	Traj30
1.64	2.4e-20	2	Tnfrsf4
1.07	2.4e-20	2	Lsp1
1.87	2.4e-20	2	Nsg2
1.69	2.5e-20	2	Arhgap22
1.59	2.6e-20	2	Fyb
1.47	2.8e-20	2	Vipr1
1.61	2.8e-20	2	Atp1b3
1.51	2.8e-20	2	Trbv14
1.28	3.3e-20	2	Npc2

[truncated: 2 more sheets: AID.ko-cluster-3, AID.ko-cluster-4]
