# Supplementary material for: Aggressive B cell lymphomas retain ATR-dependent determinants of T cell exclusion from the germinal center dark zone
Source: J Clin Invest. 2025 Jul 17;135(18):e187371. doi: 10.1172/JCI187371 (PMC12435852; doi:10.1172/JCI187371)
Supplement: Supplemental table 6 [file jci-135-187371-s252.xlsx]

## Sheet: GC-follicular WT UP genes
Gene Symbol: gene symbol name
p_val: differential expression p-value
avg_log2FC: log2 fold change
pct.1 and pct.2: fraction of cells that express the gene in the group of interest (min.pct.1=0.1)
p_val_adj: BH adjusted p-value
gene	p_val	avg_log2FC	pct.1	pct.2	p_val_adj
Ftl1-ps1	7.85085e-36	-2.80481	1	0	1.40381e-31
Igha	1.61684e-34	-5.52367	1	0.073	2.89107e-30
Ptms	5.69838e-34	-2.152	0.963	0	1.01893e-29
Itm2b	6.34395e-33	-2.52282	0.988	0.062	1.13436e-28
Laptm4a	6.45321e-32	-2.61981	0.951	0.042	1.1539e-27
Pdia3	6.49994e-31	-2.65724	1	0.969	1.16225e-26
Sem1	7.62868e-31	-2.09355	1	1	1.36408e-26
Tmsb4x	2.243e-30	-1.26242	1	1	4.01071e-26
Actb	2.42063e-30	-1.53562	1	1	4.32833e-26
Tap2	4.83622e-30	-1.8802	1	0.677	8.64765e-26
Tapbp	5.94771e-30	-1.95687	0.975	0.271	1.06351e-25
Clta	9.70164e-30	-1.42045	1	1	1.73475e-25
H2-D1	1.23451e-29	-1.50526	1	1	2.20742e-25
Prkd2	4.42325e-29	-1.77821	1	0.854	7.90921e-25
Car3	1.30584e-28	-1.99895	0.889	0.031	2.33497e-24
Rnf187	2.166e-28	-1.64029	1	0.729	3.87302e-24
Kctd12	2.42601e-28	-1.94555	0.975	0.26	4.33796e-24
Lat	2.63517e-28	-1.78873	0.963	0.177	4.71194e-24
Sqstm1	3.86331e-28	-1.78081	0.988	0.396	6.90799e-24
Hnrnpa2b1	1.2198e-27	-1.24102	1	1	2.18112e-23
Ubr4	1.73114e-27	-1.7696	1	0.76	3.09544e-23
Ppt1	3.51514e-27	-2.88322	0.975	0.323	6.28542e-23
Oaz1	1.39188e-26	-1.01541	1	1	2.48883e-22
Pex6	2.00459e-26	-1.45244	0.914	0.135	3.5844e-22
Atp5a1	4.56015e-26	-1.05116	1	1	8.154e-22
Nadk	7.0463e-26	-1.63459	0.938	0.219	1.25995e-21
Cst3	8.86486e-26	-1.84997	1	0.49	1.58512e-21
Zyx	1.73283e-25	-1.34564	0.79	0.01	3.09848e-21
Fabp4	2.15894e-25	-1.82002	0.778	0	3.86041e-21
Rbm25	2.89954e-25	-1.42871	0.988	0.812	5.18467e-21
Dbi	3.0481e-25	-1.31482	0.827	0.042	5.4503e-21
Trbc2	6.09334e-25	-1.51973	0.938	0.24	1.08955e-20
Pdcd4	9.94494e-25	-1.52522	0.975	0.323	1.77825e-20
Sec11c	1.02987e-24	-1.33063	1	0.99	1.84152e-20
Clu	2.52738e-24	-1.53485	1	0.854	4.51921e-20
Ywhag	3.2825e-24	-1.33557	1	0.552	5.86943e-20
Id3	1.01675e-23	-1.28227	0.901	0.177	1.81805e-19
Mapk1	1.08669e-23	-1.20788	0.988	0.542	1.94311e-19
Lrch4	2.61236e-23	-1.58534	0.963	0.656	4.67115e-19
Cox5b	3.03066e-23	-0.923184	1	0.969	5.41912e-19
Txnip	3.69353e-23	-1.36247	0.889	0.135	6.60441e-19
Spcs3	4.20722e-23	-1.34773	0.975	0.531	7.52293e-19
Tcf25	4.26485e-23	-1.42628	0.951	0.438	7.62598e-19
Map3k1	4.68354e-23	-1.49463	0.951	0.354	8.37464e-19
Eif4h	5.08011e-23	-1.18514	1	0.979	9.08374e-19
Stard7	6.60524e-23	-1.09573	0.988	0.719	1.18108e-18
Cd79a	6.81047e-23	-0.984003	1	1	1.21778e-18
Ghitm	7.74184e-23	-1.24273	1	0.99	1.38432e-18
Ddx5	8.55884e-23	-1.3744	0.988	0.562	1.53041e-18
Ndufv3	1.93666e-22	-1.35544	0.938	0.5	3.46294e-18
Igfbp7	2.0287e-22	-1.7146	0.938	0.271	3.62752e-18
Atp6v0e	2.9333e-22	-1.43239	0.975	0.76	5.24503e-18
Ctsl	3.59281e-22	-2.07081	0.889	0.208	6.4243e-18
Scd1	6.91118e-22	-1.31836	0.691	0	1.23579e-17
Sri	7.92015e-22	-1.14323	0.975	0.875	1.4162e-17
Col1a2	1.16578e-21	-1.62149	0.765	0.073	2.08452e-17
Gabbr1	1.19651e-21	-1.42399	0.889	0.229	2.13948e-17
Ski	1.62682e-21	-1.35722	0.716	0.021	2.90892e-17
Satb1	2.04684e-21	-1.77722	0.901	0.302	3.65995e-17
Tbrg1	2.06274e-21	-1.30599	0.975	0.667	3.68838e-17
Grn	3.94403e-21	-1.64052	0.815	0.146	7.05231e-17
Atf4	6.47145e-21	-0.987258	1	0.979	1.15716e-16
Sptbn1	1.0247e-20	-1.18313	0.79	0.115	1.83226e-16
Lamp1	1.51176e-20	-1.08217	0.741	0.052	2.70318e-16
Eef2	1.54746e-20	-1.07251	1	0.958	2.76702e-16
Crebzf	1.65211e-20	-1.13918	0.975	0.885	2.95414e-16
Cmah	1.89977e-20	-1.76136	0.852	0.229	3.39697e-16
Ubr3	2.6031e-20	-1.21985	0.938	0.396	4.6546e-16
Tbc1d2b	3.47318e-20	-1.32918	0.704	0.042	6.21039e-16
Psmb3	3.82707e-20	-1.20296	0.975	0.74	6.84319e-16
Nisch	4.27873e-20	-1.27083	0.901	0.385	7.65079e-16
Sept1	4.4792e-20	-0.930356	1	1	8.00925e-16
Klhl42	4.83755e-20	-1.27778	0.889	0.365	8.65003e-16
Taok2	5.42514e-20	-1.31716	0.963	0.583	9.70069e-16
Ndufb6	5.7953e-20	-1.30322	0.926	0.438	1.03626e-15
Ndfip1	7.93829e-20	-1.13618	0.802	0.146	1.41945e-15
H2-K1	7.95248e-20	-1.1475	0.765	0.104	1.42198e-15
Parp3	1.00223e-19	-1.28133	0.84	0.229	1.79209e-15
Cyb5b	1.09734e-19	-1.27971	0.716	0.062	1.96214e-15
Hnrnpf	1.6068e-19	-1.30441	0.901	0.469	2.87311e-15
Lrp10	2.00175e-19	-0.883317	0.975	0.979	3.57933e-15
Gimap1	2.05363e-19	-1.16414	0.988	0.99	3.6721e-15
Adgre5	2.08555e-19	-1.38713	0.802	0.167	3.72917e-15
Ctsz	2.35687e-19	-0.909245	0.988	0.958	4.21432e-15
Arhgef2	2.35886e-19	-0.950106	0.988	0.865	4.21788e-15
Luc7l3	3.37711e-19	-0.921027	0.988	0.927	6.0386e-15
Serpina3g	5.58393e-19	-1.11724	0.79	0.125	9.98463e-15
Anp32a	6.10675e-19	-0.918884	1	1	1.09195e-14
Hnrnpl	1.21053e-18	-1.48315	0.84	0.281	2.16456e-14
Mia2	1.43513e-18	-1.25057	0.877	0.344	2.56615e-14
Lima1	1.50134e-18	-1.51941	0.778	0.188	2.68455e-14
Cbx7	1.99201e-18	-1.33314	0.926	0.438	3.56191e-14
Tmem134	2.48082e-18	-1.23951	0.852	0.312	4.43595e-14
Sdc4	2.72993e-18	-1.32	0.815	0.25	4.88139e-14
Gbe1	4.28225e-18	-1.0442	0.654	0.042	7.65709e-14
Selenow	4.31856e-18	-0.88054	0.975	0.979	7.72201e-14
Tax1bp1	4.33097e-18	-1.17974	0.926	0.448	7.74422e-14
Cct2	4.86223e-18	-0.870973	1	0.979	8.69416e-14
Srsf5	7.65821e-18	-0.987725	0.988	0.99	1.36936e-13
Ahnak	7.98184e-18	-0.970253	0.617	0.021	1.42723e-13
Sdha	1.01909e-17	-0.949128	0.951	0.708	1.82223e-13
Cfd	1.07908e-17	-1.11136	0.58	0	1.9295e-13
Ifngr1	1.08287e-17	-1.09429	0.877	0.333	1.93629e-13
Rsrp1	1.22135e-17	-1.14397	0.951	0.646	2.18389e-13
Rtn3	1.26858e-17	-1.12553	0.889	0.344	2.26835e-13
Casp8	1.29671e-17	-1.32603	0.901	0.562	2.31864e-13
Hsp90b1	1.29879e-17	-1.17472	1	0.708	2.32236e-13
Cd3e	1.36509e-17	-1.18701	0.765	0.156	2.44092e-13
Elmsan1	2.39759e-17	-0.962713	0.951	0.698	4.28713e-13
Gdpd3	2.58576e-17	-1.1083	0.691	0.094	4.62359e-13
Tomm6	3.59338e-17	-0.957831	0.914	0.417	6.42531e-13
Pdk1	3.87239e-17	-1.14603	0.753	0.167	6.92423e-13
Atp2a2	3.98482e-17	-1.04604	0.988	0.854	7.12525e-13
Creb3	4.5467e-17	-1.08114	0.815	0.25	8.12995e-13
Ighg2b	5.5619e-17	-1.54658	0.84	0.469	9.94524e-13
Cmtm6	5.78082e-17	-1.00695	0.778	0.188	1.03367e-12
Cd3d	7.16282e-17	-0.986801	0.815	0.198	1.28078e-12
Plac8	8.00736e-17	-1.16009	0.938	0.406	1.4318e-12
Atp5k	8.11472e-17	-0.89364	0.988	0.896	1.45099e-12
Trir	9.64454e-17	-1.1509	0.926	0.646	1.72454e-12
Sdf4	1.14085e-16	-1.05981	0.741	0.156	2.03995e-12
Polr2j	1.20969e-16	-1.15308	0.926	0.667	2.16304e-12
Pole4	1.35178e-16	-0.795161	0.963	0.958	2.41712e-12
Phf12	1.40147e-16	-0.81356	0.926	0.854	2.50598e-12
S1pr4	1.51734e-16	-1.01491	0.889	0.344	2.71316e-12
Aldoa	1.708e-16	-1.04781	0.864	0.302	3.05407e-12
Dad1	1.80226e-16	-1.05803	0.914	0.49	3.22262e-12
Fbxl5	1.93658e-16	-0.984585	0.765	0.198	3.4628e-12
Emb	2.13691e-16	-0.811459	0.667	0.073	3.82101e-12
4933434E20Rik	2.21904e-16	-0.938224	0.926	0.615	3.96787e-12
Lck	2.58231e-16	-1.08306	0.889	0.531	4.61743e-12
Ubxn1	2.69574e-16	-0.876657	0.951	0.812	4.82024e-12
Emc7	2.73947e-16	-1.06886	0.605	0.042	4.89845e-12
Nudcd3	4.0443e-16	-0.986315	0.951	0.844	7.23161e-12
Iglc3	4.87595e-16	-1.08392	0.938	0.615	8.71869e-12
Vars	5.03823e-16	-0.899616	0.975	0.792	9.00886e-12
Lpgat1	5.19455e-16	-1.02355	0.864	0.396	9.28838e-12
Eif4g1	6.46339e-16	-0.919342	0.938	0.729	1.15572e-11
Ctdsp1	7.18282e-16	-0.950665	0.84	0.333	1.28436e-11
Npc2	9.03011e-16	-1.19931	0.901	0.281	1.61467e-11
Anxa6	9.69211e-16	-1.02024	0.543	0.01	1.73305e-11
Znrf1	1.33419e-15	-1.00732	0.617	0.062	2.38567e-11
Arhgap45	1.39887e-15	-0.819583	0.975	0.99	2.50132e-11
Tmpo	1.44041e-15	-0.74786	1	0.958	2.5756e-11
Fasn	1.5577e-15	-0.908078	0.519	0	2.78532e-11
Scand1	1.67958e-15	-1.07817	0.877	0.479	3.00325e-11
Hpcal1	2.13455e-15	-1.05073	0.753	0.208	3.81679e-11
Tor2a	2.24543e-15	-1.04897	0.765	0.219	4.01505e-11
Atp6v1e1	2.95517e-15	-1.0878	0.765	0.24	5.28415e-11
Prrc2b	3.95737e-15	-0.918752	0.889	0.583	7.07618e-11
Anapc5	5.88114e-15	-0.890829	0.975	0.927	1.05161e-10
Fcna	6.17354e-15	-1.18066	0.58	0.042	1.10389e-10
Vamp8	6.21676e-15	-0.876725	0.963	0.771	1.11162e-10
Scap	6.35149e-15	-1.00611	0.84	0.354	1.13571e-10
Gimap7	6.48747e-15	-1.01884	0.938	0.635	1.16002e-10
Zmynd11	7.31048e-15	-0.877808	0.679	0.115	1.30719e-10
Slc35c2	2.07132e-14	-1.06496	0.716	0.198	3.70373e-10
Abca1	2.48014e-14	-1.00544	0.519	0.021	4.43474e-10
Anxa5	2.80542e-14	-0.936274	0.481	0	5.01638e-10
Ighg2c	2.83432e-14	-1.21474	0.481	0	5.06805e-10
Snrnp70	4.09679e-14	-0.834251	0.716	0.177	7.32548e-10
Col3a1	4.72688e-14	-0.805071	0.494	0.01	8.45213e-10
Arhgap29	4.82896e-14	-1.02752	0.543	0.042	8.63467e-10
Khnyn	4.91619e-14	-0.953947	0.852	0.417	8.79064e-10
Tmem128	4.94005e-14	-1.01649	0.914	0.656	8.83331e-10
Lman2	5.43045e-14	-0.710524	0.963	0.781	9.71019e-10
Esyt1	5.94188e-14	-1.0131	0.802	0.312	1.06247e-09
Ybx3	6.01673e-14	-0.898662	0.914	0.677	1.07585e-09
Gpx3	6.69866e-14	-0.820021	0.469	0	1.19779e-09
Cklf	7.23354e-14	-1.05247	0.815	0.333	1.29343e-09
Ltb	7.71412e-14	-0.726401	0.988	1	1.37936e-09
Retnla	8.7903e-14	-1.1382	0.556	0.042	1.57179e-09
Nfkbie	9.10784e-14	-0.93152	0.889	0.469	1.62857e-09
Capg	1.03717e-13	-1.00166	0.901	0.479	1.85456e-09
Rhot2	1.33306e-13	-0.887956	0.691	0.188	2.38365e-09
Fbrsl1	1.43898e-13	-0.873857	0.741	0.219	2.57305e-09
Sept2	1.47815e-13	-0.827085	0.901	0.583	2.64308e-09
Rad9a	2.72921e-13	-0.908078	0.79	0.448	4.88011e-09
Sptlc2	3.07429e-13	-0.892097	0.778	0.271	5.49714e-09
Skp1a	3.37843e-13	-0.906461	0.84	0.438	6.04098e-09
Arfrp1	3.47952e-13	-0.809611	0.84	0.438	6.22173e-09
Yy1	3.53476e-13	-0.817691	0.914	0.771	6.32051e-09
Ppp3ca	4.08634e-13	-0.782486	0.679	0.156	7.30679e-09
Vkorc1	4.2479e-13	-0.800929	0.519	0.042	7.59566e-09
Creg1	4.26483e-13	-0.884523	0.568	0.073	7.62595e-09
Gimap6	6.06147e-13	-0.812672	0.963	0.833	1.08385e-08
Smap2	6.33129e-13	-0.730539	1	0.979	1.1321e-08
Rassf5	6.54747e-13	-0.810393	0.753	0.26	1.17075e-08
Rab1a	8.82326e-13	-1.25352	0.827	0.594	1.57769e-08
Atic	9.5945e-13	-0.874641	0.901	0.625	1.71559e-08
Marc2	9.69298e-13	-1.04481	0.605	0.125	1.7332e-08
Pink1	1.08815e-12	-0.901908	0.642	0.156	1.94572e-08
Traj12	1.15176e-12	-0.995884	0.556	0.083	2.05947e-08
Cyc1	1.15528e-12	-0.782028	0.889	0.656	2.06576e-08
Lemd2	1.35845e-12	-0.88179	0.79	0.354	2.42904e-08
Tbc1d9b	1.46277e-12	-0.903324	0.765	0.323	2.61558e-08
Acads	1.47368e-12	-0.869603	0.728	0.25	2.63509e-08
Hist2h2bb	1.5107e-12	-0.724356	1	1	2.70128e-08
Nlrc5	1.88839e-12	-0.80454	0.667	0.167	3.37662e-08
Pitpna	1.96906e-12	-0.665116	0.951	0.979	3.52087e-08
Trac	2.11153e-12	-0.881229	0.877	0.406	3.77563e-08
Unc93b1	2.567e-12	-0.722015	0.938	0.698	4.59005e-08
Vti1b	2.69821e-12	-0.81071	0.753	0.25	4.82468e-08
Hp1bp3	2.86536e-12	-0.843372	0.815	0.427	5.12355e-08
Rabac1	3.5095e-12	-0.724582	0.556	0.083	6.27534e-08
Cldn5	3.67129e-12	-0.98778	0.494	0.042	6.56464e-08
Slc1a5	3.73744e-12	-0.844575	0.79	0.333	6.68292e-08
Klf13	4.18706e-12	-0.87051	0.765	0.302	7.48689e-08
Selenof	4.77141e-12	-0.858089	0.914	0.677	8.53176e-08
Phf1	4.86083e-12	-0.974847	0.691	0.24	8.69165e-08
Copz1	4.88885e-12	-0.846195	0.889	0.719	8.74175e-08
Sidt2	5.15333e-12	-0.716003	0.667	0.188	9.21466e-08
Timp3	5.35564e-12	-1.06008	0.568	0.104	9.57643e-08
Ost4	5.69381e-12	-1.02772	0.84	0.625	1.01811e-07
Gimap4	5.91317e-12	-0.863839	0.914	0.521	1.05733e-07
B2m	6.11517e-12	-0.744102	1	1	1.09345e-07
Tspo	6.30227e-12	-0.791856	0.506	0.052	1.12691e-07
Usp48	6.35379e-12	-0.794886	0.84	0.604	1.13612e-07
Lrrfip1	6.59376e-12	-0.76512	0.864	0.573	1.17903e-07
Nedd4	6.75546e-12	-0.788255	0.556	0.094	1.20794e-07
Prdx4	1.03432e-11	-0.88048	0.827	0.469	1.84948e-07
Ankrd33b	1.20231e-11	-0.74205	0.58	0.115	2.14986e-07
Baz1b	1.42353e-11	-0.788103	0.889	0.729	2.54541e-07
Pnpla2	1.52076e-11	-0.726239	0.395	0	2.71927e-07
Gbp7	1.59342e-11	-0.732558	0.506	0.062	2.8492e-07
Srsf11	1.59654e-11	-0.632869	0.988	1	2.85477e-07
Plcl2	1.6467e-11	-0.850581	0.84	0.604	2.94446e-07
Col4a3bp	1.69399e-11	-0.846285	0.667	0.219	3.02902e-07
Nfkb1	1.81732e-11	-0.784139	0.667	0.198	3.24955e-07
Gls	1.82294e-11	-0.688164	0.864	0.5	3.2596e-07
Huwe1	1.84774e-11	-0.830075	0.802	0.479	3.30395e-07
Col4a1	2.02565e-11	-0.78015	0.432	0.021	3.62206e-07
Irgm2	2.08409e-11	-0.730539	0.469	0.042	3.72656e-07
Supt20	2.32625e-11	-0.838899	0.864	0.635	4.15957e-07
Cops7a	2.41215e-11	-0.871895	0.753	0.385	4.31317e-07
Tecpr1	3.25274e-11	-0.680614	0.543	0.094	5.81623e-07
Ifi47	3.47513e-11	-0.723476	0.667	0.188	6.21388e-07
Cox6a1	3.60064e-11	-0.753399	0.864	0.583	6.4383e-07
Ckap4	3.60809e-11	-0.874744	0.543	0.094	6.45163e-07
Lrpap1	3.75557e-11	-0.752596	0.494	0.062	6.71534e-07
Tm9sf2	4.49102e-11	-0.810446	0.827	0.417	8.03039e-07
Gpr183	4.74265e-11	-0.804196	0.802	0.333	8.48033e-07
Cpsf3	5.33988e-11	-0.67201	0.938	0.844	9.54824e-07
Rela	5.6217e-11	-0.966577	0.741	0.354	1.00522e-06
Calm2	5.7991e-11	-1.06274	0.802	0.594	1.03694e-06
Smarce1	6.18882e-11	-0.75122	0.901	0.792	1.10662e-06
Kdelr2	6.51864e-11	-0.799214	0.728	0.302	1.1656e-06
Aif1	6.59076e-11	-0.880701	0.58	0.135	1.17849e-06
Selplg	7.06165e-11	-0.809726	0.642	0.177	1.26269e-06
Sun2	7.28735e-11	-0.733773	0.864	0.688	1.30305e-06
Mdh1	7.67343e-11	-0.688868	0.988	0.948	1.37209e-06
Igkv1-88	7.73159e-11	-0.903604	0.481	0.062	1.38249e-06
Ppp1r11	7.97597e-11	-0.674317	0.963	0.865	1.42618e-06
Ier2	8.23702e-11	-0.72316	0.617	0.167	1.47286e-06
Tsc22d4	8.29853e-11	-0.599341	0.938	0.875	1.48386e-06
Mtln	9.29155e-11	-0.742612	0.481	0.062	1.66142e-06
Ncf1	1.02072e-10	-0.656465	0.951	0.948	1.82515e-06
Rmdn3	1.09332e-10	-0.905906	0.519	0.094	1.95496e-06
Acap1	1.54205e-10	-0.743139	0.938	0.802	2.75735e-06
Atp13a1	1.63137e-10	-0.726384	0.827	0.49	2.91705e-06
Tgm2	1.83612e-10	-0.807426	0.506	0.073	3.28317e-06
Cct6a	1.95963e-10	-0.72216	0.901	0.854	3.50401e-06
Rabggtb	1.9934e-10	-0.733502	0.79	0.406	3.5644e-06
Crk	2.14419e-10	-0.666939	0.531	0.104	3.83402e-06
Park7	2.24037e-10	-0.699951	0.802	0.469	4.00601e-06
Zbtb11	2.39883e-10	-0.665016	0.84	0.5	4.28935e-06
Tnk2	2.59801e-10	-0.673956	0.877	0.75	4.6455e-06
Klf16	2.60336e-10	-0.826283	0.704	0.312	4.65507e-06
Atp1a1	2.74242e-10	-0.68299	0.802	0.448	4.90372e-06
Lrch3	2.87239e-10	-0.698163	0.481	0.073	5.13612e-06
Atp5c1	3.10478e-10	-0.768674	0.79	0.417	5.55165e-06
Ech1	3.23471e-10	-0.589067	0.494	0.073	5.78399e-06
Glipr2	3.23885e-10	-0.66015	0.556	0.125	5.79139e-06
Gnpat	3.69851e-10	-0.729192	0.802	0.531	6.61331e-06
Mdm2	3.93961e-10	-0.712552	0.914	0.76	7.04442e-06
Vbp1	5.06169e-10	-0.691011	0.877	0.74	9.0508e-06
Cox8a	5.09503e-10	-0.798191	0.667	0.26	9.11042e-06
Ctsd	5.99909e-10	-0.872386	0.568	0.156	1.0727e-05
Vrk2	6.34591e-10	-0.697181	0.704	0.292	1.13471e-05
Rad51d	6.48885e-10	-0.632929	0.531	0.115	1.16027e-05
Pdha1	6.96204e-10	-0.678529	0.642	0.219	1.24488e-05
Tor1aip2	7.24068e-10	-0.669865	0.568	0.156	1.29471e-05
Ebna1bp2	7.78265e-10	-0.72316	0.914	0.771	1.39161e-05
Txndc15	9.89181e-10	-0.628899	0.481	0.073	1.76876e-05
Ndst1	1.08493e-09	-0.699023	0.642	0.219	1.93996e-05
Als2cl	1.1551e-09	-0.716864	0.506	0.104	2.06543e-05
Mif	1.17341e-09	-0.673386	0.901	0.792	2.09818e-05
Dnajb1	1.27584e-09	-0.743018	0.79	0.531	2.28133e-05
Mbp	1.29852e-09	-0.706693	0.667	0.25	2.32188e-05
Abcf3	1.47671e-09	-0.703652	0.815	0.49	2.6405e-05
Oxr1	1.53865e-09	-0.871785	0.667	0.292	2.75125e-05
Arrdc4	1.72522e-09	-0.783078	0.469	0.083	3.08487e-05
Pstk	1.74109e-09	-0.653393	0.519	0.115	3.11324e-05
1810037I17Rik	1.74386e-09	-0.751174	0.642	0.24	3.1182e-05
Ccl5	1.96312e-09	-0.69732	0.753	0.25	3.51026e-05
Rsf1	2.11192e-09	-0.724856	0.531	0.135	3.77633e-05
Drosha	2.12574e-09	-0.685685	0.815	0.552	3.80104e-05
Hnrnph3	2.24287e-09	-0.747613	0.827	0.625	4.01047e-05
Scarb1	2.74649e-09	-0.789048	0.506	0.115	4.911e-05
Prelid1	2.81083e-09	-0.644577	0.84	0.615	5.02605e-05
Ppp2r3d	2.85204e-09	-0.626983	0.383	0.031	5.09974e-05
Tyrobp	3.00575e-09	-0.646853	0.531	0.125	5.37457e-05
Tbc1d9	3.02975e-09	-0.683555	0.506	0.115	5.41749e-05
Socs1	3.04198e-09	-0.737629	0.753	0.458	5.43937e-05
Sla	3.53171e-09	-0.734151	0.568	0.177	6.31505e-05
Irs2	3.55691e-09	-0.632136	0.605	0.198	6.36011e-05
Zc3hav1	3.71067e-09	-0.624145	0.901	0.823	6.63505e-05
Acbd3	4.45476e-09	-0.689031	0.741	0.406	7.96556e-05
Wls	4.74657e-09	-0.592035	0.444	0.073	8.48734e-05
AI467606	4.86645e-09	-0.744958	0.679	0.323	8.7017e-05
Ndufs7	5.50369e-09	-0.664651	0.827	0.562	9.84116e-05
Stx4a	5.95274e-09	-0.724033	0.667	0.302	0.000106441
Rexo4	6.26868e-09	-0.738445	0.691	0.344	0.00011209
Siah2	6.84672e-09	-0.707903	0.827	0.521	0.000122426
Akna	7.53796e-09	-0.690524	0.877	0.708	0.000134786
Ctss	7.91936e-09	-0.636133	0.914	0.729	0.000141606
Dcn	8.2173e-09	-0.7323	0.531	0.125	0.000146934
Pet100	8.44846e-09	-0.691446	0.802	0.656	0.000151067
Epc1	8.50657e-09	-0.728989	0.716	0.354	0.000152106
Ccr7	1.06734e-08	-0.603304	0.481	0.083	0.000190851
Sdf2	1.1699e-08	-0.696909	0.79	0.521	0.000209189
Selenop	1.17058e-08	-0.963625	0.815	0.406	0.000209311
Mycbp2	1.24611e-08	-0.663256	0.926	0.927	0.000222816
Ddx3x	1.42617e-08	-0.73586	0.568	0.188	0.000255014
Ube4b	1.45335e-08	-0.742127	0.63	0.281	0.000259873
Bst2	1.46557e-08	-0.644102	0.531	0.135	0.000262058
Cd63	1.52412e-08	-0.748437	0.42	0.073	0.000272528
Pcmt1	1.71922e-08	-0.693975	0.704	0.385	0.000307413
Twf2	1.75274e-08	-0.742612	0.778	0.542	0.000313408
Eif2s2	1.89831e-08	-0.606852	0.877	0.74	0.000339437
Rprd2	1.96223e-08	-0.677123	0.815	0.635	0.000350866
Nom1	2.14916e-08	-0.7323	0.58	0.219	0.000384291
Csrp1	2.31652e-08	-0.672794	0.741	0.417	0.000414218
C4b	2.33952e-08	-0.673571	0.444	0.083	0.000418329
Chmp4b	2.5158e-08	-0.609076	0.543	0.156	0.000449851
Ggt5	2.6914e-08	-0.610762	0.432	0.083	0.000481249
Fscn1	2.72086e-08	-0.601256	0.37	0.042	0.000486517
Tmem199	3.02891e-08	-0.744102	0.605	0.26	0.000541599
Gabarapl2	3.05269e-08	-0.692571	0.79	0.552	0.000545851
Abhd8	3.05467e-08	-0.716864	0.457	0.104	0.000546206
Yrdc	3.26347e-08	-0.672534	0.741	0.448	0.00058354
Sec11a	3.73357e-08	-0.632136	0.827	0.531	0.0006676
Mpeg1	3.73479e-08	-0.672794	0.691	0.25	0.000667819
Irf9	3.77283e-08	-0.633383	0.704	0.344	0.00067462
Cyth4	4.32916e-08	-0.642632	0.753	0.417	0.000774098
Psmc6	4.86041e-08	-0.587874	0.926	0.896	0.000869089
Psmb10	5.06014e-08	-0.638346	0.765	0.5	0.000904803
Tsc22d3	5.10434e-08	-0.728714	0.519	0.156	0.000912708
Mtor	6.01389e-08	-0.721551	0.716	0.385	0.00107534
Camta2	6.17059e-08	-0.737881	0.716	0.396	0.00110336
Plekhg2	6.28895e-08	-0.597016	0.852	0.719	0.00112453
Uqcr11	6.31737e-08	-0.586149	0.704	0.354	0.00112961
Ube2l6	6.63275e-08	-0.634387	0.531	0.167	0.001186
Pfkl	8.43408e-08	-0.626203	0.667	0.323	0.0015081
Ssr4	8.90846e-08	-0.604551	0.926	0.708	0.00159292
Setd7	9.17787e-08	-0.61595	0.556	0.208	0.00164109
Rtf2	9.55367e-08	-0.769193	0.593	0.25	0.00170829
Mocs1	1.01144e-07	-0.653752	0.519	0.177	0.00180856
Nop53	1.04839e-07	-0.657553	0.704	0.375	0.00187462
Atp13a2	1.05199e-07	-0.613153	0.568	0.208	0.00188105
Irf2bp2	1.23944e-07	-0.599955	0.407	0.083	0.00221624
Plvap	1.25866e-07	-0.672861	0.444	0.094	0.0022506
Arl8a	1.51901e-07	-0.591437	0.654	0.323	0.00271613
Ankrd11	1.75323e-07	-0.600207	0.642	0.333	0.00313495
Rabggta	1.81028e-07	-0.587345	0.654	0.312	0.00323696
Cant1	1.88755e-07	-0.733731	0.63	0.323	0.00337513
Mapk14	2.00523e-07	-0.588186	0.765	0.469	0.00358556
Ccr6	2.0931e-07	-0.62791	0.84	0.438	0.00374266
Bmyc	2.09961e-07	-0.621418	0.741	0.521	0.00375431
Stk19	2.18048e-07	-0.59602	0.716	0.396	0.00389891
Myh9	2.31167e-07	-0.600941	0.716	0.344	0.0041335
Ggps1	2.7348e-07	-0.583637	0.593	0.25	0.00489009
Med11	3.13109e-07	-0.586149	0.58	0.24	0.00559871
Hmgb3	3.25832e-07	-0.735748	0.741	0.594	0.00582621
Spata5	3.30207e-07	-0.638934	0.667	0.385	0.00590444
Maf	3.426e-07	-0.603566	0.543	0.188	0.00612603
Ociad1	3.5461e-07	-0.582147	0.827	0.667	0.00634078
Lbh	3.7708e-07	-0.615296	0.716	0.427	0.00674256
Usp38	3.91809e-07	-0.648077	0.852	0.698	0.00700593
Prdx3	3.95199e-07	-0.67462	0.58	0.26	0.00706655
Stk38	4.05374e-07	-0.632843	0.568	0.229	0.0072485
Mrfap1	5.35554e-07	-0.587845	0.79	0.667	0.00957624
Fkbp8	5.60567e-07	-0.619508	0.667	0.354	0.0100235
Slpi	6.43034e-07	-1.06433	0.753	0.646	0.0114981
Klf10	8.00608e-07	-0.77285	0.531	0.25	0.0143157
Kmt5c	1.09821e-06	-0.589761	0.605	0.302	0.0196371
Arhgap1	1.30165e-06	-0.657608	0.691	0.448	0.0232748
Rffl	1.38282e-06	-0.629256	0.531	0.208	0.0247263
Aebp2	1.56283e-06	-0.690252	0.728	0.615	0.0279449
Pdcd6ip	1.71109e-06	-0.611895	0.494	0.188	0.030596
Gpn2	1.92892e-06	-0.646926	0.667	0.427	0.034491
Prr12	2.56946e-06	-0.589761	0.605	0.302	0.0459444

## Sheet: GC-follicular Aid.ko UP genes
Gene Symbol: gene symbol name
p_val: differential expression p-value
avg_log2FC: log2 fold change
pct.1 and pct.2: fraction of cells that express the gene in the group of interest (min.pct.1=0.1)
p_val_adj: BH adjusted p-value
gene	p_val	avg_log2FC	pct.1	pct.2	p_val_adj
Rasgrp3	6.58543e-31	1.64797	0.99	0.123	1.17754e-26
Pclaf	1.4223e-30	2.20492	1	0.284	2.54322e-26
Ighm	2.34577e-30	2.55075	1	0.988	4.19446e-26
Ppp4r2	8.32687e-30	1.63913	0.99	0.309	1.48893e-25
Pabpc1	2.92281e-29	1.21134	1	0.988	5.22628e-25
Top2a	3.15105e-29	1.91017	1	0.333	5.63439e-25
H2-Aa	3.63093e-29	2.38854	1	0.802	6.49246e-25
Arpc5l	1.04472e-28	1.58709	1	0.556	1.86806e-24
Csk	1.841e-28	1.55346	1	0.728	3.29189e-24
Bcl6	3.13962e-28	1.69	0.99	0.309	5.61396e-24
Pafah1b3	1.12472e-27	1.88042	0.969	0.185	2.01111e-23
Tnfaip8	1.35244e-27	1.53367	0.958	0.247	2.41831e-23
Mbd4	1.71825e-27	1.64058	0.99	0.444	3.07241e-23
Mef2b	1.76784e-27	2.08351	0.99	0.321	3.16108e-23
Tmem131	2.33994e-27	1.56556	0.99	0.42	4.18405e-23
Cd24a	3.91844e-27	1.75081	1	0.617	7.00655e-23
Cd79b	4.34381e-27	1.29015	1	0.963	7.76717e-23
Nckap1l	4.97849e-27	1.22943	0.948	0.173	8.90203e-23
Bcl11a	9.26488e-27	1.49963	0.979	0.309	1.65665e-22
Plek	1.03231e-26	1.41164	0.948	0.198	1.84587e-22
Tec	1.53833e-26	1.36991	0.938	0.16	2.75069e-22
Neil1	1.7387e-26	1.68145	0.99	0.469	3.10898e-22
Ebf1	2.34776e-26	1.21868	1	0.395	4.19802e-22
Hnrnpa1	3.7278e-26	1.27761	1	0.593	6.66567e-22
H2-Ab1	3.7657e-26	1.01262	1	1	6.73344e-22
Arhgap25	4.08891e-26	1.15497	0.948	0.198	7.31137e-22
Mybl1	4.87603e-26	1.8821	0.99	0.63	8.71883e-22
Elf1	6.78969e-26	1.35125	0.865	0.037	1.21406e-21
Pten	1.19727e-25	1.29316	1	0.58	2.14083e-21
Cd53	1.20817e-25	1.48871	1	0.469	2.16032e-21
Ablim1	1.30364e-25	1.30715	0.99	0.333	2.33104e-21
Dock8	1.4525e-25	1.38411	0.958	0.284	2.59721e-21
Cerk	1.46553e-25	1.19127	0.979	0.333	2.62051e-21
Cd86	1.99484e-25	1.54381	0.896	0.111	3.56698e-21
Ddx54	2.04351e-25	1.19802	0.896	0.099	3.654e-21
H1fx	2.41528e-25	1.78022	0.969	0.395	4.31876e-21
Hist1h3a	2.96676e-25	1.41168	0.969	0.309	5.30486e-21
Mtss1	3.9615e-25	1.224	0.979	0.309	7.08355e-21
Hpse	4.13279e-25	1.1606	0.938	0.198	7.38985e-21
Gcsam	4.30912e-25	1.70321	0.99	0.407	7.70513e-21
Stmn1	4.62668e-25	1.58205	0.969	0.407	8.27297e-21
Mtf2	5.56926e-25	1.45286	0.99	0.481	9.95839e-21
Rpa1	5.69979e-25	1.15958	0.958	0.284	1.01918e-20
Pold1	5.88836e-25	1.23406	0.948	0.21	1.0529e-20
Lipc	6.69482e-25	1.27114	0.865	0.062	1.1971e-20
Ccni	7.60587e-25	1.16255	0.938	0.21	1.36001e-20
Hist1h3b	7.62493e-25	1.54187	1	0.951	1.36341e-20
Prkcd	8.61933e-25	1.17274	1	0.444	1.54122e-20
Ctsh	1.02766e-24	1.30536	1	0.395	1.83756e-20
Nsd2	1.33235e-24	1.2653	1	0.519	2.38237e-20
H2afx	1.37978e-24	1.56598	1	0.605	2.46718e-20
Fcmr	1.3881e-24	1.3741	0.969	0.272	2.48207e-20
Arhgdib	1.62492e-24	1.05174	1	0.963	2.90552e-20
Psmd8	2.50174e-24	1.27779	0.906	0.173	4.47336e-20
Laptm5	2.63753e-24	1.33985	1	0.778	4.71616e-20
Asf1b	3.11022e-24	1.27053	0.99	0.481	5.56139e-20
Cxcr4	3.20822e-24	1.36699	0.99	0.605	5.73662e-20
Cnot6	3.72744e-24	1.03806	0.812	0.025	6.66503e-20
Pitpnc1	3.94196e-24	1.16231	0.917	0.16	7.04862e-20
Hmces	4.34869e-24	1.65719	0.99	0.556	7.77589e-20
Ikzf1	4.69739e-24	1.19727	1	0.84	8.3994e-20
Zfp362	5.54627e-24	1.16993	0.958	0.259	9.91728e-20
Stau2	7.07485e-24	1.11653	0.844	0.062	1.26505e-19
Arpc3	7.48068e-24	1.0627	1	0.864	1.33762e-19
Uchl3	7.64021e-24	1.17635	0.979	0.321	1.36615e-19
Hist1h2bk	1.55799e-23	1.54338	0.969	0.531	2.78584e-19
Fam49b	1.99078e-23	1.09884	1	0.556	3.55971e-19
Gm42543	2.15771e-23	1.57689	0.812	0.037	3.8582e-19
Elmo1	2.32568e-23	1.1334	0.99	0.494	4.15854e-19
Cotl1	2.68373e-23	1.26407	1	0.716	4.79877e-19
Uvrag	3.32363e-23	1.06352	0.969	0.321	5.94298e-19
Nek2	3.6503e-23	1.42438	0.948	0.346	6.52711e-19
Ighg3	4.1035e-23	1.22882	0.938	0.321	7.33747e-19
Lig1	7.30736e-23	1.28633	0.948	0.432	1.30663e-18
Mef2c	8.40482e-23	1.17097	1	0.642	1.50287e-18
Nusap1	8.89959e-23	1.40483	0.938	0.407	1.59134e-18
Tipin	9.37549e-23	1.2369	0.948	0.407	1.67643e-18
Iglc1	1.01843e-22	1.28839	1	0.802	1.82105e-18
Myo1e	1.11839e-22	1.03617	0.99	0.605	1.9998e-18
Vav1	1.12487e-22	1.10415	0.958	0.37	2.01138e-18
Slamf7	1.72207e-22	1.24031	0.938	0.321	3.07923e-18
Syk	1.8367e-22	1.06855	1	0.741	3.2842e-18
Tnfrsf13c	1.95229e-22	1.22162	1	0.827	3.49089e-18
Lsm14a	2.0703e-22	1.19992	0.958	0.37	3.70191e-18
Rfwd3	2.11659e-22	1.12412	0.927	0.333	3.78467e-18
Cnot6l	2.39799e-22	1.06839	0.938	0.247	4.28785e-18
Polr2a	2.55154e-22	1.10002	0.938	0.346	4.56241e-18
Uhrf1	3.01731e-22	1.15625	0.927	0.272	5.39526e-18
Dcaf12	4.62835e-22	1.23266	0.958	0.469	8.27595e-18
A530032D15Rik	4.73174e-22	1.12361	0.854	0.086	8.46082e-18
Rftn1	4.79027e-22	1.2154	0.958	0.42	8.56548e-18
Cecr2	4.89396e-22	1.10329	0.958	0.284	8.75089e-18
Mcm6	6.02368e-22	1.25541	0.969	0.494	1.07709e-17
Fas	6.30742e-22	1.20189	0.917	0.296	1.12783e-17
H3f3a	6.55264e-22	0.994353	0.979	0.593	1.17168e-17
Zfp706	7.40659e-22	1.0191	0.917	0.235	1.32437e-17
Ntng2	8.04755e-22	1.23221	0.896	0.247	1.43898e-17
Scimp	8.70397e-22	1.02791	0.896	0.16	1.55636e-17
H2-DMa	9.97372e-22	0.965454	1	0.802	1.7834e-17
Sorl1	1.10079e-21	1.09496	0.969	0.63	1.96833e-17
Hdac9	1.16921e-21	1.04933	0.938	0.296	2.09066e-17
Psip1	1.2054e-21	1.26294	0.938	0.457	2.15538e-17
Apobec1	1.27531e-21	1.17184	0.854	0.16	2.28038e-17
Rubcnl	1.77957e-21	0.988685	0.958	0.284	3.18205e-17
Nuggc	1.83587e-21	1.38752	0.948	0.383	3.28273e-17
Fcamr	1.83652e-21	1.77983	0.948	0.346	3.28388e-17
Eef1g	1.91484e-21	1.01254	1	0.667	3.42393e-17
Wapl	2.16494e-21	1.10281	0.885	0.198	3.87113e-17
Pqbp1	2.40712e-21	1.00415	0.938	0.37	4.30418e-17
Rev1	2.61675e-21	0.985185	0.927	0.284	4.679e-17
Rfc1	3.15961e-21	1.15699	0.948	0.432	5.64971e-17
Esco2	3.27245e-21	0.901206	0.823	0.099	5.85147e-17
Smim14	3.48399e-21	1.04883	0.979	0.679	6.22973e-17
Ada	4.01389e-21	1.29331	0.958	0.42	7.17724e-17
Sema4d	4.04837e-21	1.12614	0.99	0.432	7.2389e-17
Kif11	4.50513e-21	1.13754	0.917	0.272	8.05562e-17
Mis18bp1	4.62017e-21	0.982121	0.771	0.049	8.26132e-17
Basp1	4.97322e-21	1.20382	1	0.543	8.89261e-17
Rassf6	5.41824e-21	1.06122	0.844	0.136	9.68836e-17
Rfc2	5.94375e-21	1.02706	0.969	0.407	1.0628e-16
Serp1	5.97798e-21	0.903229	1	0.802	1.06892e-16
Ctcf	6.00844e-21	0.993895	0.938	0.333	1.07437e-16
Tlr9	6.25427e-21	0.927724	0.948	0.333	1.11833e-16
Larp7	8.28035e-21	0.945571	0.844	0.136	1.48061e-16
Tacc3	8.73147e-21	0.870365	0.885	0.185	1.56127e-16
Cenpf	9.02161e-21	1.04372	0.885	0.185	1.61315e-16
Ezh2	1.02449e-20	1.17122	0.958	0.506	1.83189e-16
Hprt	1.0359e-20	0.984837	0.99	0.494	1.8523e-16
Arpc2	1.07305e-20	1.19616	0.906	0.309	1.91872e-16
Ep400	1.30524e-20	0.973311	0.906	0.272	2.33391e-16
Atad1	1.3993e-20	0.953667	0.99	0.519	2.5021e-16
Hist1h1c	1.57098e-20	0.928709	1	1	2.80907e-16
Sept7	2.07382e-20	0.990104	0.865	0.173	3.7082e-16
Fen1	2.15898e-20	1.02078	0.958	0.469	3.86048e-16
Gnb1	2.36465e-20	0.922182	1	0.728	4.22822e-16
Papola	2.76245e-20	1.0723	0.969	0.407	4.93953e-16
Dtl	2.7793e-20	0.981658	0.844	0.16	4.96966e-16
H1f0	3.52175e-20	0.919518	0.823	0.123	6.29725e-16
Eaf2	3.87729e-20	1.27926	0.979	0.494	6.93298e-16
Scaf11	4.0236e-20	1.07075	0.969	0.519	7.19459e-16
Swap70	4.19529e-20	0.929312	1	0.864	7.50161e-16
Gna13	4.5206e-20	0.8855	1	0.901	8.08329e-16
Hist1h2ab	4.54014e-20	0.906052	0.76	0.062	8.11822e-16
Ciao2a	4.84058e-20	0.949704	0.719	0.025	8.65544e-16
Dusp10	5.34537e-20	1.23937	0.896	0.296	9.55806e-16
Polh	5.45626e-20	1.21034	0.938	0.494	9.75634e-16
Siglecg	5.5511e-20	0.987334	0.969	0.506	9.92592e-16
Lpin2	5.99176e-20	0.999124	0.896	0.272	1.07139e-15
Pld4	6.56588e-20	1.00019	0.958	0.321	1.17404e-15
Smchd1	6.655e-20	0.919076	0.958	0.321	1.18998e-15
Hnrnpd	6.80441e-20	1.0439	0.958	0.531	1.2167e-15
Rgs13	6.90293e-20	1.07115	0.885	0.222	1.23431e-15
Dnmt1	7.23598e-20	1.19099	0.948	0.543	1.29387e-15
Arhgap26	7.81277e-20	0.94583	0.917	0.296	1.397e-15
Eif3f	7.99595e-20	0.892006	1	0.852	1.42976e-15
Zbtb1	8.76411e-20	1.03242	0.875	0.21	1.56711e-15
C130026I21Rik	8.8339e-20	1.01014	0.823	0.136	1.57959e-15
Mcm2	1.01954e-19	1.02529	0.938	0.346	1.82304e-15
Rras2	1.21837e-19	1.00153	0.938	0.358	2.17857e-15
Dhfr	1.37805e-19	1.12722	0.781	0.111	2.46408e-15
Rel	1.445e-19	0.962615	0.938	0.37	2.58381e-15
Hist1h1e	1.54633e-19	1.16836	1	0.889	2.765e-15
Tmem243	1.73084e-19	0.912429	0.99	0.543	3.09492e-15
Cnp	2.26242e-19	0.840279	0.99	0.815	4.04543e-15
Rnf157	2.32357e-19	1.07257	0.958	0.519	4.15478e-15
Ssbp3	2.71238e-19	1.01489	0.927	0.395	4.85001e-15
Dap	2.72416e-19	0.995896	0.865	0.198	4.87107e-15
Ptpn6	2.78454e-19	0.944621	1	0.741	4.97903e-15
Dnajc10	2.9657e-19	0.906891	0.792	0.099	5.30296e-15
Lpp	3.17812e-19	1.03287	0.948	0.395	5.68279e-15
Kif23	3.20259e-19	0.918118	0.854	0.16	5.72655e-15
Cenps	3.62921e-19	0.966392	0.833	0.173	6.4894e-15
Hjurp	3.63953e-19	0.876449	0.802	0.123	6.50784e-15
Cenpm	3.94873e-19	0.85135	0.833	0.16	7.06073e-15
Ap1m1	4.08074e-19	0.937091	0.896	0.259	7.29677e-15
Stxbp1	4.12677e-19	1.00211	0.896	0.296	7.37907e-15
Mthfd1l	4.45597e-19	0.942877	0.844	0.173	7.96771e-15
Endou	4.72391e-19	1.04717	0.938	0.358	8.44682e-15
Cul3	4.7964e-19	1.02791	0.885	0.272	8.57644e-15
Rfx7	5.77376e-19	0.910599	0.979	0.469	1.03241e-14
Bcar3	6.12717e-19	0.973528	0.99	0.63	1.0956e-14
Ptp4a2	6.35127e-19	0.88284	0.969	0.469	1.13567e-14
Fbxw7	7.38959e-19	0.921246	0.781	0.111	1.32133e-14
Cdca8	8.51422e-19	1.1211	0.979	0.568	1.52243e-14
Kif15	1.00431e-18	0.896661	0.802	0.136	1.79581e-14
Arhgap8	1.08254e-18	0.921537	0.854	0.21	1.93569e-14
Incenp	1.15786e-18	1.0787	0.958	0.568	2.07037e-14
Cpm	1.16203e-18	0.850368	0.833	0.16	2.07783e-14
Pik3c2b	1.16698e-18	0.963109	0.979	0.741	2.08668e-14
Ap1s2	1.62978e-18	0.975278	0.865	0.247	2.9142e-14
Eif4g2	1.80308e-18	0.975967	1	0.864	3.22409e-14
Hmgn3	1.83199e-18	0.921997	0.917	0.37	3.27578e-14
Ulbp1	2.30774e-18	0.917826	0.792	0.136	4.12646e-14
Tlk1	2.44706e-18	0.845274	0.958	0.358	4.37559e-14
Rgs9	2.49434e-18	0.906052	0.719	0.062	4.46014e-14
Pds5a	2.50151e-18	0.888566	0.875	0.272	4.47296e-14
Capzb	2.58197e-18	0.942914	0.979	0.704	4.61683e-14
Sdhaf2	3.49158e-18	0.881521	0.906	0.309	6.2433e-14
Rasgrp1	3.60175e-18	0.862334	0.844	0.173	6.4403e-14
Wipf1	3.62939e-18	0.921997	0.917	0.346	6.48971e-14
Hars	3.87801e-18	0.801682	0.781	0.123	6.93427e-14
Hnrnpdl	3.98227e-18	0.906501	1	0.654	7.1207e-14
Samhd1	4.0319e-18	0.916221	0.927	0.469	7.20943e-14
Cdc25b	5.46429e-18	0.984191	0.938	0.432	9.7707e-14
Prr5	6.40107e-18	0.965784	0.875	0.309	1.14457e-13
Ccdc171	6.40601e-18	0.877284	0.823	0.173	1.14546e-13
Cit	7.42099e-18	0.812439	0.708	0.062	1.32695e-13
Top1	7.42342e-18	0.935261	0.99	0.889	1.32738e-13
Cyth1	8.15828e-18	0.864805	0.948	0.42	1.45878e-13
Phf6	8.37133e-18	0.915623	0.938	0.506	1.49688e-13
Ift22	8.61995e-18	0.966726	0.823	0.198	1.54133e-13
Mms22l	8.89995e-18	0.828136	0.823	0.173	1.5914e-13
Arhgef6	9.54946e-18	0.823783	0.781	0.123	1.70754e-13
Canx	1.05805e-17	0.838545	0.969	0.506	1.8919e-13
Smarcc1	1.05903e-17	0.898989	0.938	0.37	1.89366e-13
Ltk	1.09946e-17	0.836923	0.802	0.148	1.96595e-13
Ezr	1.14839e-17	0.924813	0.99	0.667	2.05344e-13
Ppp1ca	1.25346e-17	0.804876	1	0.963	2.24131e-13
Bub1	1.33195e-17	0.823059	0.792	0.148	2.38165e-13
Herc3	1.34725e-17	0.877869	0.927	0.383	2.40902e-13
Mtpn	1.379e-17	0.902878	0.979	0.605	2.46579e-13
Hpf1	1.47202e-17	0.886132	0.99	0.753	2.63211e-13
Ikzf3	1.58885e-17	0.883212	1	0.914	2.84102e-13
Clspn	1.72154e-17	0.785261	0.802	0.16	3.07828e-13
Mki67	1.80066e-17	1.07081	1	0.901	3.21976e-13
Taf15	1.99346e-17	0.873724	0.833	0.21	3.5645e-13
Gnb2	2.14686e-17	0.941509	0.854	0.247	3.83879e-13
Dynll1	2.75253e-17	0.891209	0.875	0.346	4.9218e-13
Tbl1xr1	2.77418e-17	0.939312	0.885	0.309	4.9605e-13
Vps13a	2.86719e-17	0.763155	0.708	0.074	5.12682e-13
Nfyb	2.91444e-17	0.778474	0.76	0.111	5.2113e-13
Rubcn	3.63556e-17	0.89754	1	0.691	6.50074e-13
Ncaph	3.95162e-17	0.922674	0.979	0.593	7.06589e-13
Cse1l	4.04373e-17	0.813252	0.896	0.333	7.23059e-13
Pan3	4.40747e-17	0.864512	0.792	0.16	7.88099e-13
Ckap2l	5.1912e-17	0.860004	0.688	0.062	9.28239e-13
Prpf8	6.04143e-17	0.816897	0.979	0.543	1.08027e-12
Gtf2a2	6.23144e-17	0.776156	0.854	0.235	1.11424e-12
Klhl24	7.68285e-17	0.732635	0.823	0.185	1.37377e-12
Sema7a	7.81286e-17	0.963922	0.76	0.148	1.39702e-12
Cacna1d	8.32372e-17	0.831238	0.76	0.136	1.48836e-12
Tk1	8.60232e-17	0.920897	0.969	0.642	1.53818e-12
Usp6nl	8.69069e-17	0.829655	0.781	0.16	1.55398e-12
Cyfip2	8.80956e-17	0.770484	1	0.877	1.57524e-12
Kif5b	9.89844e-17	0.777255	0.802	0.185	1.76994e-12
Ddx19a	1.05134e-16	0.870365	0.917	0.383	1.8799e-12
Ero1lb	1.11427e-16	0.710369	1	0.741	1.99242e-12
Rab30	1.17151e-16	0.868346	0.875	0.309	2.09478e-12
Cwc15	1.17683e-16	0.775352	0.875	0.284	2.10429e-12
Ubr7	1.1885e-16	0.784945	0.792	0.16	2.12516e-12
Eef1b2	1.20636e-16	0.718129	1	0.914	2.15708e-12
Ndufs8	1.20666e-16	0.843788	0.906	0.395	2.15763e-12
Eya1	1.33058e-16	0.812439	0.677	0.062	2.3792e-12
Pold4	1.46685e-16	0.773747	1	0.765	2.62288e-12
Myl4	1.5478e-16	0.894935	0.844	0.247	2.76763e-12
Ssb	1.60152e-16	0.822287	0.927	0.346	2.86367e-12
Dennd3	1.63485e-16	0.817728	0.99	0.506	2.92328e-12
Cd82	1.90908e-16	0.845586	0.958	0.469	3.41363e-12
Dlgap5	2.00136e-16	0.738209	0.688	0.074	3.57863e-12
Fgfr1op	2.05432e-16	0.746572	0.688	0.074	3.67333e-12
Sarnp	2.10083e-16	0.754888	0.656	0.049	3.75649e-12
Rad54l	2.18055e-16	0.763061	0.698	0.074	3.89904e-12
Cpsf2	2.29621e-16	0.867097	0.948	0.519	4.10584e-12
Yeats4	2.4911e-16	0.834887	0.917	0.321	4.45433e-12
Klhl6	2.52021e-16	0.957704	1	0.84	4.50639e-12
Hip1r	2.60925e-16	0.76538	0.979	0.556	4.6656e-12
Dynlt3	2.66519e-16	0.893594	0.865	0.321	4.76563e-12
Prc1	2.73225e-16	0.95178	0.823	0.296	4.88553e-12
Ints7	2.99712e-16	0.784391	0.917	0.444	5.35916e-12
Ncapd2	3.00536e-16	0.994353	0.958	0.543	5.37388e-12
Recql5	3.00712e-16	0.777489	0.781	0.173	5.37704e-12
Cyp39a1	3.07104e-16	0.754888	0.698	0.086	5.49132e-12
Ppm1g	3.65293e-16	0.861803	0.917	0.309	6.5318e-12
Cetn2	4.32369e-16	0.76143	0.896	0.321	7.73119e-12
Xrcc1	5.0665e-16	0.86678	0.75	0.148	9.05941e-12
Snx20	5.34841e-16	0.781555	0.979	0.494	9.5635e-12
Psma6	7.24299e-16	0.82405	0.885	0.333	1.29512e-11
Uhmk1	8.4685e-16	0.81839	0.812	0.222	1.51425e-11
Kansl1	8.58612e-16	0.840748	0.844	0.284	1.53528e-11
Hirip3	8.61484e-16	0.770318	0.75	0.148	1.54042e-11
Fcrla	8.85079e-16	0.861803	0.885	0.37	1.58261e-11
Vrk1	9.0919e-16	0.749105	0.948	0.432	1.62572e-11
Mtmr14	1.05408e-15	0.849405	0.99	0.753	1.8848e-11
Cip2a	1.19043e-15	0.839421	0.885	0.383	2.12861e-11
Emg1	1.23976e-15	0.787802	0.948	0.494	2.21682e-11
H2-Eb2	1.36102e-15	0.775468	0.99	0.679	2.43364e-11
Crebbp	1.40356e-15	0.813186	0.781	0.185	2.5097e-11
Cdc73	1.42539e-15	0.746939	0.719	0.111	2.54874e-11
Mybl2	1.55164e-15	0.83735	0.812	0.222	2.77449e-11
Plekha2	1.55856e-15	0.768606	0.969	0.63	2.78686e-11
Gatm	1.64544e-15	1.15422	0.865	0.42	2.94221e-11
Mzb1	1.75075e-15	0.706307	0.99	0.938	3.13052e-11
Snx2	1.94357e-15	0.91595	0.927	0.395	3.4753e-11
Mtch1	1.98679e-15	0.786736	0.896	0.309	3.55257e-11
Ckap5	2.05439e-15	0.762541	0.75	0.148	3.67345e-11
Slc41a2	2.19643e-15	0.738014	0.646	0.062	3.92743e-11
Setbp1	2.19787e-15	0.768693	0.833	0.272	3.93002e-11
Baz2b	2.26698e-15	0.792927	0.938	0.481	4.05358e-11
Calm1	2.37461e-15	0.819018	1	0.63	4.24603e-11
Cul1	2.65915e-15	0.740388	0.812	0.222	4.75483e-11
Trim27	2.95379e-15	0.730365	0.688	0.099	5.28168e-11
Traf5	3.00683e-15	0.801809	0.906	0.407	5.37652e-11
Nelfe	3.16044e-15	0.803097	0.823	0.259	5.65118e-11
Whrn	3.24012e-15	0.731926	0.76	0.173	5.79365e-11
Lsm8	3.56558e-15	0.822287	0.875	0.346	6.37561e-11
Mpnd	3.62859e-15	0.738946	0.708	0.111	6.48828e-11
Iqcb1	3.87725e-15	0.675453	0.604	0.037	6.9329e-11
Ranbp2	4.04856e-15	0.784635	0.76	0.185	7.23923e-11
Ufl1	4.5391e-15	0.66525	0.583	0.025	8.11636e-11
Zfp106	5.03773e-15	0.74366	0.938	0.469	9.00797e-11
Dstn	5.32522e-15	0.694945	0.635	0.062	9.52203e-11
Zbed3	5.35691e-15	0.704847	0.667	0.086	9.57868e-11
Foxp1	5.44942e-15	0.748546	0.896	0.346	9.7441e-11
Brwd1	5.74926e-15	0.800211	0.99	0.667	1.02802e-10
Mcm5	6.0511e-15	0.903355	0.938	0.568	1.082e-10
Ranbp17	6.10885e-15	0.681721	0.708	0.123	1.09232e-10
Tex9	6.31049e-15	0.671559	0.792	0.185	1.12838e-10
Rere	6.79945e-15	0.81971	1	0.79	1.21581e-10
Osbpl8	6.95355e-15	0.731429	0.729	0.148	1.24336e-10
Phka1	7.54926e-15	0.685347	0.615	0.049	1.34988e-10
Ttc9c	7.92517e-15	0.724191	0.75	0.16	1.4171e-10
Eif4enif1	8.089e-15	0.796708	0.802	0.235	1.44639e-10
Invs	8.2042e-15	0.688545	0.677	0.099	1.46699e-10
Cybb	9.49782e-15	0.771439	0.948	0.469	1.69831e-10
Cenpe	9.68387e-15	0.675453	0.594	0.037	1.73157e-10
Bub1b	9.9725e-15	0.803097	0.802	0.259	1.78318e-10
Plekhm1	1.03824e-14	0.781119	0.854	0.296	1.85648e-10
Cdc6	1.13941e-14	0.792362	0.74	0.173	2.03738e-10
Nup93	1.29918e-14	0.72232	0.875	0.358	2.32307e-10
Slc12a6	1.32017e-14	0.704847	0.656	0.086	2.3606e-10
Nipbl	1.33772e-14	0.754888	0.792	0.222	2.39198e-10
Jmjd1c	1.40014e-14	0.754888	0.573	0.025	2.50359e-10
Eif2a	1.79993e-14	0.799675	0.833	0.333	3.21846e-10
Ppp3cc	1.82769e-14	0.722098	0.667	0.099	3.2681e-10
Map4k1	1.89915e-14	0.74561	0.979	0.63	3.39587e-10
Bub3	1.93499e-14	0.731236	0.927	0.432	3.45996e-10
Tdp1	1.93667e-14	0.711386	0.802	0.235	3.46297e-10
Rhoh	1.95502e-14	0.738014	0.927	0.531	3.49577e-10
Cyp51	2.22454e-14	0.780423	0.969	0.58	3.97769e-10
Scai	2.25006e-14	0.657191	0.583	0.037	4.02334e-10
Hist1h2bj	2.35168e-14	0.884171	1	0.864	4.20504e-10
Pag1	2.62806e-14	0.760601	0.875	0.481	4.69923e-10
Parp8	2.62958e-14	0.761257	0.875	0.321	4.70195e-10
Nr3c1	2.67296e-14	0.768827	0.802	0.259	4.77952e-10
E2f1	2.91278e-14	0.673358	0.688	0.111	5.20835e-10
Mcm10	3.06918e-14	0.714698	0.688	0.123	5.48801e-10
Sae1	3.12073e-14	0.765457	0.948	0.469	5.58018e-10
Hmmr	3.44231e-14	0.714698	0.688	0.123	6.15519e-10
Chd9	3.53026e-14	0.617384	0.646	0.086	6.31246e-10
Mark3	3.58623e-14	0.72817	0.854	0.296	6.41254e-10
Tfeb	3.8316e-14	0.725975	0.906	0.481	6.85128e-10
Hipk3	3.94333e-14	0.798141	0.875	0.346	7.05106e-10
Tcp1	3.95284e-14	0.67789	1	0.84	7.06807e-10
A630001G21Rik	4.08199e-14	0.822526	0.906	0.444	7.29901e-10
Wdhd1	4.13136e-14	0.767062	0.875	0.395	7.38728e-10
Pola1	4.30326e-14	0.715998	0.719	0.148	7.69466e-10
Ube2d2a	4.36098e-14	0.667425	0.594	0.049	7.79787e-10
Bcl7a	4.45181e-14	0.811674	0.917	0.481	7.96029e-10
H3f3b	4.57348e-14	0.705721	0.979	0.704	8.17784e-10
Msh6	4.79227e-14	0.772809	0.885	0.383	8.56906e-10
Actl6a	4.80336e-14	0.688545	0.656	0.099	8.58889e-10
Son	4.86814e-14	0.708594	1	0.642	8.70472e-10
Ddx41	6.27434e-14	0.697857	0.938	0.469	1.12192e-09
Hdac1	6.32039e-14	0.736431	0.875	0.395	1.13015e-09
Jpt1	6.4746e-14	0.692061	0.99	0.753	1.15772e-09
Brca1	6.87911e-14	0.686356	0.75	0.185	1.23005e-09
Knstrn	6.96155e-14	0.828545	0.792	0.272	1.24479e-09
Lst1	7.12942e-14	0.680887	0.667	0.111	1.27481e-09
S1pr2	7.17635e-14	0.898208	0.99	0.778	1.2832e-09
Bzw2	7.20365e-14	0.754888	0.979	0.605	1.28808e-09
Hspa2	7.27957e-14	0.728576	0.552	0.025	1.30166e-09
Snx8	7.3816e-14	0.726873	0.958	0.58	1.3199e-09
Rbm39	8.63737e-14	0.742176	0.854	0.37	1.54445e-09
Cd2ap	9.32524e-14	0.664122	0.927	0.457	1.66745e-09
Tmem248	9.90349e-14	0.673358	0.677	0.123	1.77084e-09
Appbp2	1.12885e-13	0.761146	0.844	0.37	2.0185e-09
Hat1	1.14173e-13	0.6683	0.802	0.272	2.04153e-09
Rheb	1.18207e-13	0.717217	0.74	0.198	2.11366e-09
Xpo1	1.19759e-13	0.768963	0.771	0.259	2.14141e-09
Lxn	1.21393e-13	0.686983	0.615	0.074	2.17063e-09
Lrrc47	1.22845e-13	0.72078	0.823	0.284	2.19659e-09
Ywhae	1.3081e-13	0.734129	0.927	0.543	2.33901e-09
Nmral1	1.38027e-13	0.761942	0.771	0.235	2.46805e-09
Asxl1	1.39167e-13	0.734129	0.812	0.259	2.48844e-09
Etf1	1.43443e-13	0.736431	0.865	0.395	2.56491e-09
Cdca2	1.44417e-13	0.760693	0.896	0.457	2.58232e-09
Ppp4c	1.44825e-13	0.690757	0.99	0.741	2.58962e-09
Frg1	1.53987e-13	0.680887	0.844	0.346	2.75343e-09
Orc6	1.86466e-13	0.689596	0.854	0.358	3.3342e-09
Tmf1	1.92156e-13	0.673751	0.948	0.457	3.43593e-09
Traf3ip2	1.98184e-13	0.661778	0.625	0.086	3.54373e-09
Eftud2	2.35861e-13	0.794416	0.823	0.284	4.21743e-09
Serbp1	2.45081e-13	0.647972	1	0.963	4.38229e-09
Mob1b	2.59339e-13	0.591389	0.552	0.037	4.63724e-09
Rrm1	2.61379e-13	0.742948	0.979	0.728	4.67371e-09
Ehmt2	2.69971e-13	0.70021	0.885	0.395	4.82736e-09
Sgo2a	2.72646e-13	0.610498	0.552	0.037	4.87518e-09
Stag1	2.8358e-13	0.689133	0.771	0.247	5.07069e-09
Ccdc82	2.8361e-13	0.629357	0.552	0.037	5.07122e-09
Helz2	2.84755e-13	0.686869	0.938	0.63	5.09171e-09
Fem1b	2.86496e-13	0.612053	0.938	0.444	5.12283e-09
Inpp5d	2.89228e-13	0.640555	0.99	0.815	5.17168e-09
Fsbp	3.10155e-13	0.624827	0.604	0.074	5.54588e-09
Clk1	3.33538e-13	0.767378	0.854	0.37	5.96399e-09
Helq	3.33799e-13	0.726654	0.896	0.469	5.96866e-09
Lnpep	3.46445e-13	0.740091	0.729	0.185	6.19478e-09
Sav1	3.55364e-13	0.733928	0.781	0.259	6.35427e-09
Bid	3.8751e-13	0.81017	0.844	0.469	6.92907e-09
Mbtd1	4.0339e-13	0.61503	0.677	0.136	7.21302e-09
Ildr1	4.22097e-13	0.735435	0.833	0.321	7.54752e-09
Dck	4.26217e-13	0.721465	0.906	0.506	7.62119e-09
Zfp608	4.28632e-13	0.61669	0.812	0.259	7.66436e-09
Pcif1	4.49768e-13	0.739621	0.698	0.16	8.04231e-09
Sp3	4.76231e-13	0.652637	0.708	0.16	8.51549e-09
Itpr2	4.97319e-13	0.662769	0.719	0.173	8.89256e-09
Pdcd6	5.25068e-13	0.715575	0.677	0.148	9.38874e-09
Lta	5.25068e-13	0.715575	0.677	0.148	9.38874e-09
Sap30bp	5.28573e-13	0.66469	0.75	0.21	9.45141e-09
Ttpal	6.16017e-13	0.686026	0.885	0.383	1.1015e-08
Krcc1	6.22759e-13	0.63941	0.656	0.123	1.11356e-08
Paip2	6.2943e-13	0.715893	0.948	0.568	1.12548e-08
Nxpe2	6.33663e-13	0.62688	0.823	0.296	1.13305e-08
Lacc1	6.78585e-13	0.674717	0.844	0.321	1.21338e-08
Btnl2	6.89199e-13	0.654194	0.625	0.099	1.23236e-08
Txnl1	6.94872e-13	0.597346	0.896	0.395	1.2425e-08
Spc25	7.07298e-13	0.654892	0.844	0.284	1.26472e-08
Lims1	7.13753e-13	0.643242	0.688	0.136	1.27626e-08
Tsn	8.86041e-13	0.654361	0.792	0.259	1.58433e-08
Dna2	8.9946e-13	0.676885	0.698	0.173	1.60832e-08
Havcr1	9.30046e-13	0.762156	0.729	0.198	1.66302e-08
Stip1	9.69593e-13	0.680887	0.969	0.568	1.73373e-08
Raly	9.70352e-13	0.613897	0.948	0.593	1.73509e-08
Smc4	9.82616e-13	0.710369	0.979	0.753	1.75701e-08
Pou2af1	1.09954e-12	0.616072	1	0.975	1.96609e-08
BC004004	1.10663e-12	0.689792	0.76	0.247	1.97876e-08
Espl1	1.11821e-12	0.801323	0.771	0.284	1.99947e-08
Atl2	1.13659e-12	0.610071	0.615	0.086	2.03234e-08
Stt3b	1.16069e-12	0.683952	0.99	0.753	2.07543e-08
Ubqln1	1.21852e-12	0.616985	1	0.753	2.17884e-08
Il17ra	1.24892e-12	0.715575	0.667	0.148	2.2332e-08
Fam76b	1.28261e-12	0.739621	0.688	0.173	2.29344e-08
Arhgap19	1.38505e-12	0.632205	0.656	0.123	2.47661e-08
Bicra	1.51856e-12	0.685795	0.938	0.543	2.71534e-08
Ncoa3	1.52166e-12	0.660844	0.771	0.259	2.72088e-08
Kif20b	1.55601e-12	0.679336	0.719	0.173	2.7823e-08
Mplkip	1.58815e-12	0.65759	0.656	0.136	2.83976e-08
Amz2	1.59066e-12	0.692901	0.802	0.284	2.84426e-08
Rab7	1.61084e-12	0.654194	0.615	0.099	2.88034e-08
Aurkb	1.63766e-12	0.63879	0.719	0.198	2.92829e-08
Slc20a2	1.64265e-12	0.613415	0.646	0.123	2.93723e-08
Csnk2b	1.68348e-12	0.682037	0.927	0.531	3.01023e-08
Trp53inp1	1.74547e-12	0.722466	0.917	0.519	3.12107e-08
Cep55	1.81924e-12	0.684114	0.677	0.16	3.25299e-08
Vcam1	1.89937e-12	0.655352	0.792	0.259	3.39626e-08
Snx1	1.91762e-12	0.612376	0.76	0.198	3.4289e-08
Stk4	2.0215e-12	0.682375	0.76	0.235	3.61464e-08
Cdca3	2.05572e-12	0.895303	0.99	0.753	3.67584e-08
Gm16286	2.09125e-12	0.683804	0.771	0.272	3.73936e-08
Itsn2	2.09367e-12	0.71324	0.885	0.42	3.74369e-08
Mthfd2	2.31938e-12	0.652637	0.656	0.123	4.14728e-08
Fmnl3	2.35394e-12	0.679092	0.885	0.457	4.20908e-08
Srpk3	2.6245e-12	0.614189	0.854	0.358	4.69287e-08
Nol7	2.67629e-12	0.605311	1	0.753	4.78547e-08
Utp11	2.68593e-12	0.611763	0.625	0.111	4.80272e-08
Cep57	2.79163e-12	0.602884	0.75	0.235	4.99172e-08
Golph3	2.91128e-12	0.652637	0.688	0.173	5.20566e-08
Csnk1g2	3.12906e-12	0.682738	0.896	0.407	5.59506e-08
Dbf4	3.13956e-12	0.70296	0.719	0.222	5.61384e-08
Lyl1	3.21292e-12	0.652755	0.906	0.531	5.74501e-08
Hif1a	3.28519e-12	0.682037	0.906	0.506	5.87425e-08
Ube2j1	3.37573e-12	0.697663	0.948	0.691	6.03615e-08
Gins1	3.39978e-12	0.599017	0.5	0.025	6.07914e-08
Zfand5	3.40132e-12	0.60733	0.802	0.272	6.0819e-08
Clasp2	3.49127e-12	0.622976	0.771	0.247	6.24274e-08
Nuf2	3.54214e-12	0.701306	0.688	0.173	6.33371e-08
Babam1	3.68083e-12	0.626731	0.74	0.21	6.58169e-08
Atad5	3.72782e-12	0.63879	0.708	0.185	6.66572e-08
Cstf2	3.85687e-12	0.66097	0.865	0.407	6.89646e-08
Hnrnpab	3.9061e-12	0.649599	1	0.889	6.98449e-08
Arhgap30	3.95054e-12	0.695994	0.99	0.469	7.06397e-08
Anp32b	4.34973e-12	0.586798	1	0.975	7.77775e-08
Sh3bgrl3	4.41842e-12	0.691015	1	0.84	7.90058e-08
Ccnk	4.42854e-12	0.592037	0.604	0.099	7.91867e-08
Pip4p1	4.58966e-12	0.606565	0.562	0.062	8.20677e-08
Msmo1	4.66431e-12	0.629357	0.812	0.284	8.34026e-08
Dyrk1a	4.67039e-12	0.611052	0.927	0.543	8.35113e-08
Rnaseh2b	4.75919e-12	0.7099	0.812	0.346	8.5099e-08
Hadha	4.89096e-12	0.655352	0.615	0.111	8.74553e-08
Sqle	5.13435e-12	0.65151	0.667	0.16	9.18073e-08
Hist2h2ac	5.3587e-12	0.791184	0.917	0.605	9.5819e-08
Atf1	5.49551e-12	0.618151	0.667	0.148	9.82652e-08
Faf1	5.72114e-12	0.601082	0.594	0.086	1.023e-07
Smco4	5.86708e-12	0.722897	0.812	0.346	1.04909e-07
Kmt2d	5.976e-12	0.620586	0.615	0.111	1.06857e-07
Polr2g	6.10881e-12	0.670752	1	0.778	1.09232e-07
Lat2	6.28852e-12	0.594621	0.99	0.852	1.12445e-07
Dapp1	6.36848e-12	0.593136	0.729	0.21	1.13875e-07
Lrch1	6.45485e-12	0.630559	0.812	0.309	1.15419e-07
Ppp2r2a	6.53869e-12	0.580858	0.583	0.086	1.16918e-07
Mns1	6.68054e-12	0.626563	0.667	0.16	1.19455e-07
Dock2	6.81375e-12	0.613927	0.99	0.679	1.21837e-07
Puf60	7.0346e-12	0.591389	0.958	0.642	1.25786e-07
Fyttd1	7.06466e-12	0.596522	0.75	0.235	1.26323e-07
Ddx1	7.15442e-12	0.644705	0.75	0.259	1.27928e-07
Lnx2	7.25538e-12	0.651794	0.562	0.074	1.29733e-07
Ptpn1	7.60321e-12	0.629357	0.917	0.506	1.35953e-07
Btk	7.89326e-12	0.630629	0.75	0.222	1.41139e-07
Egln2	8.38319e-12	0.653689	0.938	0.58	1.499e-07
Gadd45b	9.27237e-12	0.691525	0.875	0.42	1.65799e-07
Taok3	9.50027e-12	0.602884	0.719	0.185	1.69874e-07
Nup98	9.55842e-12	0.66694	0.646	0.148	1.70914e-07
Ccng2	1.06323e-11	0.63044	0.875	0.407	1.90116e-07
Hmgcs1	1.07197e-11	0.68829	0.896	0.494	1.91678e-07
Ythdc1	1.14984e-11	0.636706	0.583	0.086	2.05603e-07
Fam98b	1.19902e-11	0.673093	0.865	0.444	2.14397e-07
Filip1l	1.2289e-11	0.762793	0.604	0.123	2.19739e-07
Eif4e2	1.24524e-11	0.596522	0.74	0.222	2.22661e-07
Bach2	1.27151e-11	0.738887	0.896	0.506	2.27358e-07
Tcf4	1.3113e-11	0.616857	0.917	0.568	2.34473e-07
Qrich1	1.37788e-11	0.637931	0.885	0.444	2.46379e-07
Hnrnpk	1.51307e-11	0.61471	0.969	0.654	2.70552e-07
Akap12	1.54715e-11	0.674269	0.625	0.136	2.76646e-07
Tmbim6	1.59985e-11	0.595409	0.906	0.457	2.86069e-07
Fnbp1	1.63563e-11	0.616896	0.969	0.531	2.92466e-07
Nras	1.7367e-11	0.640024	0.698	0.198	3.10539e-07
Pidd1	1.7367e-11	0.640024	0.698	0.198	3.10539e-07
Hivep2	1.76935e-11	0.61966	0.667	0.173	3.16377e-07
Pdk3	1.84703e-11	0.597346	0.552	0.074	3.30267e-07
Plxnb2	1.8634e-11	0.740241	0.677	0.21	3.33195e-07
Psmb2	1.87305e-11	0.654361	0.958	0.593	3.3492e-07
Snx25	1.9595e-11	0.610071	0.583	0.099	3.50378e-07
Racgap1	2.17722e-11	0.719881	0.906	0.556	3.89308e-07
Cbx4	2.24613e-11	0.63941	0.906	0.457	4.01631e-07
Cd300lf	2.2735e-11	0.625377	0.708	0.222	4.06524e-07
Oxa1l	2.38283e-11	0.613844	0.74	0.235	4.26074e-07
Cggbp1	2.40069e-11	0.65931	0.833	0.383	4.29267e-07
Nfatc3	2.47745e-11	0.626731	0.719	0.235	4.42994e-07
Ccnb2	2.51955e-11	0.794689	0.885	0.531	4.50521e-07
Ccz1	2.80598e-11	0.585829	0.76	0.259	5.01737e-07
Ubfd1	2.83718e-11	0.60969	0.646	0.148	5.07317e-07
Cxcl13	3.3994e-11	0.95542	0.771	0.309	6.07846e-07
Polg	3.4174e-11	0.63941	0.833	0.383	6.11066e-07
Ccnd3	3.44793e-11	0.65759	0.615	0.136	6.16525e-07
Cdk2	3.45478e-11	0.582523	0.812	0.346	6.17749e-07
Vamp4	3.68937e-11	0.580858	0.552	0.074	6.59697e-07
Ddx6	3.81548e-11	0.583344	1	0.765	6.82246e-07
Card11	4.11784e-11	0.629357	0.896	0.444	7.36311e-07
Atxn10	4.33278e-11	0.619004	0.573	0.099	7.74745e-07
C1galt1	4.77943e-11	0.593136	0.969	0.667	8.5461e-07
Snrpa1	5.11955e-11	0.646739	0.583	0.111	9.15427e-07
Cops6	5.2443e-11	0.60733	0.781	0.309	9.37733e-07
Syvn1	5.29679e-11	0.637931	0.875	0.407	9.47119e-07
Borcs8	5.35831e-11	0.622331	0.875	0.494	9.58119e-07
Rad51	5.90644e-11	0.66666	0.823	0.407	1.05613e-06
Spc24	6.00988e-11	0.683696	0.896	0.481	1.07463e-06
Igkv19-93	6.3112e-11	1.80153	0.802	0.58	1.1285e-06
Ncapg	6.641e-11	0.584963	0.698	0.21	1.18748e-06
Birc5	6.9106e-11	0.719264	0.958	0.642	1.23568e-06
Phip	7.23494e-11	0.657277	0.75	0.284	1.29368e-06
Il4i1	7.28479e-11	0.666891	0.917	0.494	1.30259e-06
Hsp90aa1	7.36309e-11	0.642646	0.958	0.617	1.31659e-06
Glyr1	7.39378e-11	0.590912	0.854	0.395	1.32208e-06
Tomm20	8.07956e-11	0.616181	0.865	0.395	1.44471e-06
Man2a1	8.13242e-11	0.61471	0.917	0.506	1.45416e-06
Gopc	8.21519e-11	0.65151	0.625	0.148	1.46896e-06
Ecpas	8.28421e-11	0.590849	0.771	0.284	1.4813e-06
Hist1h3c	8.62689e-11	0.607934	1	1	1.54257e-06
Psmc3	8.69894e-11	0.634297	0.75	0.284	1.55546e-06
Rtn4ip1	9.18322e-11	0.599913	0.781	0.284	1.64205e-06
Fnbp4	9.95233e-11	0.604471	0.708	0.222	1.77958e-06
Psmd6	1.0207e-10	0.610877	0.698	0.222	1.82511e-06
Rock1	1.12611e-10	0.625808	0.781	0.296	2.0136e-06
Ino80d	1.19077e-10	0.591949	0.729	0.247	2.12922e-06
Senp6	1.2062e-10	0.588878	0.604	0.136	2.1568e-06
Hist1h2ag	1.26135e-10	0.656707	0.927	0.593	2.25543e-06
Virma	1.3377e-10	0.589603	0.667	0.198	2.39194e-06
Fam107b	1.66736e-10	0.593249	0.99	0.778	2.98141e-06
Akt1	1.74939e-10	0.599609	0.927	0.58	3.12808e-06
Efnb1	1.81637e-10	0.580209	0.812	0.37	3.24785e-06
Naa40	1.88491e-10	0.597575	0.833	0.42	3.3704e-06
Itpr3	2.12905e-10	0.627427	0.865	0.506	3.80695e-06
Ncl	2.12955e-10	0.645766	1	0.84	3.80786e-06
Ackr4	2.15473e-10	0.610071	0.542	0.086	3.85288e-06
Cr2	2.73209e-10	0.655352	1	0.901	4.88524e-06
Tap1	3.37228e-10	0.622976	0.708	0.259	6.02997e-06
Ndufs2	3.38525e-10	0.631505	0.823	0.383	6.05317e-06
Adam17	3.445e-10	0.586616	0.771	0.296	6.16001e-06
Cic	3.49534e-10	0.589828	0.781	0.309	6.25001e-06
Dcp2	3.57297e-10	0.593136	0.677	0.222	6.38882e-06
Srsf3	3.72918e-10	0.587333	0.792	0.407	6.66816e-06
Rgs10	4.05236e-10	0.602884	0.854	0.432	7.24602e-06
Ect2	4.25941e-10	0.62813	0.74	0.309	7.61625e-06
Mlec	4.48863e-10	0.592158	0.969	0.531	8.02612e-06
Dennd2d	5.72268e-10	0.581739	0.448	0.037	1.02327e-05
Fcgr2b	6.58892e-10	0.606243	0.927	0.531	1.17817e-05
Rad21	7.16363e-10	0.616608	0.583	0.136	1.28093e-05
Optn	9.02305e-10	0.637931	0.802	0.407	1.61341e-05
Micu2	1.07347e-09	0.628195	0.76	0.358	1.91947e-05
Rbm33	1.14479e-09	0.583276	0.729	0.296	2.04701e-05
Jchain	1.43964e-09	0.979674	1	0.951	2.57421e-05
H2-Oa	1.49688e-09	0.602884	0.604	0.173	2.67657e-05
Stk11	1.50458e-09	0.61966	0.604	0.173	2.69034e-05
Stx7	1.51006e-09	0.587778	0.615	0.173	2.70014e-05
Kifc1	1.52847e-09	0.583701	0.927	0.58	2.73306e-05
Sh3kbp1	2.14225e-09	0.607042	0.906	0.642	3.83057e-05
Eif3a	2.37865e-09	0.582523	0.75	0.346	4.25327e-05
Dnajc2	2.4948e-09	0.605878	0.698	0.272	4.46095e-05
Lrmp	2.74457e-09	0.619111	0.927	0.63	4.90757e-05
Sh2b2	2.76609e-09	0.590658	0.948	0.543	4.94605e-05
Tpx2	3.70408e-09	0.589209	0.698	0.259	6.62326e-05
Purb	3.86088e-09	0.682131	0.75	0.42	6.90364e-05
Rbbp7	1.15746e-08	0.584963	0.615	0.198	0.000206965
Cd83	2.24508e-08	0.718362	0.917	0.667	0.000401443
Ssrp1	4.22496e-08	0.583276	0.667	0.284	0.000755465
Anxa2	6.28508e-08	0.675453	0.667	0.309	0.00112383

## Sheet: GC-follicular WT enrichment
Term: Pathway name
adj.pval: BH adjusted p-values
found: number of genes that contribute to the enrichment
size: number of genes in the pathway
Genes: genes that contribute to the enrichment
library	Term	adj.pval	found	size	Genes
Reactome_Pathway	Antigen processing-Cross presentation	0.00633153	11	93	Pdia3;Tap2;Tapbp;Psmb3;H2-K1;Vamp8;B2m;Ncf1;Stx4a;Psmc6;Psmb10
Reactome_Pathway	ER-Phagosome pathway	0.00633153	7	35	Pdia3;Tap2;Tapbp;H2-K1;Vamp8;B2m;Stx4a
Reactome_Pathway	Platelet activation, signaling and aggregation	0.0173151	17	241	Tmsb4x;Lat;Clu;Mapk1;Col1a2;Serpina3g;Cfd;Aldoa;Lck;Anxa5;Timp3;Calm2;Crk;Stx4a;Selenop;Cd63;Mapk14
Reactome_Pathway	Class I MHC mediated antigen processing & presentation	0.0173151	21	342	Pdia3;Tap2;Tapbp;Ubr4;Psmb3;Klhl42;H2-K1;Fbxl5;Znrf1;Anapc5;Vamp8;B2m;Nedd4;Huwe1;Ncf1;Socs1;Stx4a;Siah2;Psmc6;Psmb10;Ube2l6
Reactome_Pathway	Trafficking and processing of endosomal TLR	0.0196233	4	12	Ctsl;Hsp90b1;Unc93b1;Ctss
Reactome_Pathway	Response to elevated platelet cytosolic Ca2+	0.0196233	11	120	Tmsb4x;Clu;Serpina3g;Cfd;Aldoa;Anxa5;Timp3;Calm2;Stx4a;Selenop;Cd63
Reactome_Pathway	Downstream signaling events of B Cell Receptor (BCR)	0.0380735	8	74	Psmb3;Nfkbie;Ppp3ca;Nfkb1;Rela;Calm2;Psmc6;Psmb10
Reactome_Pathway	Cytokine Signaling in Immune system	0.0380735	21	381	Sqstm1;Mapk1;Psmb3;Ifngr1;Hsp90b1;Lck;Eif4g1;Ltb;Nedd4;Nfkb1;Rela;Crk;Socs1;Sla;Irs2;Stx4a;Irf9;Psmc6;Psmb10;Ube2l6;Mapk14
Reactome_Pathway	Platelet degranulation	0.0393829	10	115	Tmsb4x;Clu;Serpina3g;Cfd;Aldoa;Anxa5;Timp3;Calm2;Selenop;Cd63
Reactome_Pathway	Signaling by the B Cell Receptor (BCR)	0.0451869	9	98	Cd79a;Psmb3;Nfkbie;Ppp3ca;Nfkb1;Rela;Calm2;Psmc6;Psmb10

## Sheet: GC-follicular Aicda.ko enrich
Term: Pathway name
adj.pval: BH adjusted p-values
found: number of genes that contribute to the enrichment
size: number of genes in the pathway
Genes: genes that contribute to the enrichment
library	Term	adj.pval	found	size	Genes
Reactome_Pathway	Cell Cycle, Mitotic	1.02e-20	74	496	Rpa1;Pold1;Psmd8;Nek2;Lig1;Mcm6;Wapl;Rfc1;Esco2;Rfc2;Cenpf;Lpin2;Mcm2;Kif23;Cenps;Cenpm;Cdca8;Incenp;Cdc25b;Bub1;Dynll1;Ncaph;Pold4;Ncapd2;Cetn2;Psma6;Vrk1;Ckap5;Cul1;Ranbp2;Mcm5;Cenpe;Bub1b;Cdc6;Nup93;Nipbl;Bub3;E2f1;Mcm10;Hmmr;Pola1;Hdac1;Xpo1;Ywhae;Sgo2a;Stag1;Spc25;Dna2;Smc4;Espl1;Aurkb;Csnk2b;Cep57;Dbf4;Gins1;Clasp2;Nuf2;Dyrk1a;Ppp2r2a;Nup98;Psmb2;Ccnb2;Ccnd3;Cdk2;Spc24;Ncapg;Birc5;Hsp90aa1;…
Reactome_Pathway	Mitotic Prometaphase	8.02e-12	35	188	Nek2;Wapl;Cenpf;Cenps;Cenpm;Cdca8;Incenp;Bub1;Dynll1;Ncaph;Ncapd2;Cetn2;Ckap5;Ranbp2;Cenpe;Bub1b;Bub3;Xpo1;Ywhae;Sgo2a;Stag1;Spc25;Smc4;Aurkb;Csnk2b;Cep57;Clasp2;Nuf2;Nup98;Ccnb2;Spc24;Ncapg;Birc5;Hsp90aa1;Rad21
Reactome_Pathway	Cell Cycle Checkpoints	3.93e-11	41	270	Rpa1;Nsd2;Psmd8;Mcm6;Rfc2;Cenpf;Mcm2;Cenps;Cenpm;Cdca8;Incenp;Bub1;Clspn;Dynll1;Psma6;Ckap5;Ranbp2;Mcm5;Cenpe;Bub1b;Cdc6;Bub3;Mcm10;Xpo1;Ywhae;Sgo2a;Spc25;Dna2;Aurkb;Dbf4;Clasp2;Nuf2;Babam1;Nup98;Psmb2;Ccnb2;Cdk2;Spc24;Birc5;Psmc3;Psmd6
Reactome_Pathway	Mitotic Anaphase	6.26e-10	34	213	Psmd8;Wapl;Cenpf;Cenps;Cenpm;Cdca8;Incenp;Bub1;Dynll1;Psma6;Vrk1;Ckap5;Ranbp2;Cenpe;Bub1b;Nup93;Bub3;Xpo1;Sgo2a;Stag1;Spc25;Espl1;Aurkb;Clasp2;Nuf2;Ppp2r2a;Nup98;Psmb2;Ccnb2;Spc24;Birc5;Psmc3;Psmd6;Rad21
Reactome_Pathway	M Phase	6.26e-10	47	380	Psmd8;Nek2;Wapl;Cenpf;Lpin2;Kif23;Cenps;Cenpm;Cdca8;Incenp;Bub1;Dynll1;Ncaph;Ncapd2;Cetn2;Psma6;Vrk1;Ckap5;Ranbp2;Cenpe;Bub1b;Nup93;Nipbl;Bub3;Xpo1;Ywhae;Sgo2a;Stag1;Spc25;Smc4;Espl1;Aurkb;Csnk2b;Cep57;Clasp2;Nuf2;Ppp2r2a;Nup98;Psmb2;Ccnb2;Spc24;Ncapg;Birc5;Hsp90aa1;Psmc3;Psmd6;Rad21
Reactome_Pathway	Resolution of Sister Chromatid Cohesion	6.26e-10	25	117	Wapl;Cenpf;Cenps;Cenpm;Cdca8;Incenp;Bub1;Dynll1;Ckap5;Ranbp2;Cenpe;Bub1b;Bub3;Xpo1;Sgo2a;Stag1;Spc25;Aurkb;Clasp2;Nuf2;Nup98;Ccnb2;Spc24;Birc5;Rad21
Reactome_Pathway	Mitotic Metaphase and Anaphase	6.26e-10	34	214	Psmd8;Wapl;Cenpf;Cenps;Cenpm;Cdca8;Incenp;Bub1;Dynll1;Psma6;Vrk1;Ckap5;Ranbp2;Cenpe;Bub1b;Nup93;Bub3;Xpo1;Sgo2a;Stag1;Spc25;Espl1;Aurkb;Clasp2;Nuf2;Ppp2r2a;Nup98;Psmb2;Ccnb2;Spc24;Birc5;Psmc3;Psmd6;Rad21
Reactome_Pathway	RHO GTPase Effectors	3.07e-09	40	304	Nckap1l;Prkcd;Arpc3;H3f3a;Cenpf;Arpc2;Cenps;Cenpm;Cdca8;Incenp;Wipf1;Cit;Bub1;Dynll1;Cyfip2;Kif5b;Prc1;Ckap5;Calm1;Ranbp2;Cybb;Cenpe;Bub1b;Bub3;Scai;H3f3b;Xpo1;Ywhae;Sgo2a;Spc25;Aurkb;Fmnl3;Clasp2;Nuf2;Btk;Nup98;Spc24;Birc5;Gopc;Rock1
Reactome_Pathway	Separation of Sister Chromatids	3.07e-09	30	181	Psmd8;Wapl;Cenpf;Cenps;Cenpm;Cdca8;Incenp;Bub1;Dynll1;Psma6;Ckap5;Ranbp2;Cenpe;Bub1b;Bub3;Xpo1;Sgo2a;Stag1;Spc25;Espl1;Aurkb;Clasp2;Nuf2;Nup98;Psmb2;Spc24;Birc5;Psmc3;Psmd6;Rad21
Reactome_Pathway	Amplification of signal from the kinetochores	3.29e-09	21	90	Cenpf;Cenps;Cenpm;Cdca8;Incenp;Bub1;Dynll1;Ckap5;Ranbp2;Cenpe;Bub1b;Bub3;Xpo1;Sgo2a;Spc25;Aurkb;Clasp2;Nuf2;Nup98;Spc24;Birc5
Reactome_Pathway	Amplification of signal from unattached kinetochores via a MAD2 inhibitory signal	3.29e-09	21	90	Cenpf;Cenps;Cenpm;Cdca8;Incenp;Bub1;Dynll1;Ckap5;Ranbp2;Cenpe;Bub1b;Bub3;Xpo1;Sgo2a;Spc25;Aurkb;Clasp2;Nuf2;Nup98;Spc24;Birc5
Reactome_Pathway	S Phase	4.27e-09	26	141	Rpa1;Pold1;Psmd8;Lig1;Mcm6;Wapl;Rfc1;Esco2;Rfc2;Mcm2;Cdc25b;Pold4;Psma6;Cul1;Mcm5;Cdc6;Pola1;Stag1;Dna2;Gins1;Psmb2;Cdk2;Psmc3;Psmd6;Akt1;Rad21
Reactome_Pathway	DNA Replication	3.24e-08	23	122	Rpa1;Pold1;Psmd8;Lig1;Mcm6;Rfc1;Rfc2;Mcm2;Pold4;Psma6;Cul1;Mcm5;Cdc6;E2f1;Mcm10;Pola1;Dna2;Dbf4;Gins1;Psmb2;Cdk2;Psmc3;Psmd6
Reactome_Pathway	EML4 and NUDC in mitotic spindle formation	6.66e-08	21	106	Cenpf;Cenps;Cenpm;Cdca8;Incenp;Bub1;Dynll1;Ckap5;Ranbp2;Cenpe;Bub1b;Bub3;Xpo1;Sgo2a;Spc25;Aurkb;Clasp2;Nuf2;Nup98;Spc24;Birc5
Reactome_Pathway	Mitotic Spindle Checkpoint	7.44e-08	21	107	Cenpf;Cenps;Cenpm;Cdca8;Incenp;Bub1;Dynll1;Ckap5;Ranbp2;Cenpe;Bub1b;Bub3;Xpo1;Sgo2a;Spc25;Aurkb;Clasp2;Nuf2;Nup98;Spc24;Birc5
Reactome_Pathway	RHO GTPases Activate Formins	1.13e-07	23	131	Cenpf;Cenps;Cenpm;Cdca8;Incenp;Bub1;Dynll1;Ckap5;Ranbp2;Cenpe;Bub1b;Bub3;Scai;Xpo1;Sgo2a;Spc25;Aurkb;Fmnl3;Clasp2;Nuf2;Nup98;Spc24;Birc5
Reactome_Pathway	Signaling by the B Cell Receptor (BCR)	4.99e-07	19	98	Rasgrp3;Cd79b;Psmd8;Vav1;Syk;Ptpn6;Rasgrp1;Psma6;Calm1;Cul1;Itpr2;Dapp1;Btk;Psmb2;Card11;Psmc3;Psmd6;Itpr3;Sh3kbp1
Reactome_Pathway	Synthesis of DNA	1.15e-06	20	114	Rpa1;Pold1;Psmd8;Lig1;Mcm6;Rfc1;Rfc2;Mcm2;Pold4;Psma6;Cul1;Mcm5;Cdc6;Pola1;Dna2;Gins1;Psmb2;Cdk2;Psmc3;Psmd6
Reactome_Pathway	Mitotic G1 phase and G1/S transition	1.25e-06	21	126	Rpa1;Psmd8;Mcm6;Mcm2;Psma6;Cul1;Mcm5;Cdc6;E2f1;Mcm10;Pola1;Hdac1;Dbf4;Dyrk1a;Ppp2r2a;Psmb2;Ccnd3;Cdk2;Psmc3;Psmd6;Akt1
Reactome_Pathway	DNA strand elongation	2.02e-06	9	21	Rpa1;Pold1;Lig1;Rfc1;Rfc2;Pold4;Pola1;Dna2;Gins1
Reactome_Pathway	Lagging Strand Synthesis	4.47e-06	8	17	Rpa1;Pold1;Lig1;Rfc1;Rfc2;Pold4;Pola1;Dna2
Reactome_Pathway	Antigen activates B Cell Receptor (BCR) leading to generation of second messengers	4.76e-06	9	23	Cd79b;Vav1;Syk;Ptpn6;Itpr2;Dapp1;Btk;Itpr3;Sh3kbp1
Reactome_Pathway	Activation of ATR in response to replication stress	2.01e-05	10	34	Rpa1;Mcm6;Rfc2;Mcm2;Clspn;Mcm5;Cdc6;Mcm10;Dbf4;Cdk2
Reactome_Pathway	DNA Replication Pre-Initiation	2.36e-05	15	81	Rpa1;Psmd8;Mcm6;Mcm2;Psma6;Mcm5;Cdc6;E2f1;Mcm10;Pola1;Dbf4;Psmb2;Cdk2;Psmc3;Psmd6
Reactome_Pathway	DNA Repair	4.17e-05	31	298	Pclaf;Ppp4r2;Mbd4;Neil1;Rpa1;Pold1;Nsd2;Lig1;Tipin;Polr2a;Rev1;Rfc1;Rfc2;Dtl;Polh;Cenps;Clspn;Eya1;Pold4;Cetn2;Xrcc1;Msh6;Actl6a;Ppp4c;Dna2;Babam1;Polr2g;Cdk2;Cops6;Rad51;Ino80d
Reactome_Pathway	Activation of the pre-replicative complex	5.46e-05	9	30	Rpa1;Mcm6;Mcm2;Mcm5;Cdc6;Mcm10;Pola1;Dbf4;Cdk2
Reactome_Pathway	SUMOylation	5.48e-05	21	160	Top2a;Rpa1;Dnmt1;Cdca8;Incenp;Top1;Cetn2;Trim27;Ranbp2;Nup93;Sae1;Hdac1;Brca1;Stag1;Sp3;Aurkb;Nup98;Hnrnpk;Cbx4;Birc5;Rad21
Reactome_Pathway	Resolution of Abasic Sites (AP sites)	6.89e-05	9	31	Mbd4;Neil1;Rpa1;Pold1;Lig1;Rfc1;Rfc2;Pold4;Xrcc1
Reactome_Pathway	Mitotic G2-G2/M phases	7.33e-05	22	177	Psmd8;Nek2;Cdc25b;Dynll1;Cetn2;Psma6;Ckap5;Cul1;E2f1;Hmmr;Xpo1;Ywhae;Cep57;Ppp2r2a;Psmb2;Ccnb2;Cdk2;Hsp90aa1;Psmc3;Psmd6;Optn;Tpx2
Reactome_Pathway	G1/S Transition	7.83e-05	16	102	Rpa1;Psmd8;Mcm6;Mcm2;Psma6;Cul1;Mcm5;Cdc6;Mcm10;Pola1;Dbf4;Psmb2;Cdk2;Psmc3;Psmd6;Akt1
Reactome_Pathway	Processive synthesis on the lagging strand	7.83e-05	6	12	Rpa1;Pold1;Lig1;Pold4;Pola1;Dna2
Reactome_Pathway	G2/M Checkpoints	7.83e-05	20	152	Rpa1;Nsd2;Psmd8;Mcm6;Rfc2;Mcm2;Clspn;Psma6;Mcm5;Cdc6;Mcm10;Ywhae;Dna2;Dbf4;Babam1;Psmb2;Ccnb2;Cdk2;Psmc3;Psmd6
Reactome_Pathway	SUMO E3 ligases SUMOylate target proteins	0.000103	20	155	Top2a;Rpa1;Dnmt1;Cdca8;Incenp;Top1;Cetn2;Trim27;Ranbp2;Nup93;Hdac1;Brca1;Stag1;Sp3;Aurkb;Nup98;Hnrnpk;Cbx4;Birc5;Rad21
Reactome_Pathway	G2/M Transition	0.000184	21	175	Psmd8;Nek2;Cdc25b;Dynll1;Cetn2;Psma6;Ckap5;Cul1;Hmmr;Xpo1;Ywhae;Cep57;Ppp2r2a;Psmb2;Ccnb2;Cdk2;Hsp90aa1;Psmc3;Psmd6;Optn;Tpx2
Reactome_Pathway	Fcgamma receptor (FCGR) dependent phagocytosis	0.000257	13	77	Nckap1l;Prkcd;Arpc3;Elmo1;Vav1;Syk;Arpc2;Pld4;Wipf1;Cyfip2;Btk;Hsp90aa1;Fcgr2b
Reactome_Pathway	Homology Directed Repair	0.000291	16	114	Ppp4r2;Rpa1;Pold1;Nsd2;Tipin;Rfc1;Rfc2;Polh;Clspn;Pold4;Xrcc1;Ppp4c;Dna2;Babam1;Cdk2;Rad51
Reactome_Pathway	Termination of translesion DNA synthesis	0.000291	8	29	Pclaf;Rpa1;Pold1;Rev1;Rfc1;Rfc2;Polh;Pold4
Reactome_Pathway	Regulation of actin dynamics for phagocytic cup formation	0.000301	11	57	Nckap1l;Arpc3;Elmo1;Vav1;Syk;Arpc2;Wipf1;Cyfip2;Btk;Hsp90aa1;Fcgr2b
Reactome_Pathway	Telomere C-strand (Lagging Strand) Synthesis	0.000363	8	30	Rpa1;Pold1;Lig1;Rfc1;Rfc2;Pold4;Pola1;Dna2
Reactome_Pathway	MHC class II antigen presentation	0.000396	15	105	Ctsh;Kif11;Kif23;Ap1m1;Kif15;Ap1s2;Capzb;Canx;Dynll1;Kif5b;H2-Eb2;Cenpe;Rab7;Racgap1;H2-Oa
Reactome_Pathway	RHO GTPase cycle	0.000538	35	413	Csk;Nckap1l;Arhgap25;Dock8;Arhgdib;Vav1;Basp1;Swap70;Gna13;Arhgap26;Rras2;Cul3;Arhgap8;Capzb;Wipf1;Cit;Arhgef6;Cyfip2;Cybb;Rhoh;Txnl1;Stip1;Arhgap19;Rab7;Fmnl3;Arhgap30;Dock2;Taok3;Akap12;Fnbp1;Racgap1;Hsp90aa1;Gopc;Rock1;Ect2
Reactome_Pathway	Factors involved in megakaryocyte development and platelet production	0.000598	16	122	Dock8;H3f3a;Kif11;Kif23;Kif15;Capzb;Kif5b;Cenpe;Jmjd1c;H3f3b;Hdac1;Kif20b;Dock2;Racgap1;Kifc1;Sh2b2
Reactome_Pathway	SUMOylation of DNA replication proteins	0.000667	9	42	Top2a;Cdca8;Incenp;Top1;Ranbp2;Nup93;Aurkb;Nup98;Birc5
Reactome_Pathway	HDR through Homologous Recombination (HRR) or Single Strand Annealing (SSA)	0.000675	15	111	Ppp4r2;Rpa1;Pold1;Nsd2;Tipin;Rfc1;Rfc2;Polh;Clspn;Pold4;Ppp4c;Dna2;Babam1;Cdk2;Rad51
Reactome_Pathway	Mismatch repair (MMR) directed by MSH2:MSH6 (MutSalpha)	0.000675	5	11	Rpa1;Pold1;Lig1;Pold4;Msh6
Reactome_Pathway	Removal of the Flap Intermediate	0.000675	5	11	Rpa1;Pold1;Pold4;Pola1;Dna2
Reactome_Pathway	RAC1 GTPase cycle	0.000699	19	166	Nckap1l;Arhgap25;Dock8;Arhgdib;Vav1;Swap70;Gna13;Arhgap26;Wipf1;Cit;Arhgef6;Cyfip2;Cybb;Rab7;Arhgap30;Dock2;Taok3;Racgap1;Ect2
Reactome_Pathway	DNA Double-Strand Break Repair	0.000815	17	140	Ppp4r2;Rpa1;Pold1;Nsd2;Tipin;Rfc1;Rfc2;Polh;Clspn;Eya1;Pold4;Xrcc1;Ppp4c;Dna2;Babam1;Cdk2;Rad51
Reactome_Pathway	PCNA-Dependent Long Patch Base Excision Repair	0.000827	6	18	Rpa1;Pold1;Lig1;Rfc1;Rfc2;Pold4
Reactome_Pathway	Extension of Telomeres	0.000953	9	45	Rpa1;Pold1;Lig1;Rfc1;Rfc2;Pold4;Pola1;Dna2;Cdk2
Reactome_Pathway	DNA Damage Bypass	0.000953	9	45	Pclaf;Rpa1;Pold1;Rev1;Rfc1;Rfc2;Dtl;Polh;Pold4
Reactome_Pathway	Regulation of TP53 Activity	0.000953	17	143	Rpa1;Rfc2;Prr5;Taf15;Hdac1;Ehmt2;Dna2;Aurkb;Csnk2b;Trp53inp1;Pip4p1;Cdk2;Akt1;Stk11;Tpx2;Rbbp7;Ssrp1
Reactome_Pathway	Mismatch Repair	0.000953	5	12	Rpa1;Pold1;Lig1;Pold4;Msh6
Reactome_Pathway	Mitotic Telophase/Cytokinesis	0.000953	5	12	Wapl;Kif23;Nipbl;Stag1;Rad21
Reactome_Pathway	Translesion synthesis by Y family DNA polymerases bypasses lesions on DNA template	0.001073	8	36	Pclaf;Rpa1;Pold1;Rev1;Rfc1;Rfc2;Polh;Pold4
Reactome_Pathway	Orc1 removal from chromatin	0.001301	11	69	Psmd8;Mcm6;Mcm2;Psma6;Cul1;Mcm5;Cdc6;Psmb2;Cdk2;Psmc3;Psmd6
Reactome_Pathway	Resolution of AP sites via the multiple-nucleotide patch replacement pathway	0.00137	6	20	Rpa1;Pold1;Lig1;Rfc1;Rfc2;Pold4
Reactome_Pathway	Polymerase switching	0.00137	5	13	Pold1;Rfc1;Rfc2;Pold4;Pola1
Reactome_Pathway	Leading Strand Synthesis	0.00137	5	13	Pold1;Rfc1;Rfc2;Pold4;Pola1
Reactome_Pathway	PTEN Regulation	0.001624	14	109	Pten;Psmd8;Ezh2;Psma6;Trim27;Hdac1;Rheb;Csnk2b;Psmb2;Cbx4;Psmc3;Psmd6;Akt1;Rbbp7
Reactome_Pathway	Nucleotide Excision Repair	0.002208	13	99	Rpa1;Pold1;Lig1;Polr2a;Rfc1;Rfc2;Pold4;Cetn2;Xrcc1;Actl6a;Polr2g;Cops6;Ino80d
Reactome_Pathway	Transcriptional Regulation by TP53	0.002525	25	282	Rpa1;Cnot6;Cnot6l;Polr2a;Rfc2;Prr5;Taf15;Nelfe;Hdac1;Rheb;Ywhae;Ehmt2;Dna2;Aurkb;Csnk2b;Trp53inp1;Pip4p1;Polr2g;Pidd1;Cdk2;Akt1;Stk11;Tpx2;Rbbp7;Ssrp1
Reactome_Pathway	Processive synthesis on the C-strand of the telomere	0.002797	5	15	Rpa1;Pold1;Lig1;Pold4;Dna2
Reactome_Pathway	TCR signaling	0.002849	13	102	Csk;Pten;Psmd8;Psma6;H2-Eb2;Cul1;Pag1;Ube2d2a;Inpp5d;Psmb2;Card11;Psmc3;Psmd6
Reactome_Pathway	Fc epsilon receptor (FCERI) signaling	0.002922	14	116	Tec;Psmd8;Vav1;Syk;Psma6;Calm1;Cul1;Ube2d2a;Lat2;Btk;Psmb2;Card11;Psmc3;Psmd6
Reactome_Pathway	Assembly of the pre-replicative complex	0.003511	10	66	Psmd8;Mcm6;Mcm2;Psma6;Mcm5;Cdc6;E2f1;Psmb2;Psmc3;Psmd6
Reactome_Pathway	Regulation of TP53 Activity through Phosphorylation	0.003741	11	79	Rpa1;Rfc2;Taf15;Dna2;Aurkb;Csnk2b;Trp53inp1;Cdk2;Stk11;Tpx2;Ssrp1
Reactome_Pathway	Chromosome Maintenance	0.004342	14	121	Rpa1;Pold1;Lig1;Rfc1;Mis18bp1;Rfc2;Cenps;Hjurp;Cenpm;Pold4;Pola1;Dna2;Cdk2;Rbbp7
Reactome_Pathway	Processing of Capped Intron-Containing Pre-mRNA	0.004621	21	229	Hnrnpa1;Polr2a;Pqbp1;Papola;Hnrnpd;Prpf8;Cwc15;Sarnp;Cpsf2;Lsm8;Ranbp2;Nup93;Eftud2;Cstf2;Polr2g;Puf60;Fyttd1;Nup98;Hnrnpk;Snrpa1;Srsf3
Reactome_Pathway	Regulation of mRNA stability by proteins that bind AU-rich elements	0.004962	11	82	Pabpc1;Prkcd;Psmd8;Hnrnpd;Psma6;Xpo1;Psmb2;Psmc3;Psmd6;Akt1;Dcp2
Reactome_Pathway	Establishment of Sister Chromatid Cohesion	0.004962	4	10	Wapl;Esco2;Stag1;Rad21
Reactome_Pathway	Transcription-Coupled Nucleotide Excision Repair (TC-NER)	0.005235	10	70	Rpa1;Pold1;Lig1;Polr2a;Rfc1;Rfc2;Pold4;Xrcc1;Polr2g;Cops6
Reactome_Pathway	Downstream TCR signaling	0.005828	11	84	Pten;Psmd8;Psma6;H2-Eb2;Cul1;Ube2d2a;Inpp5d;Psmb2;Card11;Psmc3;Psmd6
Reactome_Pathway	Cellular responses to stress	0.005828	36	499	Rpa1;Psmd8;H3f3a;Ezh2;Ep400;H1f0;Cul3;Capzb;Dynll1;Tbl1xr1;Psma6;Cul1;Ranbp2;Cybb;Nup93;Chd9;Ube2d2a;H3f3b;Hspa2;Rheb;Xpo1;Ywhae;Ehmt2;Helz2;Stip1;Hif1a;Egln2;Nup98;Psmb2;Cbx4;Cdk2;Hsp90aa1;Psmc3;Psmd6;Dnajc2;Rbbp7
Reactome_Pathway	Gap-filling DNA repair synthesis and ligation in TC-NER	0.00584	9	59	Rpa1;Pold1;Lig1;Polr2a;Rfc1;Rfc2;Pold4;Xrcc1;Polr2g
Reactome_Pathway	Recognition of DNA damage by PCNA-containing replication complex	0.006227	6	27	Rpa1;Pold1;Rfc1;Rfc2;Dtl;Pold4
Reactome_Pathway	Downstream signaling events of B Cell Receptor (BCR)	0.007643	10	74	Rasgrp3;Psmd8;Rasgrp1;Psma6;Calm1;Cul1;Psmb2;Card11;Psmc3;Psmd6
Reactome_Pathway	Gap-filling DNA repair synthesis and ligation in GG-NER	0.007643	5	19	Rpa1;Pold1;Rfc1;Rfc2;Pold4
Reactome_Pathway	Switching of origins to a post-replicative state	0.00891	11	89	Psmd8;Mcm6;Mcm2;Psma6;Cul1;Mcm5;Cdc6;Psmb2;Cdk2;Psmc3;Psmd6
Reactome_Pathway	Kinesins	0.01038	8	52	Kif11;Kif23;Kif15;Kif5b;Cenpe;Kif20b;Racgap1;Kifc1
Reactome_Pathway	VEGFA-VEGFR2 Pathway	0.01147	11	92	Nckap1l;Prkcd;Elmo1;Vav1;Prr5;Cyfip2;Calm1;Cybb;Hsp90aa1;Rock1;Akt1
Reactome_Pathway	Processing of DNA double-strand break ends	0.012059	10	79	Ppp4r2;Rpa1;Nsd2;Tipin;Rfc2;Clspn;Ppp4c;Dna2;Babam1;Cdk2
Reactome_Pathway	Removal of the Flap Intermediate from the C-strand	0.013109	4	13	Rpa1;Pold1;Pold4;Dna2
Reactome_Pathway	Regulation of PTEN stability and activity	0.013321	9	67	Pten;Psmd8;Psma6;Trim27;Csnk2b;Psmb2;Psmc3;Psmd6;Akt1
Reactome_Pathway	Cyclin A/B1/B2 associated events during G2/M transition	0.014359	5	22	Cdc25b;Xpo1;Ppp2r2a;Ccnb2;Cdk2
Reactome_Pathway	mRNA Splicing - Major Pathway	0.015148	16	172	Hnrnpa1;Polr2a;Pqbp1;Papola;Hnrnpd;Prpf8;Cwc15;Cpsf2;Lsm8;Eftud2;Cstf2;Polr2g;Puf60;Hnrnpk;Snrpa1;Srsf3
Reactome_Pathway	Regulation of PLK1 Activity at G2/M Transition	0.016614	10	83	Nek2;Dynll1;Cetn2;Ckap5;Cul1;Ywhae;Cep57;Ccnb2;Hsp90aa1;Optn
Reactome_Pathway	Translesion synthesis by REV1	0.016758	4	14	Rpa1;Rev1;Rfc1;Rfc2
Reactome_Pathway	HDR through Homologous Recombination (HRR)	0.017162	8	57	Rpa1;Pold1;Rfc1;Rfc2;Polh;Pold4;Dna2;Rad51
Reactome_Pathway	APC/C-mediated degradation of cell cycle proteins	0.017392	10	84	Psmd8;Nek2;Psma6;Bub1b;Bub3;Aurkb;Psmb2;Cdk2;Psmc3;Psmd6
Reactome_Pathway	Regulation of mitotic cell cycle	0.017392	10	84	Psmd8;Nek2;Psma6;Bub1b;Bub3;Aurkb;Psmb2;Cdk2;Psmc3;Psmd6
Reactome_Pathway	Cyclin A:Cdk2-associated events at S phase entry	0.018165	9	71	Psmd8;Cdc25b;Psma6;Cul1;Psmb2;Cdk2;Psmc3;Psmd6;Akt1
Reactome_Pathway	AURKA Activation by TPX2	0.018165	9	71	Nek2;Dynll1;Cetn2;Ckap5;Hmmr;Ywhae;Cep57;Hsp90aa1;Tpx2
Reactome_Pathway	Intra-Golgi and retrograde Golgi-to-ER traffic	0.018609	16	177	Pafah1b3;Kif11;Kif23;Kif15;Capzb;Cyth1;Dynll1;Usp6nl;Kif5b;Rab30;Cenpe;Tmf1;Kif20b;Racgap1;Vamp4;Kifc1
Reactome_Pathway	Signaling by VEGF	0.01901	11	100	Nckap1l;Prkcd;Elmo1;Vav1;Prr5;Cyfip2;Calm1;Cybb;Hsp90aa1;Rock1;Akt1
Reactome_Pathway	Polymerase switching on the C-strand of the telomere	0.01901	5	24	Pold1;Rfc1;Rfc2;Pold4;Pola1
Reactome_Pathway	mRNA Splicing	0.01901	16	178	Hnrnpa1;Polr2a;Pqbp1;Papola;Hnrnpd;Prpf8;Cwc15;Cpsf2;Lsm8;Eftud2;Cstf2;Polr2g;Puf60;Hnrnpk;Snrpa1;Srsf3
Reactome_Pathway	SUMOylation of DNA damage response and repair proteins	0.01901	9	72	Rpa1;Cetn2;Ranbp2;Nup93;Brca1;Stag1;Nup98;Cbx4;Rad21
Reactome_Pathway	Translesion synthesis by POLK	0.019469	4	15	Rpa1;Rev1;Rfc1;Rfc2
Reactome_Pathway	Translesion synthesis by POLI	0.019469	4	15	Rpa1;Rev1;Rfc1;Rfc2
Reactome_Pathway	RHO GTPases Activate WASPs and WAVEs	0.019512	6	35	Nckap1l;Arpc3;Arpc2;Wipf1;Cyfip2;Btk
Reactome_Pathway	Global Genome Nucleotide Excision Repair (GG-NER)	0.020102	9	73	Rpa1;Pold1;Rfc1;Rfc2;Pold4;Cetn2;Actl6a;Cops6;Ino80d
Reactome_Pathway	CLEC7A (Dectin-1) signaling	0.023643	10	89	Prkcd;Psmd8;Psma6;Calm1;Cul1;Ube2d2a;Psmb2;Card11;Psmc3;Psmd6
Reactome_Pathway	C-type lectin receptors (CLRs)	0.029739	11	107	Prkcd;Psmd8;Syk;Psma6;Calm1;Cul1;Ube2d2a;Psmb2;Card11;Psmc3;Psmd6
Reactome_Pathway	FCERI mediated Ca+2 mobilization	0.029739	5	27	Tec;Vav1;Syk;Calm1;Btk
Reactome_Pathway	Integrin signaling	0.029739	5	27	Csk;Syk;Rasgrp1;Ptpn1;Akt1
Reactome_Pathway	Translesion Synthesis by POLH	0.029739	4	17	Rpa1;Rfc1;Rfc2;Polh
Reactome_Pathway	Oxygen-dependent proline hydroxylation of Hypoxia-inducible Factor Alpha	0.032574	8	65	Psmd8;Psma6;Ube2d2a;Hif1a;Egln2;Psmb2;Psmc3;Psmd6
Reactome_Pathway	VEGFR2 mediated vascular permeability	0.034185	5	28	Vav1;Prr5;Calm1;Hsp90aa1;Akt1
Reactome_Pathway	Activation of BH3-only proteins	0.036013	4	18	Dynll1;Ppp3cc;Ywhae;Bid
Reactome_Pathway	AUF1 (hnRNP D0) binds and destabilizes mRNA	0.036607	7	53	Pabpc1;Psmd8;Hnrnpd;Psma6;Psmb2;Psmc3;Psmd6
Reactome_Pathway	RAC2 GTPase cycle	0.037004	9	81	Nckap1l;Vav1;Swap70;Arhgap26;Cybb;Rab7;Dock2;Taok3;Racgap1
Reactome_Pathway	G-protein beta:gamma signalling	0.038538	5	29	Gnb1;Arhgef6;Gnb2;Btk;Akt1
Reactome_Pathway	Intracellular signaling by second messengers	0.041906	19	249	Pten;Cd86;Prkcd;Psmd8;Vav1;Ezh2;Prr5;Psma6;Calm1;Trim27;Hdac1;Rheb;Csnk2b;Psmb2;Cbx4;Psmc3;Psmd6;Akt1;Rbbp7
Reactome_Pathway	Cellular response to hypoxia	0.043274	8	69	Psmd8;Psma6;Ube2d2a;Hif1a;Egln2;Psmb2;Psmc3;Psmd6
Reactome_Pathway	G alpha (12/13) signalling events	0.043274	8	69	Vav1;Gnb1;Gna13;Arhgef6;Gnb2;Btk;Rock1;Ect2
Reactome_Pathway	Cyclin E associated events during G1/S transition	0.043274	8	69	Psmd8;Psma6;Cul1;Psmb2;Cdk2;Psmc3;Psmd6;Akt1
Reactome_Pathway	Base Excision Repair	0.044553	9	84	Mbd4;Neil1;Rpa1;Pold1;Lig1;Rfc1;Rfc2;Pold4;Xrcc1
Reactome_Pathway	Role of phospholipids in phagocytosis	0.049424	4	20	Prkcd;Syk;Pld4;Fcgr2b
