# Supplementary material for: Aggressive B cell lymphomas retain ATR-dependent determinants of T cell exclusion from the germinal center dark zone
Source: J Clin Invest. 2025 Jul 17;135(18):e187371. doi: 10.1172/JCI187371 (PMC12435852; doi:10.1172/JCI187371)
Supplement: Supplemental table 7 [file jci-135-187371-s253.xlsx]

## Sheet: Supl Fig 4E - DARK_ZONE_SIGN
Quantitative GSEA output
SYMBOL	TITLE	RANK.IN.GENE.LIST	RANK.METRIC.SCORE	RUNNING.ES	CORE.ENRICHMENT
FEN1	flap structure-specific endonuclease 1 [Source:HGNC Symbol;Acc:HGNC:3650]	130	0.8	0.01	Yes
MYBL2	MYB proto-oncogene like 2 [Source:HGNC Symbol;Acc:HGNC:7548]	214	0.68	0.03	Yes
CDC25C	cell division cycle 25C [Source:HGNC Symbol;Acc:HGNC:1727]	233	0.66	0.05	Yes
CDC20	cell division cycle 20 [Source:HGNC Symbol;Acc:HGNC:1723]	264	0.62	0.06	Yes
FOXM1	forkhead box M1 [Source:HGNC Symbol;Acc:HGNC:3818]	303	0.6	0.08	Yes
CDC6	cell division cycle 6 [Source:HGNC Symbol;Acc:HGNC:1744]	340	0.57	0.09	Yes
STMN1	stathmin 1 [Source:HGNC Symbol;Acc:HGNC:6510]	398	0.53	0.11	Yes
H2AX	H2A.X variant histone [Source:HGNC Symbol;Acc:HGNC:4739]	404	0.53	0.12	Yes
AURKB	aurora kinase B [Source:HGNC Symbol;Acc:HGNC:11390]	414	0.52	0.14	Yes
APOM	apolipoprotein M [Source:HGNC Symbol;Acc:HGNC:13916]	418	0.52	0.15	Yes
E2F1	E2F transcription factor 1 [Source:HGNC Symbol;Acc:HGNC:3113]	467	0.5	0.16	Yes
CHEK1	checkpoint kinase 1 [Source:HGNC Symbol;Acc:HGNC:1925]	585	0.45	0.17	Yes
NEIL1	nei like DNA glycosylase 1 [Source:HGNC Symbol;Acc:HGNC:18448]	614	0.44	0.18	Yes
CDK1	cyclin dependent kinase 1 [Source:HGNC Symbol;Acc:HGNC:1722]	632	0.44	0.19	Yes
UBE2C	ubiquitin conjugating enzyme E2 C [Source:HGNC Symbol;Acc:HGNC:15937]	638	0.43	0.21	Yes
WEE1	WEE1 G2 checkpoint kinase [Source:HGNC Symbol;Acc:HGNC:12761]	642	0.43	0.22	Yes
ANP32B	acidic nuclear phosphoprotein 32 family member B [Source:HGNC Symbol;Acc:HGNC:16677]	666	0.43	0.23	Yes
BIRC5	baculoviral IAP repeat containing 5 [Source:HGNC Symbol;Acc:HGNC:593]	716	0.41	0.24	Yes
CDKN2D	cyclin dependent kinase inhibitor 2D [Source:HGNC Symbol;Acc:HGNC:1790]	725	0.41	0.25	Yes
CENPF	centromere protein F [Source:HGNC Symbol;Acc:HGNC:1857]	766	0.4	0.26	Yes
CEP55	centrosomal protein 55 [Source:HGNC Symbol;Acc:HGNC:1161]	849	0.38	0.27	Yes
KIF2C	kinesin family member 2C [Source:HGNC Symbol;Acc:HGNC:6393]	860	0.38	0.28	Yes
TTK	TTK protein kinase [Source:HGNC Symbol;Acc:HGNC:12401]	927	0.36	0.28	Yes
NUF2	NUF2 component of NDC80 kinetochore complex [Source:HGNC Symbol;Acc:HGNC:14621]	954	0.36	0.29	Yes
PLK1	polo like kinase 1 [Source:HGNC Symbol;Acc:HGNC:9077]	963	0.35	0.3	Yes
CDKN2C	cyclin dependent kinase inhibitor 2C [Source:HGNC Symbol;Acc:HGNC:1789]	998	0.35	0.31	Yes
DTX1	deltex E3 ubiquitin ligase 1 [Source:HGNC Symbol;Acc:HGNC:3060]	1056	0.34	0.32	Yes
CCNA2	cyclin A2 [Source:HGNC Symbol;Acc:HGNC:1578]	1141	0.33	0.32	Yes
AURKA	aurora kinase A [Source:HGNC Symbol;Acc:HGNC:11393]	1164	0.32	0.33	Yes
RRM2	ribonucleotide reductase regulatory subunit M2 [Source:HGNC Symbol;Acc:HGNC:10452]	1242	0.31	0.33	Yes
UBE2T	ubiquitin conjugating enzyme E2 T [Source:HGNC Symbol;Acc:HGNC:25009]	1288	0.3	0.34	Yes
HMGB1	high mobility group box 1 [Source:HGNC Symbol;Acc:HGNC:4983]	1415	0.28	0.34	Yes
HELLS	helicase, lymphoid specific [Source:HGNC Symbol;Acc:HGNC:4861]	1464	0.28	0.34	Yes
CXCR4	C-X-C motif chemokine receptor 4 [Source:HGNC Symbol;Acc:HGNC:2561]	1468	0.27	0.35	Yes
SH2B2	SH2B adaptor protein 2 [Source:HGNC Symbol;Acc:HGNC:17381]	1539	0.27	0.35	Yes
PKMYT1	protein kinase, membrane associated tyrosine/threonine 1 [Source:HGNC Symbol;Acc:HGNC:29650]	1549	0.27	0.36	Yes
CDC25A	cell division cycle 25A [Source:HGNC Symbol;Acc:HGNC:1725]	1568	0.26	0.37	Yes
MEN1	menin 1 [Source:HGNC Symbol;Acc:HGNC:7010]	1581	0.26	0.38	Yes
MCM7	minichromosome maintenance complex component 7 [Source:HGNC Symbol;Acc:HGNC:6950]	1586	0.26	0.38	Yes
RAD51	RAD51 recombinase [Source:HGNC Symbol;Acc:HGNC:9817]	1604	0.26	0.39	Yes
OAZ1	ornithine decarboxylase antizyme 1 [Source:HGNC Symbol;Acc:HGNC:8095]	1612	0.26	0.4	Yes
POLD4	DNA polymerase delta 4, accessory subunit [Source:HGNC Symbol;Acc:HGNC:14106]	1658	0.25	0.4	Yes
MCM2	minichromosome maintenance complex component 2 [Source:HGNC Symbol;Acc:HGNC:6944]	1691	0.25	0.41	Yes
GADD45A	growth arrest and DNA damage inducible alpha [Source:HGNC Symbol;Acc:HGNC:4095]	1758	0.24	0.41	Yes
MAP2K1	mitogen-activated protein kinase kinase 1 [Source:HGNC Symbol;Acc:HGNC:6840]	1768	0.24	0.42	Yes
LTB	lymphotoxin beta [Source:HGNC Symbol;Acc:HGNC:6711]	1776	0.24	0.42	Yes
CCNB1	cyclin B1 [Source:HGNC Symbol;Acc:HGNC:1579]	1936	0.22	0.42	Yes
ACSF3	acyl-CoA synthetase family member 3 [Source:HGNC Symbol;Acc:HGNC:27288]	1990	0.22	0.42	Yes
GADD45B	growth arrest and DNA damage inducible beta [Source:HGNC Symbol;Acc:HGNC:4096]	1999	0.22	0.43	Yes
KDM6A	lysine demethylase 6A [Source:HGNC Symbol;Acc:HGNC:12637]	2016	0.22	0.43	Yes
FANCG	FA complementation group G [Source:HGNC Symbol;Acc:HGNC:3588]	2039	0.22	0.44	Yes
RFC4	replication factor C subunit 4 [Source:HGNC Symbol;Acc:HGNC:9972]	2054	0.22	0.44	Yes
TOP2A	DNA topoisomerase II alpha [Source:HGNC Symbol;Acc:HGNC:11989]	2057	0.21	0.45	Yes
NDC80	NDC80 kinetochore complex component [Source:HGNC Symbol;Acc:HGNC:16909]	2073	0.21	0.46	Yes
NDC1	NDC1 transmembrane nucleoporin [Source:HGNC Symbol;Acc:HGNC:25525]	2191	0.2	0.45	Yes
TCF3	transcription factor 3 [Source:HGNC Symbol;Acc:HGNC:11633]	2252	0.2	0.45	Yes
RASAL1	RAS protein activator like 1 [Source:HGNC Symbol;Acc:HGNC:9873]	2283	0.2	0.46	Yes
MCM5	minichromosome maintenance complex component 5 [Source:HGNC Symbol;Acc:HGNC:6948]	2358	0.19	0.46	Yes
FANCA	FA complementation group A [Source:HGNC Symbol;Acc:HGNC:3582]	2386	0.19	0.46	Yes
MELK	maternal embryonic leucine zipper kinase [Source:HGNC Symbol;Acc:HGNC:16870]	2459	0.19	0.46	Yes
TFDP1	transcription factor Dp-1 [Source:HGNC Symbol;Acc:HGNC:11749]	2581	0.18	0.46	Yes
NASP	nuclear autoantigenic sperm protein [Source:HGNC Symbol;Acc:HGNC:7644]	2585	0.18	0.47	Yes
TICAM1	toll like receptor adaptor molecule 1 [Source:HGNC Symbol;Acc:HGNC:18348]	2612	0.18	0.47	Yes
SYK	spleen associated tyrosine kinase [Source:HGNC Symbol;Acc:HGNC:11491]	2961	0.16	0.45	No
BCL6	BCL6 transcription repressor [Source:HGNC Symbol;Acc:HGNC:1001]	2966	0.16	0.45	No
PIM1	Pim-1 proto-oncogene, serine/threonine kinase [Source:HGNC Symbol;Acc:HGNC:8986]	2995	0.15	0.46	No
CDC25B	cell division cycle 25B [Source:HGNC Symbol;Acc:HGNC:1726]	3070	0.15	0.46	No
PRC1	protein regulator of cytokinesis 1 [Source:HGNC Symbol;Acc:HGNC:9341]	3084	0.15	0.46	No
DNMT1	DNA methyltransferase 1 [Source:HGNC Symbol;Acc:HGNC:2976]	3118	0.15	0.46	No
IRF8	interferon regulatory factor 8 [Source:HGNC Symbol;Acc:HGNC:5358]	3186	0.14	0.46	No
CCND3	cyclin D3 [Source:HGNC Symbol;Acc:HGNC:1585]	3352	0.14	0.45	No
NUP107	nucleoporin 107 [Source:HGNC Symbol;Acc:HGNC:29914]	3430	0.13	0.45	No
BLK	BLK proto-oncogene, Src family tyrosine kinase [Source:HGNC Symbol;Acc:HGNC:1057]	3443	0.13	0.45	No
ANLN	anillin actin binding protein [Source:HGNC Symbol;Acc:HGNC:14082]	3589	0.13	0.45	No
CDK2	cyclin dependent kinase 2 [Source:HGNC Symbol;Acc:HGNC:1771]	3777	0.12	0.44	No
MTF2	metal response element binding transcription factor 2 [Source:HGNC Symbol;Acc:HGNC:29535]	3974	0.11	0.43	No
MSH6	mutS homolog 6 [Source:HGNC Symbol;Acc:HGNC:7329]	3988	0.11	0.43	No
RASGRP2	RAS guanyl releasing protein 2 [Source:HGNC Symbol;Acc:HGNC:9879]	4054	0.11	0.43	No
MKI67	marker of proliferation Ki-67 [Source:HGNC Symbol;Acc:HGNC:7107]	4086	0.11	0.43	No
BMP7	bone morphogenetic protein 7 [Source:HGNC Symbol;Acc:HGNC:1074]	4092	0.11	0.43	No
SRSF2	serine and arginine rich splicing factor 2 [Source:HGNC Symbol;Acc:HGNC:10783]	4178	0.1	0.43	No
PTTG1	PTTG1 regulator of sister chromatid separation, securin [Source:HGNC Symbol;Acc:HGNC:9690]	4221	0.1	0.43	No
POU2AF1	POU class 2 homeobox associating factor 1 [Source:HGNC Symbol;Acc:HGNC:9211]	4236	0.1	0.43	No
BRCA1	BRCA1 DNA repair associated [Source:HGNC Symbol;Acc:HGNC:1100]	4343	0.1	0.43	No
EZH2	enhancer of zeste 2 polycomb repressive complex 2 subunit [Source:HGNC Symbol;Acc:HGNC:3527]	4450	0.09	0.42	No
IL4R	interleukin 4 receptor [Source:HGNC Symbol;Acc:HGNC:6015]	4608	0.09	0.41	No
PCNA	proliferating cell nuclear antigen [Source:HGNC Symbol;Acc:HGNC:8729]	4663	0.08	0.41	No
SMC1A	structural maintenance of chromosomes 1A [Source:HGNC Symbol;Acc:HGNC:11111]	4673	0.08	0.41	No
ETS1	ETS proto-oncogene 1, transcription factor [Source:HGNC Symbol;Acc:HGNC:3488]	4914	0.08	0.4	No
NSD2	nuclear receptor binding SET domain protein 2 [Source:HGNC Symbol;Acc:HGNC:12766]	4950	0.07	0.4	No
ISG20	interferon stimulated exonuclease gene 20 [Source:HGNC Symbol;Acc:HGNC:6130]	4975	0.07	0.4	No
TLK2	tousled like kinase 2 [Source:HGNC Symbol;Acc:HGNC:11842]	5086	0.07	0.39	No
SMARCA4	SWI/SNF related, matrix associated, actin dependent regulator of chromatin, subfamily a, member 4 [Source:HGNC Symbol;Acc:HGNC:11100]	5097	0.07	0.4	No
EWSR1	EWS RNA binding protein 1 [Source:HGNC Symbol;Acc:HGNC:3508]	5120	0.07	0.4	No
PHGDH	phosphoglycerate dehydrogenase [Source:HGNC Symbol;Acc:HGNC:8923]	5169	0.07	0.39	No
MSH2	mutS homolog 2 [Source:HGNC Symbol;Acc:HGNC:7325]	5170	0.07	0.4	No
TAPBPL	TAP binding protein like [Source:HGNC Symbol;Acc:HGNC:30683]	5174	0.07	0.4	No
TERT	telomerase reverse transcriptase [Source:HGNC Symbol;Acc:HGNC:11730]	5278	0.06	0.39	No
MCM4	minichromosome maintenance complex component 4 [Source:HGNC Symbol;Acc:HGNC:6947]	5295	0.06	0.39	No
MDC1	mediator of DNA damage checkpoint 1 [Source:HGNC Symbol;Acc:HGNC:21163]	5340	0.06	0.39	No
RAD21	RAD21 cohesin complex component [Source:HGNC Symbol;Acc:HGNC:9811]	5381	0.06	0.39	No
TUBB	tubulin beta class I [Source:HGNC Symbol;Acc:HGNC:20778]	5511	0.06	0.38	No
MAP4K2	mitogen-activated protein kinase kinase kinase kinase 2 [Source:HGNC Symbol;Acc:HGNC:6864]	5633	0.05	0.38	No
MTOR	mechanistic target of rapamycin kinase [Source:HGNC Symbol;Acc:HGNC:3942]	5813	0.05	0.37	No
SMC3	structural maintenance of chromosomes 3 [Source:HGNC Symbol;Acc:HGNC:2468]	5939	0.04	0.36	No
CD79B	CD79b molecule [Source:HGNC Symbol;Acc:HGNC:1699]	6083	0.04	0.35	No
CREBBP	CREB binding protein [Source:HGNC Symbol;Acc:HGNC:2348]	6148	0.04	0.35	No
MX1	MX dynamin like GTPase 1 [Source:HGNC Symbol;Acc:HGNC:7532]	6365	0.03	0.33	No
ORC6	origin recognition complex subunit 6 [Source:HGNC Symbol;Acc:HGNC:17151]	6450	0.03	0.33	No
ARID2	AT-rich interaction domain 2 [Source:HGNC Symbol;Acc:HGNC:18037]	6462	0.03	0.33	No
IL10RA	interleukin 10 receptor subunit alpha [Source:HGNC Symbol;Acc:HGNC:5964]	6592	0.02	0.32	No
GNG7	G protein subunit gamma 7 [Source:HGNC Symbol;Acc:HGNC:4410]	6642	0.02	0.31	No
ITGB1	integrin subunit beta 1 [Source:HGNC Symbol;Acc:HGNC:6153]	6746	0.02	0.31	No
XRCC4	X-ray repair cross complementing 4 [Source:HGNC Symbol;Acc:HGNC:12831]	6765	0.02	0.31	No
CD38	CD38 molecule [Source:HGNC Symbol;Acc:HGNC:1667]	6806	0.02	0.3	No
MFNG	MFNG O-fucosylpeptide 3-beta-N-acetylglucosaminyltransferase [Source:HGNC Symbol;Acc:HGNC:7038]	6932	0.01	0.3	No
RAC1	Rac family small GTPase 1 [Source:HGNC Symbol;Acc:HGNC:9801]	6996	0.01	0.29	No
JADE1	jade family PHD finger 1 [Source:HGNC Symbol;Acc:HGNC:30027]	7090	0.01	0.28	No
NSD3	nuclear receptor binding SET domain protein 3 [Source:HGNC Symbol;Acc:HGNC:12767]	7098	0.01	0.28	No
CD27	CD27 molecule [Source:HGNC Symbol;Acc:HGNC:11922]	7168	0	0.28	No
RB1	RB transcriptional corepressor 1 [Source:HGNC Symbol;Acc:HGNC:9884]	7207	0	0.28	No
H3-3A	H3.3 histone A [Source:HGNC Symbol;Acc:HGNC:4764]	7292	0	0.27	No
PSMB7	proteasome 20S subunit beta 7 [Source:HGNC Symbol;Acc:HGNC:9544]	7406	0	0.26	No
BRIP1	BRCA1 interacting helicase 1 [Source:HGNC Symbol;Acc:HGNC:20473]	7434	0	0.26	No
WDR76	WD repeat domain 76 [Source:HGNC Symbol;Acc:HGNC:25773]	7479	-0.01	0.26	No
MDM2	MDM2 proto-oncogene [Source:HGNC Symbol;Acc:HGNC:6973]	7742	-0.01	0.24	No
TSC1	TSC complex subunit 1 [Source:HGNC Symbol;Acc:HGNC:12362]	7813	-0.02	0.24	No
UBB	ubiquitin B [Source:HGNC Symbol;Acc:HGNC:12463]	7861	-0.02	0.23	No
SKP2	S-phase kinase associated protein 2 [Source:HGNC Symbol;Acc:HGNC:10901]	8103	-0.03	0.22	No
PPP3CB	protein phosphatase 3 catalytic subunit beta [Source:HGNC Symbol;Acc:HGNC:9315]	8557	-0.04	0.18	No
CDC7	cell division cycle 7 [Source:HGNC Symbol;Acc:HGNC:1745]	8610	-0.04	0.18	No
SLAMF6	SLAM family member 6 [Source:HGNC Symbol;Acc:HGNC:21392]	8678	-0.05	0.18	No
STAG2	stromal antigen 2 [Source:HGNC Symbol;Acc:HGNC:11355]	8681	-0.05	0.18	No
NDUFA12	NADH:ubiquinone oxidoreductase subunit A12 [Source:HGNC Symbol;Acc:HGNC:23987]	8815	-0.05	0.17	No
MET	MET proto-oncogene, receptor tyrosine kinase [Source:HGNC Symbol;Acc:HGNC:7029]	9037	-0.06	0.16	No
PBRM1	polybromo 1 [Source:HGNC Symbol;Acc:HGNC:30064]	9147	-0.07	0.15	No
NF1	neurofibromin 1 [Source:HGNC Symbol;Acc:HGNC:7765]	9305	-0.07	0.14	No
PRKDC	protein kinase, DNA-activated, catalytic subunit [Source:HGNC Symbol;Acc:HGNC:9413]	9309	-0.07	0.15	No
MDM4	MDM4 regulator of p53 [Source:HGNC Symbol;Acc:HGNC:6974]	9533	-0.08	0.13	No
PPP3R1	protein phosphatase 3 regulatory subunit B, alpha [Source:HGNC Symbol;Acc:HGNC:9317]	9911	-0.1	0.11	No
ATM	ATM serine/threonine kinase [Source:HGNC Symbol;Acc:HGNC:795]	10091	-0.11	0.1	No
RICTOR	RPTOR independent companion of MTOR complex 2 [Source:HGNC Symbol;Acc:HGNC:28611]	10166	-0.11	0.1	No
MBNL1	muscleblind like splicing regulator 1 [Source:HGNC Symbol;Acc:HGNC:6923]	10544	-0.13	0.07	No
LIG4	DNA ligase 4 [Source:HGNC Symbol;Acc:HGNC:6601]	10555	-0.13	0.08	No
E2F5	E2F transcription factor 5 [Source:HGNC Symbol;Acc:HGNC:3119]	10636	-0.14	0.08	No
MAPK1	mitogen-activated protein kinase 1 [Source:HGNC Symbol;Acc:HGNC:6871]	10716	-0.14	0.07	No
SLC25A1	solute carrier family 25 member 1 [Source:HGNC Symbol;Acc:HGNC:10979]	10974	-0.16	0.06	No
TANK	TRAF family member associated NFKB activator [Source:HGNC Symbol;Acc:HGNC:11562]	11074	-0.17	0.06	No
TYMS	thymidylate synthetase [Source:HGNC Symbol;Acc:HGNC:12441]	11137	-0.17	0.06	No
POLR2D	RNA polymerase II subunit D [Source:HGNC Symbol;Acc:HGNC:9191]	11140	-0.17	0.06	No
DDB2	damage specific DNA binding protein 2 [Source:HGNC Symbol;Acc:HGNC:2718]	11187	-0.18	0.07	No
PVRIG	PVR related immunoglobulin domain containing [Source:HGNC Symbol;Acc:HGNC:32190]	11937	-0.25	0.02	No
CCNE2	cyclin E2 [Source:HGNC Symbol;Acc:HGNC:1590]	11978	-0.26	0.03	No
IFI16	interferon gamma inducible protein 16 [Source:HGNC Symbol;Acc:HGNC:5395]	12059	-0.27	0.03	No
RFC3	replication factor C subunit 3 [Source:HGNC Symbol;Acc:HGNC:9971]	12135	-0.28	0.03	No
MME	membrane metalloendopeptidase [Source:HGNC Symbol;Acc:HGNC:7154]	12447	-0.33	0.02	No
FANCB	FA complementation group B [Source:HGNC Symbol;Acc:HGNC:3583]	12692	-0.39	0.01	No
PRKAR2B	protein kinase cAMP-dependent type II regulatory subunit beta [Source:HGNC Symbol;Acc:HGNC:9392]	13256	-0.53	-0.01	No
TNFRSF17	TNF receptor superfamily member 17 [Source:HGNC Symbol;Acc:HGNC:11913]	13696	-0.74	-0.02	No
CTCFL	CCCTC-binding factor like [Source:HGNC Symbol;Acc:HGNC:16234]	13747	-0.79	0	No
AICDA	activation induced cytidine deaminase [Source:HGNC Symbol;Acc:HGNC:13203]	13879	-0.9	0.02	No

## Sheet: Fig 4M - DARK_ZONE_SIGNATURE
SYMBOL: gene symbol name
TITLE: gene description
RANK.IN.GENE.LIST: gene ranking in the "iceberg" plot
RANK.METRIC.SCORE: GSEA ranking score
RUNNING.ES: GSEA enrichment score
CORE.ENRICHMENT: genes that contribute to the enrichment (yes=contribute, No=not contribute)
SYMBOL	TITLE	RANK.IN.GENE.LIST	RANK.METRIC.SCORE	RUNNING.ES	CORE.ENRICHMENT
AICDA	activation induced cytidine deaminase [Source:HGNC Symbol;Acc:HGNC:13203]	0	3.26	0.24	Yes
PLK1	polo like kinase 1 [Source:HGNC Symbol;Acc:HGNC:9077]	1	0.28	0.26	Yes
CDC20	cell division cycle 20 [Source:HGNC Symbol;Acc:HGNC:1723]	2	0.27	0.28	Yes
CENPF	centromere protein F [Source:HGNC Symbol;Acc:HGNC:1857]	4	0.26	0.3	Yes
CCNB1	cyclin B1 [Source:HGNC Symbol;Acc:HGNC:1579]	7	0.24	0.31	Yes
AURKA	aurora kinase A [Source:HGNC Symbol;Acc:HGNC:11393]	10	0.23	0.33	Yes
NUF2	NUF2 component of NDC80 kinetochore complex [Source:HGNC Symbol;Acc:HGNC:14621]	14	0.21	0.34	Yes
UBE2C	ubiquitin conjugating enzyme E2 C [Source:HGNC Symbol;Acc:HGNC:15937]	16	0.21	0.36	Yes
TOP2A	DNA topoisomerase II alpha [Source:HGNC Symbol;Acc:HGNC:11989]	24	0.19	0.37	Yes
PTTG1	PTTG1 regulator of sister chromatid separation, securin [Source:HGNC Symbol;Acc:HGNC:9690]	32	0.18	0.38	Yes
CDC25B	cell division cycle 25B [Source:HGNC Symbol;Acc:HGNC:1726]	37	0.17	0.4	Yes
BIRC5	baculoviral IAP repeat containing 5 [Source:HGNC Symbol;Acc:HGNC:593]	38	0.17	0.41	Yes
CCNA2	cyclin A2 [Source:HGNC Symbol;Acc:HGNC:1578]	49	0.16	0.42	Yes
CXCR4	C-X-C motif chemokine receptor 4 [Source:HGNC Symbol;Acc:HGNC:2561]	50	0.16	0.43	Yes
AURKB	aurora kinase B [Source:HGNC Symbol;Acc:HGNC:11390]	64	0.14	0.44	Yes
RAD21	RAD21 cohesin complex component [Source:HGNC Symbol;Acc:HGNC:9811]	67	0.14	0.45	Yes
CDK1	cyclin dependent kinase 1 [Source:HGNC Symbol;Acc:HGNC:1722]	68	0.14	0.46	Yes
MKI67	marker of proliferation Ki-67 [Source:HGNC Symbol;Acc:HGNC:7107]	69	0.14	0.47	Yes
NEIL1	nei like DNA glycosylase 1 [Source:HGNC Symbol;Acc:HGNC:18448]	74	0.14	0.48	Yes
TCL1A	TCL1 family AKT coactivator A [Source:HGNC Symbol;Acc:HGNC:11648]	79	0.13	0.49	Yes
HMGB1	high mobility group box 1 [Source:HGNC Symbol;Acc:HGNC:4983]	80	0.13	0.5	Yes
NDC80	NDC80 kinetochore complex component [Source:HGNC Symbol;Acc:HGNC:16909]	83	0.13	0.51	Yes
STMN1	stathmin 1 [Source:HGNC Symbol;Acc:HGNC:6510]	94	0.13	0.52	Yes
PRC1	protein regulator of cytokinesis 1 [Source:HGNC Symbol;Acc:HGNC:9341]	102	0.13	0.53	Yes
KIF2C	kinesin family member 2C [Source:HGNC Symbol;Acc:HGNC:6393]	107	0.12	0.54	Yes
H3-3A	H3.3 histone A [Source:HGNC Symbol;Acc:HGNC:4764]	110	0.12	0.55	Yes
UBB	ubiquitin B [Source:HGNC Symbol;Acc:HGNC:12463]	112	0.12	0.55	Yes
CEP55	centrosomal protein 55 [Source:HGNC Symbol;Acc:HGNC:1161]	131	0.11	0.56	Yes
TTK	TTK protein kinase [Source:HGNC Symbol;Acc:HGNC:12401]	181	0.1	0.56	Yes
SMARCA4	SWI/SNF related, matrix associated, actin dependent regulator of chromatin, subfamily a, member 4 [Source:HGNC Symbol;Acc:HGNC:11100]	184	0.1	0.57	Yes
GNG7	G protein subunit gamma 7 [Source:HGNC Symbol;Acc:HGNC:4410]	192	0.1	0.58	Yes
MDM2	MDM2 proto-oncogene [Source:HGNC Symbol;Acc:HGNC:6973]	224	0.09	0.58	Yes
GADD45B	growth arrest and DNA damage inducible beta [Source:HGNC Symbol;Acc:HGNC:4096]	231	0.09	0.59	Yes
POLD4	DNA polymerase delta 4, accessory subunit [Source:HGNC Symbol;Acc:HGNC:14106]	237	0.09	0.59	Yes
TUBB	tubulin beta class I [Source:HGNC Symbol;Acc:HGNC:20778]	253	0.08	0.6	Yes
CDC25C	cell division cycle 25C [Source:HGNC Symbol;Acc:HGNC:1727]	262	0.08	0.6	Yes
LIG4	DNA ligase 4 [Source:HGNC Symbol;Acc:HGNC:6601]	281	0.08	0.61	Yes
NDC1	NDC1 transmembrane nucleoporin [Source:HGNC Symbol;Acc:HGNC:25525]	282	0.08	0.61	Yes
IRF8	interferon regulatory factor 8 [Source:HGNC Symbol;Acc:HGNC:5358]	296	0.08	0.62	Yes
CDKN2D	cyclin dependent kinase inhibitor 2D [Source:HGNC Symbol;Acc:HGNC:1790]	326	0.07	0.62	Yes
H3C8	H3 clustered histone 8 [Source:HGNC Symbol;Acc:HGNC:4772]	389	0.07	0.62	Yes
MAP2K1	mitogen-activated protein kinase kinase 1 [Source:HGNC Symbol;Acc:HGNC:6840]	430	0.07	0.62	Yes
ATM	ATM serine/threonine kinase [Source:HGNC Symbol;Acc:HGNC:795]	436	0.07	0.63	Yes
MFNG	MFNG O-fucosylpeptide 3-beta-N-acetylglucosaminyltransferase [Source:HGNC Symbol;Acc:HGNC:7038]	441	0.06	0.63	Yes
SLAMF6	SLAM family member 6 [Source:HGNC Symbol;Acc:HGNC:21392]	467	0.06	0.64	Yes
ARID2	AT-rich interaction domain 2 [Source:HGNC Symbol;Acc:HGNC:18037]	605	0.06	0.63	Yes
IFI16	interferon gamma inducible protein 16 [Source:HGNC Symbol;Acc:HGNC:5395]	610	0.06	0.63	Yes
ANLN	anillin actin binding protein [Source:HGNC Symbol;Acc:HGNC:14082]	612	0.06	0.64	Yes
RAC1	Rac family small GTPase 1 [Source:HGNC Symbol;Acc:HGNC:9801]	641	0.06	0.64	Yes
TSC1	TSC complex subunit 1 [Source:HGNC Symbol;Acc:HGNC:12362]	655	0.06	0.64	Yes
MTF2	metal response element binding transcription factor 2 [Source:HGNC Symbol;Acc:HGNC:29535]	670	0.06	0.65	Yes
TANK	TRAF family member associated NFKB activator [Source:HGNC Symbol;Acc:HGNC:11562]	680	0.05	0.65	Yes
EWSR1	EWS RNA binding protein 1 [Source:HGNC Symbol;Acc:HGNC:3508]	697	0.05	0.65	Yes
ANP32B	acidic nuclear phosphoprotein 32 family member B [Source:HGNC Symbol;Acc:HGNC:16677]	833	0.05	0.65	No
BLK	BLK proto-oncogene, Src family tyrosine kinase [Source:HGNC Symbol;Acc:HGNC:1057]	926	0.05	0.64	No
XRCC4	X-ray repair cross complementing 4 [Source:HGNC Symbol;Acc:HGNC:12831]	935	0.05	0.65	No
ISG20	interferon stimulated exonuclease gene 20 [Source:HGNC Symbol;Acc:HGNC:6130]	950	0.05	0.65	No
MBNL1	muscleblind like splicing regulator 1 [Source:HGNC Symbol;Acc:HGNC:6923]	1055	0.05	0.64	No
PSMB7	proteasome 20S subunit beta 7 [Source:HGNC Symbol;Acc:HGNC:9544]	1091	0.05	0.64	No
MDM4	MDM4 regulator of p53 [Source:HGNC Symbol;Acc:HGNC:6974]	1141	0.04	0.64	No
MME	membrane metalloendopeptidase [Source:HGNC Symbol;Acc:HGNC:7154]	1307	0.04	0.64	No
POU2AF1	POU class 2 homeobox associating factor 1 [Source:HGNC Symbol;Acc:HGNC:9211]	1366	0.04	0.63	No
RB1	RB transcriptional corepressor 1 [Source:HGNC Symbol;Acc:HGNC:9884]	1399	0.04	0.63	No
PRKAR2B	protein kinase cAMP-dependent type II regulatory subunit beta [Source:HGNC Symbol;Acc:HGNC:9392]	1416	0.04	0.64	No
PPP3CB	protein phosphatase 3 catalytic subunit beta [Source:HGNC Symbol;Acc:HGNC:9315]	1450	0.04	0.64	No
TICAM1	toll like receptor adaptor molecule 1 [Source:HGNC Symbol;Acc:HGNC:18348]	1453	0.04	0.64	No
MAP4K2	mitogen-activated protein kinase kinase kinase kinase 2 [Source:HGNC Symbol;Acc:HGNC:6864]	1458	0.04	0.64	No
NF1	neurofibromin 1 [Source:HGNC Symbol;Acc:HGNC:7765]	1711	0.04	0.63	No
MAPK1	mitogen-activated protein kinase 1 [Source:HGNC Symbol;Acc:HGNC:6871]	1976	0.03	0.61	No
CREBBP	CREB binding protein [Source:HGNC Symbol;Acc:HGNC:2348]	1980	0.03	0.61	No
TCL1B	TCL1 family AKT coactivator B [Source:HGNC Symbol;Acc:HGNC:11649]	1984	0.03	0.61	No
GADD45A	growth arrest and DNA damage inducible alpha [Source:HGNC Symbol;Acc:HGNC:4095]	2102	0.03	0.61	No
LTB	lymphotoxin beta [Source:HGNC Symbol;Acc:HGNC:6711]	2110	0.03	0.61	No
PVRIG	PVR related immunoglobulin domain containing [Source:HGNC Symbol;Acc:HGNC:32190]	2135	0.03	0.61	No
LILRB1	leukocyte immunoglobulin like receptor B1 [Source:HGNC Symbol;Acc:HGNC:6605]	2204	0.03	0.61	No
RICTOR	RPTOR independent companion of MTOR complex 2 [Source:HGNC Symbol;Acc:HGNC:28611]	2227	0.03	0.61	No
TLK2	tousled like kinase 2 [Source:HGNC Symbol;Acc:HGNC:11842]	2523	0.03	0.59	No
RASAL1	RAS protein activator like 1 [Source:HGNC Symbol;Acc:HGNC:9873]	2821	0.03	0.57	No
FOXM1	forkhead box M1 [Source:HGNC Symbol;Acc:HGNC:3818]	2824	0.03	0.57	No
STAG2	stromal antigen 2 [Source:HGNC Symbol;Acc:HGNC:11355]	2842	0.02	0.57	No
SYK	spleen associated tyrosine kinase [Source:HGNC Symbol;Acc:HGNC:11491]	3035	0.02	0.56	No
CD79B	CD79b molecule [Source:HGNC Symbol;Acc:HGNC:1699]	3073	0.02	0.56	No
RASGRP2	RAS guanyl releasing protein 2 [Source:HGNC Symbol;Acc:HGNC:9879]	3092	0.02	0.56	No
OAZ1	ornithine decarboxylase antizyme 1 [Source:HGNC Symbol;Acc:HGNC:8095]	3163	0.02	0.55	No
NDUFA12	NADH:ubiquinone oxidoreductase subunit A12 [Source:HGNC Symbol;Acc:HGNC:23987]	3296	0.02	0.55	No
TNFRSF17	TNF receptor superfamily member 17 [Source:HGNC Symbol;Acc:HGNC:11913]	3360	0.02	0.54	No
ITGB1	integrin subunit beta 1 [Source:HGNC Symbol;Acc:HGNC:6153]	3451	0.02	0.54	No
ORC6	origin recognition complex subunit 6 [Source:HGNC Symbol;Acc:HGNC:17151]	3973	0.02	0.5	No
MX1	MX dynamin like GTPase 1 [Source:HGNC Symbol;Acc:HGNC:7532]	4020	0.02	0.5	No
MELK	maternal embryonic leucine zipper kinase [Source:HGNC Symbol;Acc:HGNC:16870]	4038	0.02	0.5	No
E2F5	E2F transcription factor 5 [Source:HGNC Symbol;Acc:HGNC:3119]	4058	0.02	0.5	No
MDC1	mediator of DNA damage checkpoint 1 [Source:HGNC Symbol;Acc:HGNC:21163]	4548	0.01	0.46	No
ACSF3	acyl-CoA synthetase family member 3 [Source:HGNC Symbol;Acc:HGNC:27288]	4598	0.01	0.46	No
PIM1	Pim-1 proto-oncogene, serine/threonine kinase [Source:HGNC Symbol;Acc:HGNC:8986]	4608	0.01	0.46	No
UBE2T	ubiquitin conjugating enzyme E2 T [Source:HGNC Symbol;Acc:HGNC:25009]	4784	0.01	0.45	No
PHGDH	phosphoglycerate dehydrogenase [Source:HGNC Symbol;Acc:HGNC:8923]	4863	0.01	0.45	No
ETS1	ETS proto-oncogene 1, transcription factor [Source:HGNC Symbol;Acc:HGNC:3488]	4940	0.01	0.44	No
MEN1	menin 1 [Source:HGNC Symbol;Acc:HGNC:7010]	4974	0.01	0.44	No
CD27	CD27 molecule [Source:HGNC Symbol;Acc:HGNC:11922]	4991	0.01	0.44	No
NUP107	nucleoporin 107 [Source:HGNC Symbol;Acc:HGNC:29914]	5120	0.01	0.43	No
APOM	apolipoprotein M [Source:HGNC Symbol;Acc:HGNC:13916]	5551	0.01	0.4	No
DDB2	damage specific DNA binding protein 2 [Source:HGNC Symbol;Acc:HGNC:2718]	5734	0.01	0.39	No
PPP3R1	protein phosphatase 3 regulatory subunit B, alpha [Source:HGNC Symbol;Acc:HGNC:9317]	5774	0.01	0.38	No
CD38	CD38 molecule [Source:HGNC Symbol;Acc:HGNC:1667]	5925	0.01	0.37	No
H2AX	H2A.X variant histone [Source:HGNC Symbol;Acc:HGNC:4739]	5982	0.01	0.37	No
TAPBPL	TAP binding protein like [Source:HGNC Symbol;Acc:HGNC:30683]	6760	0	0.31	No
MICB	MHC class I polypeptide-related sequence B [Source:HGNC Symbol;Acc:HGNC:7091]	6965	0	0.3	No
IL4R	interleukin 4 receptor [Source:HGNC Symbol;Acc:HGNC:6015]	7470	0	0.26	No
SKP2	S-phase kinase associated protein 2 [Source:HGNC Symbol;Acc:HGNC:10901]	7490	0	0.26	No
JADE1	jade family PHD finger 1 [Source:HGNC Symbol;Acc:HGNC:30027]	7736	0	0.24	No
CDC7	cell division cycle 7 [Source:HGNC Symbol;Acc:HGNC:1745]	7975	0	0.23	No
SH2B2	SH2B adaptor protein 2 [Source:HGNC Symbol;Acc:HGNC:17381]	8018	0	0.22	No
TERT	telomerase reverse transcriptase [Source:HGNC Symbol;Acc:HGNC:11730]	8076	0	0.22	No
DTX1	deltex E3 ubiquitin ligase 1 [Source:HGNC Symbol;Acc:HGNC:3060]	8460	0	0.19	No
TCF3	transcription factor 3 [Source:HGNC Symbol;Acc:HGNC:11633]	8715	-0.01	0.17	No
MET	MET proto-oncogene, receptor tyrosine kinase [Source:HGNC Symbol;Acc:HGNC:7029]	8722	-0.01	0.17	No
PBRM1	polybromo 1 [Source:HGNC Symbol;Acc:HGNC:30064]	8910	-0.01	0.16	No
CTCFL	CCCTC-binding factor like [Source:HGNC Symbol;Acc:HGNC:16234]	8965	-0.01	0.16	No
MTOR	mechanistic target of rapamycin kinase [Source:HGNC Symbol;Acc:HGNC:3942]	8971	-0.01	0.16	No
MYBL2	MYB proto-oncogene like 2 [Source:HGNC Symbol;Acc:HGNC:7548]	9655	-0.01	0.11	No
KDM6A	lysine demethylase 6A [Source:HGNC Symbol;Acc:HGNC:12637]	9701	-0.01	0.11	No
BCL6	BCL6 transcription repressor [Source:HGNC Symbol;Acc:HGNC:1001]	9769	-0.01	0.1	No
NSD2	nuclear receptor binding SET domain protein 2 [Source:HGNC Symbol;Acc:HGNC:12766]	9782	-0.01	0.1	No
FANCG	FA complementation group G [Source:HGNC Symbol;Acc:HGNC:3588]	10333	-0.01	0.06	No
RFC3	replication factor C subunit 3 [Source:HGNC Symbol;Acc:HGNC:9971]	10533	-0.02	0.05	No
IL10RA	interleukin 10 receptor subunit alpha [Source:HGNC Symbol;Acc:HGNC:5964]	11064	-0.02	0.01	No
WEE1	WEE1 G2 checkpoint kinase [Source:HGNC Symbol;Acc:HGNC:12761]	11266	-0.02	0	No
EZH2	enhancer of zeste 2 polycomb repressive complex 2 subunit [Source:HGNC Symbol;Acc:HGNC:3527]	11323	-0.02	0	No
CCND3	cyclin D3 [Source:HGNC Symbol;Acc:HGNC:1585]	11375	-0.02	0	No
BRIP1	BRCA1 interacting helicase 1 [Source:HGNC Symbol;Acc:HGNC:20473]	11399	-0.02	0	No
NSD3	nuclear receptor binding SET domain protein 3 [Source:HGNC Symbol;Acc:HGNC:12767]	11417	-0.02	0	No
POLR2D	RNA polymerase II subunit D [Source:HGNC Symbol;Acc:HGNC:9191]	11466	-0.02	-0.01	No
H3C2	H3 clustered histone 2 [Source:HGNC Symbol;Acc:HGNC:4776]	11713	-0.02	-0.02	No
H3C10	H3 clustered histone 10 [Source:HGNC Symbol;Acc:HGNC:4775]	11746	-0.02	-0.02	No
SMC1A	structural maintenance of chromosomes 1A [Source:HGNC Symbol;Acc:HGNC:11111]	11830	-0.02	-0.03	No
SLC25A1	solute carrier family 25 member 1 [Source:HGNC Symbol;Acc:HGNC:10979]	12045	-0.03	-0.04	No
FANCA	FA complementation group A [Source:HGNC Symbol;Acc:HGNC:3582]	12304	-0.03	-0.06	No
DNMT1	DNA methyltransferase 1 [Source:HGNC Symbol;Acc:HGNC:2976]	12333	-0.03	-0.06	No
MSH2	mutS homolog 2 [Source:HGNC Symbol;Acc:HGNC:7325]	12569	-0.03	-0.07	No
TYMS	thymidylate synthetase [Source:HGNC Symbol;Acc:HGNC:12441]	12753	-0.03	-0.08	No
BRCA1	BRCA1 DNA repair associated [Source:HGNC Symbol;Acc:HGNC:1100]	12952	-0.04	-0.1	No
BMP7	bone morphogenetic protein 7 [Source:HGNC Symbol;Acc:HGNC:1074]	13304	-0.05	-0.12	No
FANCB	FA complementation group B [Source:HGNC Symbol;Acc:HGNC:3583]	13309	-0.05	-0.11	No
CDC25A	cell division cycle 25A [Source:HGNC Symbol;Acc:HGNC:1725]	13424	-0.05	-0.12	No
CHEK1	checkpoint kinase 1 [Source:HGNC Symbol;Acc:HGNC:1925]	13463	-0.05	-0.12	No
PKMYT1	protein kinase, membrane associated tyrosine/threonine 1 [Source:HGNC Symbol;Acc:HGNC:29650]	13538	-0.06	-0.12	No
CDKN2C	cyclin dependent kinase inhibitor 2C [Source:HGNC Symbol;Acc:HGNC:1789]	13549	-0.06	-0.12	No
MSH6	mutS homolog 6 [Source:HGNC Symbol;Acc:HGNC:7329]	13550	-0.06	-0.11	No
SRSF2	serine and arginine rich splicing factor 2 [Source:HGNC Symbol;Acc:HGNC:10783]	13580	-0.06	-0.11	No
CDK2	cyclin dependent kinase 2 [Source:HGNC Symbol;Acc:HGNC:1771]	13641	-0.06	-0.11	No
PRKDC	protein kinase, DNA-activated, catalytic subunit [Source:HGNC Symbol;Acc:HGNC:9413]	13665	-0.06	-0.11	No
TFDP1	transcription factor Dp-1 [Source:HGNC Symbol;Acc:HGNC:11749]	13681	-0.06	-0.1	No
MCM2	minichromosome maintenance complex component 2 [Source:HGNC Symbol;Acc:HGNC:6944]	13693	-0.06	-0.1	No
SMC3	structural maintenance of chromosomes 3 [Source:HGNC Symbol;Acc:HGNC:2468]	13749	-0.07	-0.1	No
RAD51	RAD51 recombinase [Source:HGNC Symbol;Acc:HGNC:9817]	13779	-0.07	-0.1	No
NASP	nuclear autoantigenic sperm protein [Source:HGNC Symbol;Acc:HGNC:7644]	13798	-0.08	-0.09	No
MCM7	minichromosome maintenance complex component 7 [Source:HGNC Symbol;Acc:HGNC:6950]	13866	-0.09	-0.09	No
CDC6	cell division cycle 6 [Source:HGNC Symbol;Acc:HGNC:1744]	13873	-0.1	-0.08	No
MCM4	minichromosome maintenance complex component 4 [Source:HGNC Symbol;Acc:HGNC:6947]	13881	-0.1	-0.08	No
MCM5	minichromosome maintenance complex component 5 [Source:HGNC Symbol;Acc:HGNC:6948]	13887	-0.11	-0.07	No
HELLS	helicase, lymphoid specific [Source:HGNC Symbol;Acc:HGNC:4861]	13890	-0.11	-0.06	No
RRM2	ribonucleotide reductase regulatory subunit M2 [Source:HGNC Symbol;Acc:HGNC:10452]	13896	-0.12	-0.05	No
RFC4	replication factor C subunit 4 [Source:HGNC Symbol;Acc:HGNC:9972]	13898	-0.12	-0.04	No
WDR76	WD repeat domain 76 [Source:HGNC Symbol;Acc:HGNC:25773]	13904	-0.12	-0.04	No
FEN1	flap structure-specific endonuclease 1 [Source:HGNC Symbol;Acc:HGNC:3650]	13906	-0.12	-0.03	No
E2F1	E2F transcription factor 1 [Source:HGNC Symbol;Acc:HGNC:3113]	13907	-0.12	-0.02	No
CCNE2	cyclin E2 [Source:HGNC Symbol;Acc:HGNC:1590]	13909	-0.13	-0.01	No
PCNA	proliferating cell nuclear antigen [Source:HGNC Symbol;Acc:HGNC:8729]	13916	-0.14	0	No

## Sheet: Fig 5D - IFNG.STIMULATED.GENES
SYMBOL	TITLE	RANK.IN.GENE.LIST	RANK.METRIC.SCORE	RUNNING.ES	CORE.ENRICHMENT
GBP4	guanylate binding protein 4 [Source:HGNC Symbol;Acc:HGNC:20480]	256	0.6	0.1	Yes
NCAM1	neural cell adhesion molecule 1 [Source:HGNC Symbol;Acc:HGNC:7656]	682	0.38	0.14	Yes
IRF7	interferon regulatory factor 7 [Source:HGNC Symbol;Acc:HGNC:6122]	934	0.32	0.19	Yes
CSF2RB	colony stimulating factor 2 receptor subunit beta [Source:HGNC Symbol;Acc:HGNC:2436]	941	0.32	0.25	Yes
CDKN1A	cyclin dependent kinase inhibitor 1A [Source:HGNC Symbol;Acc:HGNC:1784]	956	0.31	0.31	Yes
OAS2	2'-5'-oligoadenylate synthetase 2 [Source:HGNC Symbol;Acc:HGNC:8087]	1386	0.23	0.32	Yes
OAS3	2'-5'-oligoadenylate synthetase 3 [Source:HGNC Symbol;Acc:HGNC:8088]	1539	0.21	0.35	Yes
TRIM21	tripartite motif containing 21 [Source:HGNC Symbol;Acc:HGNC:11312]	1674	0.2	0.38	Yes
OASL	2'-5'-oligoadenylate synthetase like [Source:HGNC Symbol;Acc:HGNC:8090]	1783	0.19	0.41	Yes
HLA-F	major histocompatibility complex, class I, F [Source:HGNC Symbol;Acc:HGNC:4963]	1904	0.18	0.44	Yes
CD86	CD86 molecule [Source:HGNC Symbol;Acc:HGNC:1705]	2014	0.17	0.46	Yes
GBP1	guanylate binding protein 1 [Source:HGNC Symbol;Acc:HGNC:4182]	2066	0.16	0.49	Yes
HLA-DQA1	major histocompatibility complex, class II, DQ alpha 1 [Source:HGNC Symbol;Acc:HGNC:4942]	2176	0.15	0.51	Yes
STAT1	signal transducer and activator of transcription 1 [Source:HGNC Symbol;Acc:HGNC:11362]	2629	0.12	0.5	Yes
CD69	CD69 molecule [Source:HGNC Symbol;Acc:HGNC:1694]	2644	0.12	0.53	Yes
HLA-DQA2	major histocompatibility complex, class II, DQ alpha 2 [Source:HGNC Symbol;Acc:HGNC:4943]	2910	0.11	0.53	Yes
HLA-DRB5	major histocompatibility complex, class II, DR beta 5 [Source:HGNC Symbol;Acc:HGNC:4953]	2967	0.11	0.55	Yes
HLA-DRA	major histocompatibility complex, class II, DR alpha [Source:HGNC Symbol;Acc:HGNC:4947]	2970	0.11	0.57	Yes
HLA-C	major histocompatibility complex, class I, C [Source:HGNC Symbol;Acc:HGNC:4933]	3743	0.08	0.53	No
HLA-DPA1	major histocompatibility complex, class II, DP alpha 1 [Source:HGNC Symbol;Acc:HGNC:4938]	3847	0.08	0.54	No
CD74	CD74 molecule [Source:HGNC Symbol;Acc:HGNC:1697]	4114	0.07	0.53	No
IFI16	interferon gamma inducible protein 16 [Source:HGNC Symbol;Acc:HGNC:5395]	4215	0.07	0.54	No
IRF1	interferon regulatory factor 1 [Source:HGNC Symbol;Acc:HGNC:6116]	4492	0.06	0.53	No
HLA-DPB1	major histocompatibility complex, class II, DP beta 1 [Source:HGNC Symbol;Acc:HGNC:4940]	4581	0.06	0.54	No
OAS1	2'-5'-oligoadenylate synthetase 1 [Source:HGNC Symbol;Acc:HGNC:8086]	4600	0.06	0.55	No
HLA-B	major histocompatibility complex, class I, B [Source:HGNC Symbol;Acc:HGNC:4932]	4761	0.05	0.55	No
HLA-E	major histocompatibility complex, class I, E [Source:HGNC Symbol;Acc:HGNC:4962]	4916	0.05	0.55	No
IRF5	interferon regulatory factor 5 [Source:HGNC Symbol;Acc:HGNC:6120]	5062	0.05	0.55	No
NOD1	nucleotide binding oligomerization domain containing 1 [Source:HGNC Symbol;Acc:HGNC:16390]	5163	0.04	0.55	No
ICAM1	intercellular adhesion molecule 1 [Source:HGNC Symbol;Acc:HGNC:5344]	5512	0.04	0.53	No
PML	PML nuclear body scaffold [Source:HGNC Symbol;Acc:HGNC:9113]	5752	0.03	0.52	No
IRF3	interferon regulatory factor 3 [Source:HGNC Symbol;Acc:HGNC:6118]	5753	0.03	0.53	No
HLA-A	major histocompatibility complex, class I, A [Source:HGNC Symbol;Acc:HGNC:4931]	6422	0.02	0.48	No
SOD2	superoxide dismutase 2 [Source:HGNC Symbol;Acc:HGNC:11180]	6732	0.01	0.47	No
HLA-DQB1	major histocompatibility complex, class II, DQ beta 1 [Source:HGNC Symbol;Acc:HGNC:4944]	6916	0.01	0.46	No
B2M	beta-2-microglobulin [Source:HGNC Symbol;Acc:HGNC:914]	7066	0.01	0.45	No
IRF2	interferon regulatory factor 2 [Source:HGNC Symbol;Acc:HGNC:6117]	7714	0	0.4	No
IRF9	interferon regulatory factor 9 [Source:HGNC Symbol;Acc:HGNC:6131]	8590	-0.02	0.35	No
IFITM1	interferon induced transmembrane protein 1 [Source:HGNC Symbol;Acc:HGNC:5412]	8681	-0.02	0.35	No
ITGB7	integrin subunit beta 7 [Source:HGNC Symbol;Acc:HGNC:6162]	9139	-0.03	0.32	No
IL10RA	interleukin 10 receptor subunit alpha [Source:HGNC Symbol;Acc:HGNC:5964]	10781	-0.06	0.22	No
IFNGR1	interferon gamma receptor 1 [Source:HGNC Symbol;Acc:HGNC:5439]	11667	-0.08	0.18	No
RIPK2	receptor interacting serine/threonine kinase 2 [Source:HGNC Symbol;Acc:HGNC:10020]	12402	-0.11	0.15	No
IRF8	interferon regulatory factor 8 [Source:HGNC Symbol;Acc:HGNC:5358]	12455	-0.11	0.17	No

## Sheet: Fig 5D - MHC genes
SYMBOL	TITLE	RANK.IN.GENE.LIST	RANK.METRIC.SCORE	RUNNING.ES	CORE.ENRICHMENT
NLRC5	NLR family CARD domain containing 5 [Source:HGNC Symbol;Acc:HGNC:29933]	1137	0.27	0.02	Yes
TAP1	transporter 1, ATP binding cassette subfamily B member [Source:HGNC Symbol;Acc:HGNC:43]	1318	0.24	0.1	Yes
HLA-H	major histocompatibility complex, class I, H (pseudogene) [Source:HGNC Symbol;Acc:HGNC:4965]	1527	0.21	0.17	Yes
HLA-F	major histocompatibility complex, class I, F [Source:HGNC Symbol;Acc:HGNC:4963]	1892	0.18	0.21	Yes
HLA-DQA1	major histocompatibility complex, class II, DQ alpha 1 [Source:HGNC Symbol;Acc:HGNC:4942]	2163	0.15	0.25	Yes
HLA-DRB5	major histocompatibility complex, class II, DR beta 5 [Source:HGNC Symbol;Acc:HGNC:4953]	2954	0.11	0.24	Yes
HLA-DRA	major histocompatibility complex, class II, DR alpha [Source:HGNC Symbol;Acc:HGNC:4947]	2957	0.11	0.28	Yes
HLA-DRB1	major histocompatibility complex, class II, DR beta 1 [Source:HGNC Symbol;Acc:HGNC:4948]	3390	0.09	0.28	Yes
PSMB9	proteasome 20S subunit beta 9 [Source:HGNC Symbol;Acc:HGNC:9546]	3566	0.08	0.3	Yes
CIITA	class II major histocompatibility complex transactivator [Source:HGNC Symbol;Acc:HGNC:7067]	3709	0.08	0.32	Yes
HLA-DOA	major histocompatibility complex, class II, DO alpha [Source:HGNC Symbol;Acc:HGNC:4936]	3728	0.08	0.35	Yes
HLA-C	major histocompatibility complex, class I, C [Source:HGNC Symbol;Acc:HGNC:4933]	3731	0.08	0.38	Yes
HLA-DPA1	major histocompatibility complex, class II, DP alpha 1 [Source:HGNC Symbol;Acc:HGNC:4938]	3835	0.08	0.4	Yes
TAP2	transporter 2, ATP binding cassette subfamily B member [Source:HGNC Symbol;Acc:HGNC:44]	3879	0.07	0.43	Yes
MICA	MHC class I polypeptide-related sequence A [Source:HGNC Symbol;Acc:HGNC:7090]	3908	0.07	0.45	Yes
RFXANK	regulatory factor X associated ankyrin containing protein [Source:HGNC Symbol;Acc:HGNC:9987]	4084	0.07	0.47	Yes
RFX5	regulatory factor X5 [Source:HGNC Symbol;Acc:HGNC:9986]	4538	0.06	0.46	Yes
HLA-DPB1	major histocompatibility complex, class II, DP beta 1 [Source:HGNC Symbol;Acc:HGNC:4940]	4565	0.06	0.48	Yes
TAPBP	TAP binding protein [Source:HGNC Symbol;Acc:HGNC:11566]	4733	0.05	0.49	Yes
HLA-B	major histocompatibility complex, class I, B [Source:HGNC Symbol;Acc:HGNC:4932]	4744	0.05	0.51	Yes
HLA-E	major histocompatibility complex, class I, E [Source:HGNC Symbol;Acc:HGNC:4962]	4897	0.05	0.51	Yes
PSMB8	proteasome 20S subunit beta 8 [Source:HGNC Symbol;Acc:HGNC:9545]	4996	0.05	0.53	Yes
HLA-DMA	major histocompatibility complex, class II, DM alpha [Source:HGNC Symbol;Acc:HGNC:4934]	5929	0.03	0.47	No
HLA-A	major histocompatibility complex, class I, A [Source:HGNC Symbol;Acc:HGNC:4931]	6402	0.02	0.45	No
HLA-DMB	major histocompatibility complex, class II, DM beta [Source:HGNC Symbol;Acc:HGNC:4935]	6656	0.01	0.44	No
HLA-DQB1	major histocompatibility complex, class II, DQ beta 1 [Source:HGNC Symbol;Acc:HGNC:4944]	6895	0.01	0.42	No
B2M	beta-2-microglobulin [Source:HGNC Symbol;Acc:HGNC:914]	7044	0.01	0.42	No
MICB	MHC class I polypeptide-related sequence B [Source:HGNC Symbol;Acc:HGNC:7091]	7115	0.01	0.41	No
HLA-DOB	major histocompatibility complex, class II, DO beta [Source:HGNC Symbol;Acc:HGNC:4937]	8227	-0.01	0.34	No
RFXAP	regulatory factor X associated protein [Source:HGNC Symbol;Acc:HGNC:9988]	12511	-0.11	0.1	No
HFE	homeostatic iron regulator [Source:HGNC Symbol;Acc:HGNC:4886]	13423	-0.17	0.1	No

## Sheet: Fig 5E - LIGHT_ZONE_SIGNATURE
SYMBOL	TITLE	RANK.IN.GENE.LIST	RANK.METRIC.SCORE	RUNNING.ES	CORE.ENRICHMENT
PRDM1	PR/SET domain 1 [Source:HGNC Symbol;Acc:HGNC:9346]	22	1.24	0.07	Yes
EBI3	Epstein-Barr virus induced 3 [Source:HGNC Symbol;Acc:HGNC:3129]	101	0.81	0.1	Yes
TNFRSF9	TNF receptor superfamily member 9 [Source:HGNC Symbol;Acc:HGNC:11924]	131	0.77	0.14	Yes
C1S	complement C1s [Source:HGNC Symbol;Acc:HGNC:1247]	158	0.73	0.18	Yes
JAK3	Janus kinase 3 [Source:HGNC Symbol;Acc:HGNC:6193]	578	0.42	0.17	Yes
ITGB8	integrin subunit beta 8 [Source:HGNC Symbol;Acc:HGNC:6163]	594	0.41	0.2	Yes
MAP3K5	mitogen-activated protein kinase kinase kinase 5 [Source:HGNC Symbol;Acc:HGNC:6857]	672	0.39	0.21	Yes
LAT	linker for activation of T cells [Source:HGNC Symbol;Acc:HGNC:18874]	758	0.36	0.23	Yes
IL32	interleukin 32 [Source:HGNC Symbol;Acc:HGNC:16830]	785	0.36	0.24	Yes
CSF2RB	colony stimulating factor 2 receptor subunit beta [Source:HGNC Symbol;Acc:HGNC:2436]	941	0.32	0.25	Yes
IL21R	interleukin 21 receptor [Source:HGNC Symbol;Acc:HGNC:6006]	1012	0.3	0.26	Yes
DSP	desmoplakin [Source:HGNC Symbol;Acc:HGNC:3052]	1092	0.28	0.27	Yes
DLL1	delta like canonical Notch ligand 1 [Source:HGNC Symbol;Acc:HGNC:2908]	1114	0.28	0.28	Yes
NLRC5	NLR family CARD domain containing 5 [Source:HGNC Symbol;Acc:HGNC:29933]	1147	0.27	0.3	Yes
TNFRSF14	TNF receptor superfamily member 14 [Source:HGNC Symbol;Acc:HGNC:11912]	1149	0.27	0.31	Yes
ZC3H12A	zinc finger CCCH-type containing 12A [Source:HGNC Symbol;Acc:HGNC:26259]	1178	0.26	0.32	Yes
MAP3K8	mitogen-activated protein kinase kinase kinase 8 [Source:HGNC Symbol;Acc:HGNC:6860]	1242	0.25	0.33	Yes
NECTIN2	nectin cell adhesion molecule 2 [Source:HGNC Symbol;Acc:HGNC:9707]	1294	0.24	0.34	Yes
SH2D1A	SH2 domain containing 1A [Source:HGNC Symbol;Acc:HGNC:10820]	1308	0.24	0.35	Yes
TAP1	transporter 1, ATP binding cassette subfamily B member [Source:HGNC Symbol;Acc:HGNC:43]	1329	0.24	0.37	Yes
NFKBIA	NFKB inhibitor alpha [Source:HGNC Symbol;Acc:HGNC:7797]	1363	0.23	0.38	Yes
NFKBIE	NFKB inhibitor epsilon [Source:HGNC Symbol;Acc:HGNC:7799]	1365	0.23	0.39	Yes
MST1R	macrophage stimulating 1 receptor [Source:HGNC Symbol;Acc:HGNC:7381]	1420	0.23	0.4	Yes
NFKB2	nuclear factor kappa B subunit 2 [Source:HGNC Symbol;Acc:HGNC:7795]	1540	0.21	0.4	Yes
TNF	tumor necrosis factor [Source:HGNC Symbol;Acc:HGNC:11892]	1824	0.18	0.39	Yes
BCL2A1	BCL2 related protein A1 [Source:HGNC Symbol;Acc:HGNC:991]	1855	0.18	0.4	Yes
CD40	CD40 molecule [Source:HGNC Symbol;Acc:HGNC:11919]	1883	0.18	0.41	Yes
DUSP10	dual specificity phosphatase 10 [Source:HGNC Symbol;Acc:HGNC:3065]	1892	0.18	0.42	Yes
HLA-F	major histocompatibility complex, class I, F [Source:HGNC Symbol;Acc:HGNC:4963]	1904	0.18	0.42	Yes
CD83	CD83 molecule [Source:HGNC Symbol;Acc:HGNC:1703]	2053	0.16	0.42	Yes
RELB	RELB proto-oncogene, NF-kB subunit [Source:HGNC Symbol;Acc:HGNC:9956]	2156	0.15	0.42	Yes
HLA-DQA1	major histocompatibility complex, class II, DQ alpha 1 [Source:HGNC Symbol;Acc:HGNC:4942]	2176	0.15	0.43	Yes
TIGIT	T cell immunoreceptor with Ig and ITIM domains [Source:HGNC Symbol;Acc:HGNC:26838]	2204	0.15	0.44	Yes
DNMT3A	DNA methyltransferase 3 alpha [Source:HGNC Symbol;Acc:HGNC:2978]	2234	0.15	0.44	Yes
CYLD	CYLD lysine 63 deubiquitinase [Source:HGNC Symbol;Acc:HGNC:2584]	2251	0.15	0.45	Yes
SAMSN1	SAM domain, SH3 domain and nuclear localization signals 1 [Source:HGNC Symbol;Acc:HGNC:10528]	2317	0.14	0.45	Yes
CEBPB	CCAAT enhancer binding protein beta [Source:HGNC Symbol;Acc:HGNC:1834]	2376	0.14	0.46	Yes
STAT1	signal transducer and activator of transcription 1 [Source:HGNC Symbol;Acc:HGNC:11362]	2629	0.12	0.45	Yes
LTA	lymphotoxin alpha [Source:HGNC Symbol;Acc:HGNC:6709]	2630	0.12	0.45	Yes
IKBKE	inhibitor of nuclear factor kappa B kinase subunit epsilon [Source:HGNC Symbol;Acc:HGNC:14552]	2633	0.12	0.46	Yes
CD69	CD69 molecule [Source:HGNC Symbol;Acc:HGNC:1694]	2644	0.12	0.47	Yes
NGFR	nerve growth factor receptor [Source:HGNC Symbol;Acc:HGNC:7809]	2711	0.12	0.47	Yes
TNFRSF1A	TNF receptor superfamily member 1A [Source:HGNC Symbol;Acc:HGNC:11916]	2716	0.12	0.47	Yes
TMEM163	transmembrane protein 163 [Source:HGNC Symbol;Acc:HGNC:25380]	2857	0.11	0.47	Yes
HLA-DRB5	major histocompatibility complex, class II, DR beta 5 [Source:HGNC Symbol;Acc:HGNC:4953]	2967	0.11	0.47	Yes
HLA-DRA	major histocompatibility complex, class II, DR alpha [Source:HGNC Symbol;Acc:HGNC:4947]	2970	0.11	0.48	Yes
PRKAR1B	protein kinase cAMP-dependent type I regulatory subunit beta [Source:HGNC Symbol;Acc:HGNC:9390]	3103	0.1	0.47	Yes
IL15RA	interleukin 15 receptor subunit alpha [Source:HGNC Symbol;Acc:HGNC:5978]	3147	0.1	0.47	Yes
TYMP	thymidine phosphorylase [Source:HGNC Symbol;Acc:HGNC:3148]	3341	0.09	0.47	Yes
CLEC7A	C-type lectin domain containing 7A [Source:HGNC Symbol;Acc:HGNC:14558]	3393	0.09	0.47	Yes
CEBPA	CCAAT enhancer binding protein alpha [Source:HGNC Symbol;Acc:HGNC:1833]	3570	0.08	0.46	Yes
RASGRF1	Ras protein specific guanine nucleotide releasing factor 1 [Source:HGNC Symbol;Acc:HGNC:9875]	3571	0.08	0.47	Yes
IL2RG	interleukin 2 receptor subunit gamma [Source:HGNC Symbol;Acc:HGNC:6010]	3730	0.08	0.46	Yes
HLA-DOA	major histocompatibility complex, class II, DO alpha [Source:HGNC Symbol;Acc:HGNC:4936]	3740	0.08	0.46	Yes
HLA-C	major histocompatibility complex, class I, C [Source:HGNC Symbol;Acc:HGNC:4933]	3743	0.08	0.47	Yes
TFE3	transcription factor binding to IGHM enhancer 3 [Source:HGNC Symbol;Acc:HGNC:11752]	3795	0.08	0.47	Yes
JUNB	JunB proto-oncogene, AP-1 transcription factor subunit [Source:HGNC Symbol;Acc:HGNC:6205]	3826	0.08	0.47	Yes
HLA-DPA1	major histocompatibility complex, class II, DP alpha 1 [Source:HGNC Symbol;Acc:HGNC:4938]	3847	0.08	0.47	Yes
CD63	CD63 molecule [Source:HGNC Symbol;Acc:HGNC:1692]	3924	0.07	0.47	Yes
STAT3	signal transducer and activator of transcription 3 [Source:HGNC Symbol;Acc:HGNC:11364]	3928	0.07	0.48	Yes
NFKB1	nuclear factor kappa B subunit 1 [Source:HGNC Symbol;Acc:HGNC:7794]	3982	0.07	0.48	Yes
BIRC3	baculoviral IAP repeat containing 3 [Source:HGNC Symbol;Acc:HGNC:591]	4021	0.07	0.48	Yes
SOX9	SRY-box transcription factor 9 [Source:HGNC Symbol;Acc:HGNC:11204]	4244	0.06	0.47	No
TNFRSF1B	TNF receptor superfamily member 1B [Source:HGNC Symbol;Acc:HGNC:11917]	4394	0.06	0.46	No
JAK2	Janus kinase 2 [Source:HGNC Symbol;Acc:HGNC:6192]	4410	0.06	0.46	No
ACY1	aminoacylase 1 [Source:HGNC Symbol;Acc:HGNC:177]	4449	0.06	0.46	No
HLA-B	major histocompatibility complex, class I, B [Source:HGNC Symbol;Acc:HGNC:4932]	4761	0.05	0.44	No
FGF11	fibroblast growth factor 11 [Source:HGNC Symbol;Acc:HGNC:3667]	4777	0.05	0.44	No
HLA-E	major histocompatibility complex, class I, E [Source:HGNC Symbol;Acc:HGNC:4962]	4916	0.05	0.44	No
POLR1B	RNA polymerase I subunit B [Source:HGNC Symbol;Acc:HGNC:20454]	4931	0.05	0.44	No
TNFAIP3	TNF alpha induced protein 3 [Source:HGNC Symbol;Acc:HGNC:11896]	4935	0.05	0.44	No
ICAM3	intercellular adhesion molecule 3 [Source:HGNC Symbol;Acc:HGNC:5346]	5032	0.05	0.44	No
SBNO2	strawberry notch homolog 2 [Source:HGNC Symbol;Acc:HGNC:29158]	5257	0.04	0.43	No
HSP90B1	heat shock protein 90 beta family member 1 [Source:HGNC Symbol;Acc:HGNC:12028]	5311	0.04	0.42	No
ICAM1	intercellular adhesion molecule 1 [Source:HGNC Symbol;Acc:HGNC:5344]	5512	0.04	0.41	No
CD3E	CD3 epsilon subunit of T-cell receptor complex [Source:HGNC Symbol;Acc:HGNC:1674]	5540	0.04	0.41	No
PDCD1	programmed cell death 1 [Source:HGNC Symbol;Acc:HGNC:8760]	5666	0.03	0.41	No
IRF3	interferon regulatory factor 3 [Source:HGNC Symbol;Acc:HGNC:6118]	5753	0.03	0.4	No
TRAF3	TNF receptor associated factor 3 [Source:HGNC Symbol;Acc:HGNC:12033]	5996	0.03	0.39	No
SPIB	Spi-B transcription factor [Source:HGNC Symbol;Acc:HGNC:11242]	6253	0.02	0.37	No
HSPB1	heat shock protein family B (small) member 1 [Source:HGNC Symbol;Acc:HGNC:5246]	6402	0.02	0.36	No
HLA-A	major histocompatibility complex, class I, A [Source:HGNC Symbol;Acc:HGNC:4931]	6422	0.02	0.36	No
POU2F2	POU class 2 homeobox 2 [Source:HGNC Symbol;Acc:HGNC:9213]	6647	0.01	0.35	No
CXCR5	C-X-C motif chemokine receptor 5 [Source:HGNC Symbol;Acc:HGNC:1060]	6661	0.01	0.35	No
HLA-DQB1	major histocompatibility complex, class II, DQ beta 1 [Source:HGNC Symbol;Acc:HGNC:4944]	6916	0.01	0.33	No
CD55	CD55 molecule (Cromer blood group) [Source:HGNC Symbol;Acc:HGNC:2665]	6977	0.01	0.33	No
HEY1	hes related family bHLH transcription factor with YRPW motif 1 [Source:HGNC Symbol;Acc:HGNC:4880]	7042	0.01	0.32	No
B2M	beta-2-microglobulin [Source:HGNC Symbol;Acc:HGNC:914]	7066	0.01	0.32	No
TRAF1	TNF receptor associated factor 1 [Source:HGNC Symbol;Acc:HGNC:12031]	7167	0.01	0.32	No
TGFB1	transforming growth factor beta 1 [Source:HGNC Symbol;Acc:HGNC:11766]	7177	0.01	0.31	No
MS4A1	membrane spanning 4-domains A1 [Source:HGNC Symbol;Acc:HGNC:7315]	7307	0	0.31	No
TLR4	toll like receptor 4 [Source:HGNC Symbol;Acc:HGNC:11850]	7344	0	0.3	No
HCK	HCK proto-oncogene, Src family tyrosine kinase [Source:HGNC Symbol;Acc:HGNC:4840]	7478	0	0.3	No
STAT6	signal transducer and activator of transcription 6 [Source:HGNC Symbol;Acc:HGNC:11368]	7530	0	0.29	No
BMI1	BMI1 proto-oncogene, polycomb ring finger [Source:HGNC Symbol;Acc:HGNC:1066]	7708	0	0.28	No
PMAIP1	phorbol-12-myristate-13-acetate-induced protein 1 [Source:HGNC Symbol;Acc:HGNC:9108]	7770	0	0.28	No
EGR2	early growth response 2 [Source:HGNC Symbol;Acc:HGNC:3239]	7975	-0.01	0.26	No
RASA4	RAS p21 protein activator 4 [Source:HGNC Symbol;Acc:HGNC:23181]	8065	-0.01	0.26	No
IL18	interleukin 18 [Source:HGNC Symbol;Acc:HGNC:5986]	8240	-0.01	0.25	No
SLAMF1	signaling lymphocytic activation molecule family member 1 [Source:HGNC Symbol;Acc:HGNC:10903]	8614	-0.02	0.22	No
IFITM1	interferon induced transmembrane protein 1 [Source:HGNC Symbol;Acc:HGNC:5412]	8681	-0.02	0.22	No
IER3	immediate early response 3 [Source:HGNC Symbol;Acc:HGNC:5392]	8780	-0.02	0.21	No
PTCH1	patched 1 [Source:HGNC Symbol;Acc:HGNC:9585]	8795	-0.02	0.21	No
CTSH	cathepsin H [Source:HGNC Symbol;Acc:HGNC:2535]	9025	-0.02	0.2	No
CR2	complement C3d receptor 2 [Source:HGNC Symbol;Acc:HGNC:2336]	9133	-0.03	0.19	No
DST	dystonin [Source:HGNC Symbol;Acc:HGNC:1090]	9548	-0.03	0.17	No
TRAC	T cell receptor alpha constant [Source:HGNC Symbol;Acc:HGNC:12029]	9709	-0.04	0.16	No
MAF	MAF bZIP transcription factor [Source:HGNC Symbol;Acc:HGNC:6776]	9822	-0.04	0.15	No
SLC2A1	solute carrier family 2 member 1 [Source:HGNC Symbol;Acc:HGNC:11005]	9926	-0.04	0.15	No
LCK	LCK proto-oncogene, Src family tyrosine kinase [Source:HGNC Symbol;Acc:HGNC:6524]	10646	-0.06	0.1	No
CD3G	CD3 gamma subunit of T-cell receptor complex [Source:HGNC Symbol;Acc:HGNC:1675]	11072	-0.06	0.08	No
FYN	FYN proto-oncogene, Src family tyrosine kinase [Source:HGNC Symbol;Acc:HGNC:4037]	11170	-0.07	0.07	No
EGR1	early growth response 1 [Source:HGNC Symbol;Acc:HGNC:3238]	11180	-0.07	0.08	No
CR1	complement C3b/C4b receptor 1 (Knops blood group) [Source:HGNC Symbol;Acc:HGNC:2334]	11232	-0.07	0.08	No
DUSP2	dual specificity phosphatase 2 [Source:HGNC Symbol;Acc:HGNC:3068]	11242	-0.07	0.08	No
IL6ST	interleukin 6 cytokine family signal transducer [Source:HGNC Symbol;Acc:HGNC:6021]	11658	-0.08	0.06	No
IFNGR1	interferon gamma receptor 1 [Source:HGNC Symbol;Acc:HGNC:5439]	11667	-0.08	0.06	No
SERINC5	serine incorporator 5 [Source:HGNC Symbol;Acc:HGNC:18825]	11730	-0.08	0.06	No
SMAD9	SMAD family member 9 [Source:HGNC Symbol;Acc:HGNC:6774]	11958	-0.09	0.05	No
ITGB2	integrin subunit beta 2 [Source:HGNC Symbol;Acc:HGNC:6155]	12375	-0.11	0.03	No
TCF7	transcription factor 7 [Source:HGNC Symbol;Acc:HGNC:11639]	12594	-0.11	0.02	No
MYC	MYC proto-oncogene, bHLH transcription factor [Source:HGNC Symbol;Acc:HGNC:7553]	12638	-0.12	0.02	No
CD46	CD46 molecule [Source:HGNC Symbol;Acc:HGNC:6953]	12843	-0.13	0.01	No
MFGE8	milk fat globule EGF and factor V/VIII domain containing [Source:HGNC Symbol;Acc:HGNC:7036]	13091	-0.14	0.01	No
CD247	CD247 molecule [Source:HGNC Symbol;Acc:HGNC:1677]	13281	-0.15	0	No
NR4A1	nuclear receptor subfamily 4 group A member 1 [Source:HGNC Symbol;Acc:HGNC:7980]	13296	-0.15	0.01	No
PFKFB3	6-phosphofructo-2-kinase/fructose-2,6-biphosphatase 3 [Source:HGNC Symbol;Acc:HGNC:8874]	13441	-0.16	0.01	No
CD48	CD48 molecule [Source:HGNC Symbol;Acc:HGNC:1683]	13476	-0.17	0.01	No
VEGFA	vascular endothelial growth factor A [Source:HGNC Symbol;Acc:HGNC:12680]	13736	-0.19	0.01	No
DDIT4	DNA damage inducible transcript 4 [Source:HGNC Symbol;Acc:HGNC:24944]	13952	-0.22	0	No
GAS1	growth arrest specific 1 [Source:HGNC Symbol;Acc:HGNC:4165]	14283	-0.28	0	No
ITK	IL2 inducible T cell kinase [Source:HGNC Symbol;Acc:HGNC:6171]	14659	-0.43	-0.01	No
ITGB4	integrin subunit beta 4 [Source:HGNC Symbol;Acc:HGNC:6158]	14678	-0.44	0.02	No

## Sheet: Fig 5E - DARK_ZONE_SIGNATURE
SYMBOL	TITLE	RANK.IN.GENE.LIST	RANK.METRIC.SCORE	RUNNING.ES	CORE.ENRICHMENT
H3C10	H3 clustered histone 10 [Source:HGNC Symbol;Acc:HGNC:4775]	70	0.92	0.07	No
H3C8	H3 clustered histone 8 [Source:HGNC Symbol;Acc:HGNC:4772]	1189	0.26	0.02	No
APOM	apolipoprotein M [Source:HGNC Symbol;Acc:HGNC:13916]	1251	0.25	0.03	No
LTB	lymphotoxin beta [Source:HGNC Symbol;Acc:HGNC:6711]	2465	0.13	-0.04	No
TAPBPL	TAP binding protein like [Source:HGNC Symbol;Acc:HGNC:30683]	2606	0.13	-0.04	No
CREBBP	CREB binding protein [Source:HGNC Symbol;Acc:HGNC:2348]	3298	0.09	-0.07	No
CENPF	centromere protein F [Source:HGNC Symbol;Acc:HGNC:1857]	3547	0.09	-0.08	No
RASGRP2	RAS guanyl releasing protein 2 [Source:HGNC Symbol;Acc:HGNC:9879]	3754	0.08	-0.09	No
GADD45A	growth arrest and DNA damage inducible alpha [Source:HGNC Symbol;Acc:HGNC:4095]	3850	0.08	-0.09	No
PSMB7	proteasome 20S subunit beta 7 [Source:HGNC Symbol;Acc:HGNC:9544]	4144	0.07	-0.11	No
IFI16	interferon gamma inducible protein 16 [Source:HGNC Symbol;Acc:HGNC:5395]	4215	0.07	-0.11	No
PRKDC	protein kinase, DNA-activated, catalytic subunit [Source:HGNC Symbol;Acc:HGNC:9413]	4447	0.06	-0.12	No
MDM2	MDM2 proto-oncogene [Source:HGNC Symbol;Acc:HGNC:6973]	4475	0.06	-0.11	No
TTK	TTK protein kinase [Source:HGNC Symbol;Acc:HGNC:12401]	4739	0.05	-0.13	No
MEN1	menin 1 [Source:HGNC Symbol;Acc:HGNC:7010]	4831	0.05	-0.13	No
CDC25B	cell division cycle 25B [Source:HGNC Symbol;Acc:HGNC:1726]	4938	0.05	-0.13	No
ATM	ATM serine/threonine kinase [Source:HGNC Symbol;Acc:HGNC:795]	5141	0.04	-0.14	No
H2AX	H2A.X variant histone [Source:HGNC Symbol;Acc:HGNC:4739]	5458	0.04	-0.16	No
MKI67	marker of proliferation Ki-67 [Source:HGNC Symbol;Acc:HGNC:7107]	5560	0.04	-0.16	No
PHGDH	phosphoglycerate dehydrogenase [Source:HGNC Symbol;Acc:HGNC:8923]	5641	0.03	-0.17	No
CDC20	cell division cycle 20 [Source:HGNC Symbol;Acc:HGNC:1723]	5757	0.03	-0.17	No
NDUFA12	NADH:ubiquinone oxidoreductase subunit A12 [Source:HGNC Symbol;Acc:HGNC:23987]	5850	0.03	-0.18	No
RICTOR	RPTOR independent companion of MTOR complex 2 [Source:HGNC Symbol;Acc:HGNC:28611]	5945	0.03	-0.18	No
NDC80	NDC80 kinetochore complex component [Source:HGNC Symbol;Acc:HGNC:16909]	5971	0.03	-0.18	No
ORC6	origin recognition complex subunit 6 [Source:HGNC Symbol;Acc:HGNC:17151]	6037	0.03	-0.18	No
EWSR1	EWS RNA binding protein 1 [Source:HGNC Symbol;Acc:HGNC:3508]	6043	0.03	-0.18	No
MX1	MX dynamin like GTPase 1 [Source:HGNC Symbol;Acc:HGNC:7532]	6345	0.02	-0.2	No
AURKB	aurora kinase B [Source:HGNC Symbol;Acc:HGNC:11390]	6424	0.02	-0.2	No
CD79B	CD79b molecule [Source:HGNC Symbol;Acc:HGNC:1699]	6456	0.02	-0.2	No
MDC1	mediator of DNA damage checkpoint 1 [Source:HGNC Symbol;Acc:HGNC:21163]	6469	0.02	-0.2	No
MTOR	mechanistic target of rapamycin kinase [Source:HGNC Symbol;Acc:HGNC:3942]	6531	0.02	-0.2	No
DDB2	damage specific DNA binding protein 2 [Source:HGNC Symbol;Acc:HGNC:2718]	6832	0.01	-0.22	No
CCNB1	cyclin B1 [Source:HGNC Symbol;Acc:HGNC:1579]	6939	0.01	-0.23	No
PIM1	Pim-1 proto-oncogene, serine/threonine kinase [Source:HGNC Symbol;Acc:HGNC:8986]	6947	0.01	-0.23	No
AURKA	aurora kinase A [Source:HGNC Symbol;Acc:HGNC:11393]	7030	0.01	-0.23	No
MICB	MHC class I polypeptide-related sequence B [Source:HGNC Symbol;Acc:HGNC:7091]	7137	0.01	-0.24	No
HELLS	helicase, lymphoid specific [Source:HGNC Symbol;Acc:HGNC:4861]	7149	0.01	-0.24	No
KDM6A	lysine demethylase 6A [Source:HGNC Symbol;Acc:HGNC:12637]	7200	0.01	-0.24	No
ANP32B	acidic nuclear phosphoprotein 32 family member B [Source:HGNC Symbol;Acc:HGNC:16677]	7201	0.01	-0.24	No
WEE1	WEE1 G2 checkpoint kinase [Source:HGNC Symbol;Acc:HGNC:12761]	7241	0	-0.25	No
ARID2	AT-rich interaction domain 2 [Source:HGNC Symbol;Acc:HGNC:18037]	7247	0	-0.25	No
FANCA	FA complementation group A [Source:HGNC Symbol;Acc:HGNC:3582]	7278	0	-0.25	No
CD38	CD38 molecule [Source:HGNC Symbol;Acc:HGNC:1667]	7459	0	-0.26	No
TSC1	TSC complex subunit 1 [Source:HGNC Symbol;Acc:HGNC:12362]	7466	0	-0.26	No
PBRM1	polybromo 1 [Source:HGNC Symbol;Acc:HGNC:30064]	7482	0	-0.26	No
BMP7	bone morphogenetic protein 7 [Source:HGNC Symbol;Acc:HGNC:1074]	7544	0	-0.27	No
MAPK1	mitogen-activated protein kinase 1 [Source:HGNC Symbol;Acc:HGNC:6871]	7662	0	-0.27	No
NF1	neurofibromin 1 [Source:HGNC Symbol;Acc:HGNC:7765]	7768	0	-0.28	No
UBE2C	ubiquitin conjugating enzyme E2 C [Source:HGNC Symbol;Acc:HGNC:15937]	7782	0	-0.28	No
PKMYT1	protein kinase, membrane associated tyrosine/threonine 1 [Source:HGNC Symbol;Acc:HGNC:29650]	7918	-0.01	-0.29	No
SMC1A	structural maintenance of chromosomes 1A [Source:HGNC Symbol;Acc:HGNC:11111]	7928	-0.01	-0.29	No
ACSF3	acyl-CoA synthetase family member 3 [Source:HGNC Symbol;Acc:HGNC:27288]	7983	-0.01	-0.29	No
NASP	nuclear autoantigenic sperm protein [Source:HGNC Symbol;Acc:HGNC:7644]	8057	-0.01	-0.3	No
PPP3R1	protein phosphatase 3 regulatory subunit B, alpha [Source:HGNC Symbol;Acc:HGNC:9317]	8187	-0.01	-0.3	No
CXCR4	C-X-C motif chemokine receptor 4 [Source:HGNC Symbol;Acc:HGNC:2561]	8282	-0.01	-0.31	No
MDM4	MDM4 regulator of p53 [Source:HGNC Symbol;Acc:HGNC:6974]	8320	-0.01	-0.31	No
MCM7	minichromosome maintenance complex component 7 [Source:HGNC Symbol;Acc:HGNC:6950]	8386	-0.01	-0.31	No
UBB	ubiquitin B [Source:HGNC Symbol;Acc:HGNC:12463]	8420	-0.01	-0.32	No
JADE1	jade family PHD finger 1 [Source:HGNC Symbol;Acc:HGNC:30027]	8432	-0.01	-0.32	No
SMARCA4	SWI/SNF related, matrix associated, actin dependent regulator of chromatin, subfamily a, member 4 [Source:HGNC Symbol;Acc:HGNC:11100]	8447	-0.01	-0.32	No
TICAM1	TIR domain containing adaptor molecule 1 [Source:HGNC Symbol;Acc:HGNC:18348]	8519	-0.02	-0.32	No
SMC3	structural maintenance of chromosomes 3 [Source:HGNC Symbol;Acc:HGNC:2468]	8535	-0.02	-0.32	No
HMGB1	high mobility group box 1 [Source:HGNC Symbol;Acc:HGNC:4983]	8537	-0.02	-0.32	No
OAZ1	ornithine decarboxylase antizyme 1 [Source:HGNC Symbol;Acc:HGNC:8095]	8601	-0.02	-0.32	No
PRKAR2B	protein kinase cAMP-dependent type II regulatory subunit beta [Source:HGNC Symbol;Acc:HGNC:9392]	8611	-0.02	-0.32	No
UBE2T	ubiquitin conjugating enzyme E2 T [Source:HGNC Symbol;Acc:HGNC:25009]	8629	-0.02	-0.32	No
NUP107	nucleoporin 107 [Source:HGNC Symbol;Acc:HGNC:29914]	8650	-0.02	-0.32	No
MAP4K2	mitogen-activated protein kinase kinase kinase kinase 2 [Source:HGNC Symbol;Acc:HGNC:6864]	8797	-0.02	-0.33	No
KIF2C	kinesin family member 2C [Source:HGNC Symbol;Acc:HGNC:6393]	8814	-0.02	-0.33	No
MBNL1	muscleblind like splicing regulator 1 [Source:HGNC Symbol;Acc:HGNC:6923]	9187	-0.03	-0.35	No
H3-3A	H3.3 histone A [Source:HGNC Symbol;Acc:HGNC:4764]	9228	-0.03	-0.35	No
PLK1	polo like kinase 1 [Source:HGNC Symbol;Acc:HGNC:9077]	9322	-0.03	-0.35	No
CD27	CD27 molecule [Source:HGNC Symbol;Acc:HGNC:11922]	9365	-0.03	-0.35	No
LIG4	DNA ligase 4 [Source:HGNC Symbol;Acc:HGNC:6601]	9387	-0.03	-0.35	No
RAD21	RAD21 cohesin complex component [Source:HGNC Symbol;Acc:HGNC:9811]	9421	-0.03	-0.35	No
ETS1	ETS proto-oncogene 1, transcription factor [Source:HGNC Symbol;Acc:HGNC:3488]	9477	-0.03	-0.35	No
SH2B2	SH2B adaptor protein 2 [Source:HGNC Symbol;Acc:HGNC:17381]	9583	-0.03	-0.36	No
TOP2A	DNA topoisomerase II alpha [Source:HGNC Symbol;Acc:HGNC:11989]	9630	-0.03	-0.36	No
BIRC5	baculoviral IAP repeat containing 5 [Source:HGNC Symbol;Acc:HGNC:593]	9712	-0.04	-0.36	No
EZH2	enhancer of zeste 2 polycomb repressive complex 2 subunit [Source:HGNC Symbol;Acc:HGNC:3527]	9732	-0.04	-0.36	No
PVRIG	PVR related immunoglobulin domain containing [Source:HGNC Symbol;Acc:HGNC:32190]	9762	-0.04	-0.36	No
TFDP1	transcription factor Dp-1 [Source:HGNC Symbol;Acc:HGNC:11749]	9806	-0.04	-0.36	No
MSH2	mutS homolog 2 [Source:HGNC Symbol;Acc:HGNC:7325]	9867	-0.04	-0.36	No
CDK1	cyclin dependent kinase 1 [Source:HGNC Symbol;Acc:HGNC:1722]	9892	-0.04	-0.36	No
SRSF2	serine and arginine rich splicing factor 2 [Source:HGNC Symbol;Acc:HGNC:10783]	9903	-0.04	-0.36	No
IL4R	interleukin 4 receptor [Source:HGNC Symbol;Acc:HGNC:6015]	9920	-0.04	-0.35	No
MCM5	minichromosome maintenance complex component 5 [Source:HGNC Symbol;Acc:HGNC:6948]	9933	-0.04	-0.35	No
NSD3	nuclear receptor binding SET domain protein 3 [Source:HGNC Symbol;Acc:HGNC:12767]	10150	-0.04	-0.36	No
ISG20	interferon stimulated exonuclease gene 20 [Source:HGNC Symbol;Acc:HGNC:6130]	10260	-0.05	-0.36	No
NUF2	NUF2 component of NDC80 kinetochore complex [Source:HGNC Symbol;Acc:HGNC:14621]	10458	-0.05	-0.37	Yes
FEN1	flap structure-specific endonuclease 1 [Source:HGNC Symbol;Acc:HGNC:3650]	10519	-0.05	-0.37	Yes
MET	MET proto-oncogene, receptor tyrosine kinase [Source:HGNC Symbol;Acc:HGNC:7029]	10524	-0.05	-0.37	Yes
TANK	TRAF family member associated NFKB activator [Source:HGNC Symbol;Acc:HGNC:11562]	10548	-0.05	-0.37	Yes
BRCA1	BRCA1 DNA repair associated [Source:HGNC Symbol;Acc:HGNC:1100]	10569	-0.05	-0.36	Yes
BCL6	BCL6 transcription repressor [Source:HGNC Symbol;Acc:HGNC:1001]	10596	-0.05	-0.36	Yes
STAG2	stromal antigen 2 [Source:HGNC Symbol;Acc:HGNC:11355]	10603	-0.05	-0.36	Yes
PCNA	proliferating cell nuclear antigen [Source:HGNC Symbol;Acc:HGNC:8729]	10741	-0.06	-0.36	Yes
TUBB	tubulin beta class I [Source:HGNC Symbol;Acc:HGNC:20778]	10766	-0.06	-0.36	Yes
IL10RA	interleukin 10 receptor subunit alpha [Source:HGNC Symbol;Acc:HGNC:5964]	10781	-0.06	-0.35	Yes
DNMT1	DNA methyltransferase 1 [Source:HGNC Symbol;Acc:HGNC:2976]	10821	-0.06	-0.35	Yes
DTX1	deltex E3 ubiquitin ligase 1 [Source:HGNC Symbol;Acc:HGNC:3060]	10846	-0.06	-0.35	Yes
STMN1	stathmin 1 [Source:HGNC Symbol;Acc:HGNC:6510]	10998	-0.06	-0.35	Yes
FOXM1	forkhead box M1 [Source:HGNC Symbol;Acc:HGNC:3818]	11011	-0.06	-0.35	Yes
MYBL2	MYB proto-oncogene like 2 [Source:HGNC Symbol;Acc:HGNC:7548]	11032	-0.06	-0.35	Yes
CHEK1	checkpoint kinase 1 [Source:HGNC Symbol;Acc:HGNC:1925]	11117	-0.07	-0.35	Yes
CEP55	centrosomal protein 55 [Source:HGNC Symbol;Acc:HGNC:1161]	11214	-0.07	-0.35	Yes
MTF2	metal response element binding transcription factor 2 [Source:HGNC Symbol;Acc:HGNC:29535]	11246	-0.07	-0.34	Yes
FANCG	FA complementation group G [Source:HGNC Symbol;Acc:HGNC:3588]	11257	-0.07	-0.34	Yes
CDC7	cell division cycle 7 [Source:HGNC Symbol;Acc:HGNC:1745]	11259	-0.07	-0.33	Yes
CDKN2C	cyclin dependent kinase inhibitor 2C [Source:HGNC Symbol;Acc:HGNC:1789]	11286	-0.07	-0.33	Yes
ITGB1	integrin subunit beta 1 [Source:HGNC Symbol;Acc:HGNC:6153]	11296	-0.07	-0.32	Yes
SLAMF6	SLAM family member 6 [Source:HGNC Symbol;Acc:HGNC:21392]	11313	-0.07	-0.32	Yes
RAC1	Rac family small GTPase 1 [Source:HGNC Symbol;Acc:HGNC:9801]	11377	-0.07	-0.32	Yes
POU2AF1	POU class 2 homeobox associating factor 1 [Source:HGNC Symbol;Acc:HGNC:9211]	11472	-0.07	-0.32	Yes
PPP3CB	protein phosphatase 3 catalytic subunit beta [Source:HGNC Symbol;Acc:HGNC:9315]	11565	-0.08	-0.32	Yes
PTTG1	PTTG1 regulator of sister chromatid separation, securin [Source:HGNC Symbol;Acc:HGNC:9690]	11568	-0.08	-0.31	Yes
RASAL1	RAS protein activator like 1 [Source:HGNC Symbol;Acc:HGNC:9873]	11632	-0.08	-0.31	Yes
E2F1	E2F transcription factor 1 [Source:HGNC Symbol;Acc:HGNC:3113]	11636	-0.08	-0.3	Yes
CCND3	cyclin D3 [Source:HGNC Symbol;Acc:HGNC:1585]	11663	-0.08	-0.3	Yes
MSH6	mutS homolog 6 [Source:HGNC Symbol;Acc:HGNC:7329]	11765	-0.08	-0.3	Yes
NSD2	nuclear receptor binding SET domain protein 2 [Source:HGNC Symbol;Acc:HGNC:12766]	11770	-0.08	-0.29	Yes
TYMS	thymidylate synthetase [Source:HGNC Symbol;Acc:HGNC:12441]	11797	-0.08	-0.28	Yes
RFC4	replication factor C subunit 4 [Source:HGNC Symbol;Acc:HGNC:9972]	11806	-0.08	-0.28	Yes
CDK2	cyclin dependent kinase 2 [Source:HGNC Symbol;Acc:HGNC:1771]	11844	-0.09	-0.27	Yes
MCM2	minichromosome maintenance complex component 2 [Source:HGNC Symbol;Acc:HGNC:6944]	11890	-0.09	-0.27	Yes
XRCC4	X-ray repair cross complementing 4 [Source:HGNC Symbol;Acc:HGNC:12831]	11907	-0.09	-0.26	Yes
TCF3	transcription factor 3 [Source:HGNC Symbol;Acc:HGNC:11633]	11932	-0.09	-0.26	Yes
MCM4	minichromosome maintenance complex component 4 [Source:HGNC Symbol;Acc:HGNC:6947]	11975	-0.09	-0.25	Yes
CDC6	cell division cycle 6 [Source:HGNC Symbol;Acc:HGNC:1744]	12052	-0.09	-0.25	Yes
POLR2D	RNA polymerase II subunit D [Source:HGNC Symbol;Acc:HGNC:9191]	12076	-0.09	-0.24	Yes
CDKN2D	cyclin dependent kinase inhibitor 2D [Source:HGNC Symbol;Acc:HGNC:1790]	12091	-0.09	-0.24	Yes
POLD4	DNA polymerase delta 4, accessory subunit [Source:HGNC Symbol;Acc:HGNC:14106]	12117	-0.09	-0.23	Yes
MELK	maternal embryonic leucine zipper kinase [Source:HGNC Symbol;Acc:HGNC:16870]	12162	-0.1	-0.23	Yes
CCNE2	cyclin E2 [Source:HGNC Symbol;Acc:HGNC:1590]	12163	-0.1	-0.22	Yes
BLK	BLK proto-oncogene, Src family tyrosine kinase [Source:HGNC Symbol;Acc:HGNC:1057]	12183	-0.1	-0.21	Yes
MFNG	MFNG O-fucosylpeptide 3-beta-N-acetylglucosaminyltransferase [Source:HGNC Symbol;Acc:HGNC:7038]	12349	-0.1	-0.21	Yes
SLC25A1	solute carrier family 25 member 1 [Source:HGNC Symbol;Acc:HGNC:10979]	12367	-0.1	-0.21	Yes
BRIP1	BRCA1 interacting helicase 1 [Source:HGNC Symbol;Acc:HGNC:20473]	12431	-0.11	-0.2	Yes
E2F5	E2F transcription factor 5 [Source:HGNC Symbol;Acc:HGNC:3119]	12453	-0.11	-0.19	Yes
IRF8	interferon regulatory factor 8 [Source:HGNC Symbol;Acc:HGNC:5358]	12455	-0.11	-0.18	Yes
PRC1	protein regulator of cytokinesis 1 [Source:HGNC Symbol;Acc:HGNC:9341]	12530	-0.11	-0.18	Yes
SKP2	S-phase kinase associated protein 2 [Source:HGNC Symbol;Acc:HGNC:10901]	12536	-0.11	-0.17	Yes
CDC25A	cell division cycle 25A [Source:HGNC Symbol;Acc:HGNC:1725]	12562	-0.11	-0.16	Yes
RB1	RB transcriptional corepressor 1 [Source:HGNC Symbol;Acc:HGNC:9884]	12571	-0.11	-0.15	Yes
RRM2	ribonucleotide reductase regulatory subunit M2 [Source:HGNC Symbol;Acc:HGNC:10452]	12589	-0.11	-0.15	Yes
GADD45B	growth arrest and DNA damage inducible beta [Source:HGNC Symbol;Acc:HGNC:4096]	12656	-0.12	-0.14	Yes
ANLN	anillin, actin binding protein [Source:HGNC Symbol;Acc:HGNC:14082]	12677	-0.12	-0.13	Yes
RAD51	RAD51 recombinase [Source:HGNC Symbol;Acc:HGNC:9817]	12703	-0.12	-0.12	Yes
MAP2K1	mitogen-activated protein kinase kinase 1 [Source:HGNC Symbol;Acc:HGNC:6840]	12820	-0.12	-0.12	Yes
RFC3	replication factor C subunit 3 [Source:HGNC Symbol;Acc:HGNC:9971]	12823	-0.12	-0.11	Yes
TLK2	tousled like kinase 2 [Source:HGNC Symbol;Acc:HGNC:11842]	12864	-0.13	-0.1	Yes
WDR76	WD repeat domain 76 [Source:HGNC Symbol;Acc:HGNC:25773]	13050	-0.14	-0.1	Yes
TCL1A	TCL1 family AKT coactivator A [Source:HGNC Symbol;Acc:HGNC:11648]	13200	-0.15	-0.1	Yes
CCNA2	cyclin A2 [Source:HGNC Symbol;Acc:HGNC:1578]	13201	-0.15	-0.09	Yes
MME	membrane metalloendopeptidase [Source:HGNC Symbol;Acc:HGNC:7154]	13366	-0.16	-0.09	Yes
CDC25C	cell division cycle 25C [Source:HGNC Symbol;Acc:HGNC:1727]	13393	-0.16	-0.08	Yes
NDC1	NDC1 transmembrane nucleoporin [Source:HGNC Symbol;Acc:HGNC:25525]	13394	-0.16	-0.06	Yes
SYK	spleen associated tyrosine kinase [Source:HGNC Symbol;Acc:HGNC:11491]	13446	-0.16	-0.05	Yes
FANCB	FA complementation group B [Source:HGNC Symbol;Acc:HGNC:3583]	13513	-0.17	-0.04	Yes
AICDA	activation induced cytidine deaminase [Source:HGNC Symbol;Acc:HGNC:13203]	13547	-0.17	-0.03	Yes
NEIL1	nei like DNA glycosylase 1 [Source:HGNC Symbol;Acc:HGNC:18448]	13574	-0.18	-0.02	Yes
GNG7	G protein subunit gamma 7 [Source:HGNC Symbol;Acc:HGNC:4410]	14134	-0.25	-0.03	Yes
TNFRSF17	TNF receptor superfamily member 17 [Source:HGNC Symbol;Acc:HGNC:11913]	14152	-0.25	-0.01	Yes
TERT	telomerase reverse transcriptase [Source:HGNC Symbol;Acc:HGNC:11730]	14564	-0.38	-0.01	Yes
H3C2	H3 clustered histone 2 [Source:HGNC Symbol;Acc:HGNC:4776]	14671	-0.44	0.02	Yes
