# Supplementary material for: Aggressive B cell lymphomas retain ATR-dependent determinants of T cell exclusion from the germinal center dark zone
Source: J Clin Invest. 2025 Jul 17;135(18):e187371. doi: 10.1172/JCI187371 (PMC12435852; doi:10.1172/JCI187371)
Supplement: Supplemental table 8 [file jci-135-187371-s254.xlsx]

## Sheet: AICDA.low-UP
Gene Symbol: gene symbol name
p_val: differential expression p-value
avg_log2FC: log2 fold change
pct.1 and pct.2: fraction of cells that express the gene in the group of interest (min.pct.1=0.1)
p_val_adj: BH adjusted p-value
Ensembl	Gene Symbol	p_val	avg_log2FC	pct.1	pct.2	p_val_adj
ENSG00000105372.6	RPS19	3.41379e-22	-0.181415	1	1	5.54843e-18
ENSG00000087086.14	FTL	5.80404e-18	-0.359451	0.884	0.838	9.43331e-14
ENSG00000144713.12	RPL32	3.03522e-17	-0.151154	1	1	4.93315e-13
ENSG00000143947.13	RPS27A	4.87882e-17	-0.159362	0.999	1	7.92954e-13
ENSG00000231500.6	RPS18	5.3257e-17	-0.154918	1	1	8.65586e-13
ENSG00000229117.8	RPL41	6.4639e-17	-0.155185	1	1	1.05058e-12
ENSG00000140988.15	RPS2	1.22758e-16	-0.15681	1	1	1.99519e-12
ENSG00000265681.7	RPL17	2.72407e-16	-0.171748	0.998	0.999	4.42744e-12
ENSG00000197958.12	RPL12	6.87665e-16	-0.15442	1	0.999	1.11766e-11
ENSG00000142541.16	RPL13A	4.83075e-15	-0.126357	1	1	7.85143e-11
ENSG00000162073.13	PAQR4	5.78954e-15	-0.236946	0.168	0.073	9.40974e-11
ENSG00000163950.12	SLBP	1.11838e-14	-0.471226	0.569	0.479	1.8177e-10
ENSG00000092853.13	CLSPN	4.68349e-14	-0.330736	0.222	0.121	7.61208e-10
ENSG00000142676.12	RPL11	4.88597e-14	-0.143624	0.999	1	7.94117e-10
ENSG00000167526.13	RPL13	1.20957e-13	-0.114884	0.999	1	1.96591e-09
ENSG00000105640.12	RPL18A	3.25813e-13	-0.117859	0.999	1	5.29544e-09
ENSG00000083845.8	RPS5	3.83143e-13	-0.134557	0.998	0.997	6.22722e-09
ENSG00000175305.17	CCNE2	4.52571e-13	-0.190225	0.118	0.044	7.35564e-09
ENSG00000233927.4	RPS28	4.95646e-13	-0.134218	0.999	1	8.05574e-09
ENSG00000130255.12	RPL36	1.23667e-12	-0.152989	0.998	0.999	2.00996e-08
ENSG00000171863.12	RPS7	1.26219e-12	-0.135544	0.999	1	2.05144e-08
ENSG00000198755.10	RPL10A	2.35207e-12	-0.128575	0.998	0.999	3.82283e-08
ENSG00000156802.12	ATAD2	2.41618e-12	-0.241506	0.176	0.089	3.92701e-08
ENSG00000116649.9	SRM	2.46e-12	-0.290229	0.211	0.118	3.99825e-08
ENSG00000132646.10	PCNA	2.53246e-12	-0.452171	0.354	0.255	4.11601e-08
ENSG00000197451.11	HNRNPAB	3.85342e-12	-0.342454	0.356	0.252	6.26296e-08
ENSG00000182774.10	RPS17	4.9953e-12	-0.142633	0.999	0.998	8.11886e-08
ENSG00000158050.4	DUSP2	5.10723e-12	-0.435444	0.179	0.093	8.30079e-08
ENSG00000112306.7	RPS12	5.38451e-12	-0.166056	0.997	0.999	8.75144e-08
ENSG00000131153.8	GINS2	7.32102e-12	-0.370005	0.363	0.261	1.18989e-07
ENSG00000147403.16	RPL10	9.57058e-12	-0.110432	1	1	1.55551e-07
ENSG00000028277.21	POU2F2	1.32413e-11	-0.327934	0.648	0.553	2.1521e-07
ENSG00000186468.12	RPS23	1.37935e-11	-0.119301	0.998	0.999	2.24185e-07
ENSG00000101412.12	E2F1	1.75146e-11	-0.267512	0.227	0.132	2.84664e-07
ENSG00000163682.15	RPL9	2.42374e-11	-0.155114	0.991	0.989	3.9393e-07
ENSG00000168209.4	DDIT4	3.29819e-11	-0.382167	0.332	0.229	5.36054e-07
ENSG00000137154.12	RPS6	3.88078e-11	-0.104435	1	1	6.30743e-07
ENSG00000076248.10	UNG	4.34596e-11	-0.217255	0.145	0.069	7.06349e-07
ENSG00000092470.11	WDR76	4.59594e-11	-0.317056	0.372	0.262	7.46979e-07
ENSG00000008988.9	RPS20	4.9745e-11	-0.134241	0.996	0.999	8.08506e-07
ENSG00000161970.12	RPL26	6.48036e-11	-0.115493	1	1	1.05325e-06
ENSG00000167670.15	CHAF1A	6.90142e-11	-0.226835	0.197	0.11	1.12169e-06
ENSG00000163918.10	RFC4	7.11759e-11	-0.230714	0.205	0.117	1.15682e-06
ENSG00000134419.15	RPS15A	1.0722e-10	-0.106985	1	0.999	1.74265e-06
ENSG00000213741.9	RPS29	1.08546e-10	-0.119028	1	1	1.7642e-06
ENSG00000049541.10	RFC2	1.17859e-10	-0.26944	0.266	0.17	1.91556e-06
ENSG00000189057.10	FAM111B	1.44961e-10	-0.206298	0.172	0.091	2.35605e-06
ENSG00000198242.13	RPL23A	1.91009e-10	-0.107348	1	1	3.10448e-06
ENSG00000243678.11	NME2	2.78564e-10	-0.291173	0.741	0.693	4.5275e-06
ENSG00000119335.16	SET	2.90754e-10	-0.267633	0.844	0.829	4.72562e-06
ENSG00000168496.3	FEN1	3.42335e-10	-0.315264	0.273	0.184	5.56396e-06
ENSG00000250479.8	CHCHD10	4.41143e-10	-0.285748	0.6	0.521	7.16989e-06
ENSG00000166441.12	RPL27A	5.34953e-10	-0.105077	1	1	8.69458e-06
ENSG00000161981.10	SNRNP25	7.2441e-10	-0.307844	0.428	0.342	1.17738e-05
ENSG00000105193.8	RPS16	7.58865e-10	-0.117932	0.999	0.999	1.23338e-05
ENSG00000144136.10	SLC20A1	8.95169e-10	-0.189383	0.113	0.051	1.45492e-05
ENSG00000198840.2	MT-ND3	9.41129e-10	-0.229087	0.901	0.88	1.52962e-05
ENSG00000164587.11	RPS14	1.01464e-09	-0.102507	0.998	0.999	1.6491e-05
ENSG00000119969.14	HELLS	1.17898e-09	-0.219567	0.209	0.126	1.91619e-05
ENSG00000198034.10	RPS4X	1.27161e-09	-0.102719	0.999	1	2.06675e-05
ENSG00000216490.3	IFI30	1.63649e-09	-0.354954	0.448	0.366	2.65979e-05
ENSG00000147604.13	RPL7	1.81466e-09	-0.10932	0.999	1	2.94937e-05
ENSG00000137309.19	HMGA1	1.90504e-09	-0.236413	0.875	0.874	3.09627e-05
ENSG00000167747.14	C19orf48	2.18247e-09	-0.31482	0.392	0.306	3.54716e-05
ENSG00000240972.1	MIF	2.56513e-09	-0.239079	0.919	0.918	4.1691e-05
ENSG00000198727.2	MT-CYB	2.57358e-09	-0.222682	0.911	0.907	4.18283e-05
ENSG00000156508.17	EEF1A1	3.21071e-09	-0.0908625	1	1	5.21837e-05
ENSG00000177954.11	RPS27	3.43956e-09	-0.0923318	1	1	5.59032e-05
ENSG00000112118.18	MCM3	5.39976e-09	-0.274437	0.304	0.214	8.77622e-05
ENSG00000131469.12	RPL27	5.46705e-09	-0.148253	0.984	0.98	8.8856e-05
ENSG00000227973.1	PIN4P1	5.56885e-09	-0.171774	0.145	0.077	9.05105e-05
ENSG00000149273.14	RPS3	6.15254e-09	-0.118096	0.999	0.999	9.99972e-05
ENSG00000089157.15	RPLP0	7.18252e-09	-0.142094	0.989	0.994	0.000116737
ENSG00000128050.8	PAICS	8.06339e-09	-0.236156	0.214	0.137	0.000131054
ENSG00000160888.6	IER2	9.15583e-09	-0.280585	0.24	0.159	0.00014881
ENSG00000104738.16	MCM4	1.02073e-08	-0.199412	0.188	0.112	0.0001659
ENSG00000145425.9	RPS3A	1.04685e-08	-0.103012	0.999	1	0.000170144
ENSG00000174444.14	RPL4	1.07326e-08	-0.124119	0.991	0.994	0.000174437
ENSG00000094804.9	CDC6	1.24392e-08	-0.134034	0.113	0.054	0.000202175
ENSG00000181163.13	NPM1	1.79553e-08	-0.153908	0.98	0.975	0.000291827
ENSG00000109475.16	RPL34	1.83852e-08	-0.0963204	1	1	0.000298815
ENSG00000175130.6	MARCKSL1	1.87317e-08	-0.230164	0.915	0.92	0.000304446
ENSG00000101361.16	NOP56	2.01171e-08	-0.226453	0.238	0.158	0.000326963
ENSG00000197756.9	RPL37A	2.19476e-08	-0.125821	0.998	0.999	0.000356714
ENSG00000100297.15	MCM5	2.37646e-08	-0.301216	0.396	0.305	0.000386247
ENSG00000136942.14	RPL35	3.51593e-08	-0.109563	0.996	0.999	0.000571444
ENSG00000170889.13	RPS9	3.99658e-08	-0.0928226	0.998	0.999	0.000649563
ENSG00000168028.13	RPSA	4.65552e-08	-0.121841	0.987	0.983	0.000756662
ENSG00000177917.10	ARL6IP6	5.60905e-08	-0.253224	0.281	0.201	0.000911639
ENSG00000169230.9	PRELID1	5.65387e-08	-0.222495	0.59	0.515	0.000918923
ENSG00000125691.12	RPL23	5.98143e-08	-0.129452	0.979	0.975	0.000972161
ENSG00000198899.2	MT-ATP6	6.21177e-08	-0.232699	0.887	0.857	0.0010096
ENSG00000100316.15	RPL3	7.30994e-08	-0.105801	0.999	1	0.00118808
ENSG00000169689.14	CENPX	9.03682e-08	-0.237951	0.298	0.219	0.00146875
ENSG00000182899.14	RPL35A	1.22674e-07	-0.108793	0.999	0.999	0.00199382
ENSG00000241343.9	RPL36A	1.23417e-07	-0.124941	0.994	0.996	0.00200589
ENSG00000163938.16	GNL3	1.29047e-07	-0.152217	0.131	0.072	0.00209741
ENSG00000167658.15	EEF2	1.39331e-07	-0.118869	0.987	0.993	0.00226455
ENSG00000170054.14	SERPINA9	1.414e-07	-0.302842	0.528	0.458	0.00229817
ENSG00000099901.16	RANBP1	1.66031e-07	-0.297536	0.618	0.583	0.00269851
ENSG00000118181.10	RPS25	1.79938e-07	-0.105083	0.997	1	0.00292453
ENSG00000198886.2	MT-ND4	1.84294e-07	-0.215432	0.942	0.943	0.00299532
ENSG00000234741.7	GAS5	2.14379e-07	-0.178096	0.872	0.838	0.0034843
ENSG00000136950.13	ARPC5L	2.46253e-07	-0.258207	0.468	0.4	0.00400235
ENSG00000122026.10	RPL21	2.47765e-07	-0.0796755	1	1	0.00402692
ENSG00000134758.13	RNF138	2.52782e-07	-0.165073	0.131	0.073	0.00410846
ENSG00000171848.14	RRM2	3.24661e-07	-0.431365	0.308	0.243	0.00527671
ENSG00000137818.11	RPLP1	3.42273e-07	-0.0796897	1	1	0.00556296
ENSG00000105011.8	ASF1B	3.88171e-07	-0.261339	0.281	0.211	0.00630894
ENSG00000132507.17	EIF5A	5.30772e-07	-0.227933	0.772	0.746	0.00862663
ENSG00000171858.17	RPS21	5.37022e-07	-0.115232	0.991	0.99	0.00872823
ENSG00000076604.14	TRAF4	5.58852e-07	-0.159907	0.106	0.055	0.00908303
ENSG00000168569.7	TMEM223	6.29952e-07	-0.158498	0.163	0.101	0.0102386
ENSG00000126457.21	PRMT1	6.75357e-07	-0.223158	0.336	0.261	0.0109766
ENSG00000277972.1	CISD3	9.24925e-07	-0.148238	0.102	0.054	0.0150328
ENSG00000148303.16	RPL7A	9.5728e-07	-0.110198	0.989	0.991	0.0155587
ENSG00000198168.8	SVIP	9.80283e-07	-0.146104	0.135	0.079	0.0159325
ENSG00000112312.9	GMNN	1.07932e-06	-0.223099	0.284	0.212	0.0175422
ENSG00000138326.18	RPS24	1.30753e-06	-0.103239	0.998	0.999	0.0212513
ENSG00000177600.8	RPLP2	1.42831e-06	-0.076255	1	1	0.0232143
ENSG00000108298.9	RPL19	1.63797e-06	-0.0786717	1	1	0.0266219
ENSG00000161016.17	RPL8	1.92837e-06	-0.0840858	0.999	1	0.0313418
ENSG00000159199.13	ATP5G1	2.25766e-06	-0.181033	0.452	0.373	0.0366938
ENSG00000114391.12	RPL24	2.37233e-06	-0.121037	0.982	0.982	0.0385575
ENSG00000089009.15	RPL6	2.66471e-06	-0.0935284	0.996	0.999	0.0433096
ENSG00000096384.19	HSP90AB1	2.70388e-06	-0.230563	0.643	0.613	0.0439461
ENSG00000128218.7	VPREB3	3.07569e-06	-0.21902	0.814	0.783	0.0499893

## Sheet: AICDA.high-UP
Gene Symbol: gene symbol name
p_val: differential expression p-value
avg_log2FC: log2 fold change
pct.1 and pct.2: fraction of cells that express the gene in the group of interest (min.pct.1=0.1)
p_val_adj: BH adjusted p-value
Ensembl	Gene symbol	p_val	avg_log2FC	pct.1	pct.2	p_val_adj
ENSG00000111732.10	AICDA	0	2.79874	1	0	0
ENSG00000166851.14	PLK1	7.33383e-44	0.925168	0.342	0.145	1.19197e-39
ENSG00000117724.12	CENPF	2.8388e-39	0.938801	0.427	0.234	4.6139e-35
ENSG00000117399.13	CDC20	7.75233e-38	1.00842	0.398	0.217	1.25999e-33
ENSG00000170540.14	ARL6IP1	7.90319e-36	1.16417	0.528	0.377	1.28451e-31
ENSG00000138778.11	CENPE	8.42906e-36	0.712802	0.303	0.13	1.36998e-31
ENSG00000157456.7	CCNB2	2.83278e-34	1.03353	0.403	0.237	4.60412e-30
ENSG00000115163.14	CENPA	1.98038e-33	0.677243	0.313	0.141	3.21872e-29
ENSG00000087586.17	AURKA	1.84982e-32	0.643069	0.281	0.119	3.00651e-28
ENSG00000072571.19	HMMR	7.38415e-32	0.719645	0.319	0.153	1.20015e-27
ENSG00000066279.17	ASPM	2.42535e-30	0.605462	0.34	0.17	3.94193e-26
ENSG00000024526.16	DEPDC1	2.96064e-30	0.424442	0.209	0.069	4.81193e-26
ENSG00000134057.14	CCNB1	2.2639e-29	0.859473	0.382	0.225	3.67951e-25
ENSG00000128944.13	KNSTRN	2.09135e-28	0.41057	0.212	0.076	3.39908e-24
ENSG00000164104.11	HMGB2	2.57092e-28	0.657782	0.841	0.762	4.17852e-24
ENSG00000215784.5	FAM72D	2.65034e-28	0.336703	0.156	0.041	4.30759e-24
ENSG00000126787.12	DLGAP5	3.45513e-28	0.460029	0.225	0.085	5.61561e-24
ENSG00000163535.17	SGO2	7.04463e-28	0.528496	0.29	0.137	1.14496e-23
ENSG00000112984.11	KIF20A	8.79282e-28	0.325222	0.151	0.039	1.4291e-23
ENSG00000134222.16	PSRC1	2.62228e-27	0.294935	0.154	0.04	4.262e-23
ENSG00000088325.15	TPX2	5.60765e-27	0.600892	0.34	0.186	9.11412e-23
ENSG00000134690.10	CDCA8	5.77248e-27	0.492071	0.284	0.135	9.38201e-23
ENSG00000140451.12	PIF1	1.84016e-26	0.299286	0.151	0.04	2.99082e-22
ENSG00000117650.12	NEK2	2.65062e-26	0.341058	0.163	0.048	4.30806e-22
ENSG00000143228.12	NUF2	6.538e-26	0.61746	0.318	0.17	1.06262e-21
ENSG00000133639.4	BTG1	1.44461e-25	0.363832	0.927	0.879	2.34793e-21
ENSG00000185088.13	RPS27L	1.70267e-25	0.471123	0.766	0.678	2.76735e-21
ENSG00000182481.8	KPNA2	2.93249e-25	0.933832	0.421	0.283	4.76618e-21
ENSG00000164611.12	PTTG1	5.7433e-25	0.652215	0.711	0.651	9.33459e-21
ENSG00000111348.8	ARHGDIB	3.94508e-24	0.261972	0.985	0.975	6.41194e-20
ENSG00000189159.15	JPT1	8.19767e-24	0.626621	0.635	0.54	1.33237e-19
ENSG00000123975.4	CKS2	1.20739e-23	0.814863	0.522	0.413	1.96238e-19
ENSG00000175063.16	UBE2C	7.09402e-23	0.942093	0.458	0.325	1.15299e-18
ENSG00000160014.16	CALM3	1.02497e-22	0.413157	0.756	0.662	1.66588e-18
ENSG00000143933.16	CALM2	1.44937e-22	0.62047	0.881	0.859	2.35567e-18
ENSG00000121957.12	GPSM2	1.9062e-22	0.313259	0.195	0.076	3.09814e-18
ENSG00000137807.13	KIF23	3.86812e-22	0.297452	0.18	0.067	6.28685e-18
ENSG00000101224.17	CDC25B	6.43552e-21	0.418094	0.295	0.159	1.04596e-16
ENSG00000161800.12	RACGAP1	8.10421e-21	0.341285	0.217	0.096	1.31718e-16
ENSG00000174749.5	C4orf32	9.88027e-21	0.435943	0.444	0.294	1.60584e-16
ENSG00000035499.12	DEPDC1B	1.70358e-20	0.32922	0.165	0.062	2.76883e-16
ENSG00000263513.5	FAM72C	1.9328e-20	0.250168	0.123	0.035	3.14138e-16
ENSG00000089685.14	BIRC5	2.90332e-20	0.523111	0.53	0.404	4.71877e-16
ENSG00000108106.13	UBE2S	5.34609e-20	0.731349	0.483	0.382	8.68901e-16
ENSG00000131747.14	TOP2A	1.16313e-19	0.881437	0.447	0.338	1.89044e-15
ENSG00000118193.11	KIF14	1.30505e-19	0.226847	0.128	0.039	2.12109e-15
ENSG00000100526.19	CDKN3	1.70142e-19	0.636265	0.483	0.377	2.76532e-15
ENSG00000169679.14	BUB1	2.20397e-19	0.353909	0.164	0.064	3.58212e-15
ENSG00000172757.12	CFL1	3.09213e-18	0.202589	0.994	0.998	5.02564e-14
ENSG00000198830.10	HMGN2	4.96056e-18	0.284063	0.974	0.957	8.06239e-14
ENSG00000121966.6	CXCR4	6.0993e-18	0.336298	0.841	0.743	9.91319e-14
ENSG00000138182.14	KIF20B	7.31099e-18	0.472545	0.341	0.216	1.18825e-13
ENSG00000154473.17	BUB3	7.38557e-18	0.469763	0.553	0.437	1.20038e-13
ENSG00000069493.14	CLEC2D	1.59198e-17	0.342754	0.76	0.682	2.58745e-13
ENSG00000213186.7	TRIM59	1.93489e-17	0.406583	0.348	0.214	3.14478e-13
ENSG00000156136.9	DCK	2.1644e-17	0.422155	0.719	0.638	3.51779e-13
ENSG00000185862.6	EVI2B	5.14644e-17	0.315095	0.647	0.496	8.36452e-13
ENSG00000105355.8	PLIN3	7.22419e-17	0.430611	0.476	0.35	1.17415e-12
ENSG00000105968.18	H2AFV	7.87859e-17	0.32518	0.849	0.815	1.28051e-12
ENSG00000135451.12	TROAP	8.91442e-17	0.369346	0.256	0.14	1.44886e-12
ENSG00000188229.5	TUBB4B	1.34317e-16	0.776468	0.431	0.33	2.18305e-12
ENSG00000069275.12	NUCKS1	1.62335e-16	0.366266	0.76	0.706	2.63842e-12
ENSG00000163041.9	H3F3A	2.27815e-16	0.183569	0.993	0.994	3.70267e-12
ENSG00000178878.12	APOLD1	2.40116e-16	0.409444	0.339	0.214	3.9026e-12
ENSG00000189403.14	HMGB1	2.57893e-16	0.284486	0.986	0.978	4.19154e-12
ENSG00000123485.11	HJURP	2.96251e-16	0.29272	0.187	0.087	4.81496e-12
ENSG00000100242.15	SUN2	3.04099e-16	0.268535	0.196	0.093	4.94252e-12
ENSG00000257698.1	AC084033.3	3.70073e-16	0.382197	0.484	0.354	6.01479e-12
ENSG00000130755.12	GMFG	4.011e-16	0.338558	0.757	0.663	6.51908e-12
ENSG00000075624.13	ACTB	4.80118e-16	0.225368	1	0.999	7.80335e-12
ENSG00000175782.9	SLC35E3	9.58575e-16	0.352645	0.324	0.196	1.55797e-11
ENSG00000029993.14	HMGB3	1.10042e-15	0.431525	0.392	0.277	1.78851e-11
ENSG00000145386.9	CCNA2	1.44178e-15	0.450904	0.308	0.198	2.34333e-11
ENSG00000111665.11	CDCA3	2.32113e-15	0.424965	0.317	0.204	3.77254e-11
ENSG00000196550.10	FAM72A	1.19103e-14	0.209381	0.128	0.05	1.93578e-10
ENSG00000197747.8	S100A10	1.54194e-14	0.301562	0.902	0.854	2.50612e-10
ENSG00000170734.11	POLH	1.58074e-14	0.251052	0.198	0.1	2.56918e-10
ENSG00000092140.14	G2E3	2.84285e-14	0.243105	0.176	0.083	4.62049e-10
ENSG00000117632.22	STMN1	2.86248e-14	0.360748	0.835	0.765	4.65238e-10
ENSG00000132475.10	H3F3B	4.17833e-14	0.229448	0.951	0.916	6.79104e-10
ENSG00000164754.14	RAD21	4.47576e-14	0.405949	0.51	0.41	7.27446e-10
ENSG00000088986.10	DYNLL1	6.21231e-14	0.282568	0.845	0.775	1.00969e-09
ENSG00000065809.13	FAM107B	1.0741e-13	0.338129	0.73	0.666	1.74574e-09
ENSG00000092820.17	EZR	1.0832e-13	0.239569	0.915	0.872	1.76052e-09
ENSG00000140398.13	NEIL1	1.25722e-13	0.325197	0.576	0.442	2.04336e-09
ENSG00000136108.14	CKAP2	1.30482e-13	0.358096	0.275	0.169	2.12072e-09
ENSG00000129810.14	SGO1	1.97248e-13	0.311824	0.262	0.159	3.20587e-09
ENSG00000184009.9	ACTG1	2.10675e-13	0.14268	1	0.996	3.4241e-09
ENSG00000013810.18	TACC3	2.64588e-13	0.405485	0.345	0.241	4.30035e-09
ENSG00000040275.16	SPDL1	3.53663e-13	0.261448	0.205	0.111	5.74808e-09
ENSG00000124831.18	LRRFIP1	3.78566e-13	0.352153	0.51	0.402	6.15283e-09
ENSG00000100721.10	TCL1A	4.01333e-13	0.200266	0.979	0.961	6.52287e-09
ENSG00000170315.13	UBB	6.03242e-13	0.397837	0.805	0.764	9.8045e-09
ENSG00000185262.8	UBALD2	7.30466e-13	0.338961	0.286	0.181	1.18723e-08
ENSG00000104177.17	MYEF2	8.80578e-13	0.240834	0.162	0.079	1.4312e-08
ENSG00000137135.17	ARHGEF39	1.00349e-12	0.181135	0.118	0.048	1.63097e-08
ENSG00000026025.15	VIM	1.0444e-12	0.367843	0.386	0.271	1.69747e-08
ENSG00000137804.12	NUSAP1	1.16864e-12	0.514735	0.472	0.386	1.8994e-08
ENSG00000126821.7	SGPP1	1.2321e-12	0.325268	0.306	0.198	2.00254e-08
ENSG00000122483.17	CCDC18	1.41165e-12	0.300963	0.301	0.196	2.29435e-08
ENSG00000130348.11	QRSL1	1.55077e-12	0.293921	0.386	0.265	2.52046e-08
ENSG00000178999.12	AURKB	2.29075e-12	0.505785	0.398	0.31	3.72316e-08
ENSG00000152942.18	RAD17	2.61853e-12	0.269545	0.289	0.183	4.25589e-08
ENSG00000151135.9	TMEM263	2.78619e-12	0.321318	0.223	0.131	4.5284e-08
ENSG00000080986.12	NDC80	2.97407e-12	0.281555	0.191	0.104	4.83375e-08
ENSG00000148773.13	MKI67	4.59518e-12	0.490609	0.425	0.337	7.46854e-08
ENSG00000113810.15	SMC4	6.22866e-12	0.42167	0.549	0.482	1.01234e-07
ENSG00000162063.12	CCNF	6.33689e-12	0.173103	0.135	0.062	1.02994e-07
ENSG00000175216.14	CKAP5	7.74285e-12	0.177931	0.136	0.062	1.25845e-07
ENSG00000140092.14	FBLN5	7.97738e-12	0.21638	0.125	0.055	1.29656e-07
ENSG00000174500.12	GCSAM	8.22682e-12	0.257006	0.658	0.561	1.3371e-07
ENSG00000130751.9	NPAS1	1.02079e-11	0.162079	0.128	0.056	1.65909e-07
ENSG00000167553.15	TUBA1C	1.08652e-11	0.342694	0.312	0.213	1.76591e-07
ENSG00000155957.17	TMBIM4	1.19844e-11	0.301797	0.504	0.396	1.94782e-07
ENSG00000138071.13	ACTR2	1.26779e-11	0.245971	0.773	0.722	2.06054e-07
ENSG00000075218.18	GTSE1	2.37205e-11	0.327592	0.298	0.201	3.8553e-07
ENSG00000006634.7	DBF4	2.46371e-11	0.252251	0.252	0.156	4.00426e-07
ENSG00000147274.14	RBMX	2.62435e-11	0.269023	0.758	0.702	4.26536e-07
ENSG00000137575.11	SDCBP	3.66653e-11	0.277154	0.255	0.159	5.95922e-07
ENSG00000127483.17	HP1BP3	3.74062e-11	0.33789	0.384	0.284	6.07964e-07
ENSG00000173207.12	CKS1B	3.94023e-11	0.515293	0.511	0.454	6.40405e-07
ENSG00000170043.11	TRAPPC1	4.10848e-11	0.224618	0.843	0.785	6.67751e-07
ENSG00000198833.6	UBE2J1	4.26164e-11	0.214134	0.877	0.836	6.92644e-07
ENSG00000122566.20	HNRNPA2B1	4.59978e-11	0.265359	0.889	0.85	7.47601e-07
ENSG00000101608.12	MYL12A	4.67505e-11	0.265105	0.853	0.823	7.59837e-07
ENSG00000127314.17	RAP1B	4.92298e-11	0.258824	0.747	0.689	8.00133e-07
ENSG00000143401.14	ANP32E	6.2114e-11	0.352359	0.583	0.501	1.00954e-06
ENSG00000170312.15	CDK1	6.36548e-11	0.63673	0.363	0.276	1.03458e-06
ENSG00000142945.12	KIF2C	6.38405e-11	0.249452	0.182	0.102	1.0376e-06
ENSG00000048392.11	RRM2B	6.87102e-11	0.217481	0.27	0.17	1.11675e-06
ENSG00000169607.12	CKAP2L	8.77356e-11	0.203022	0.164	0.088	1.42597e-06
ENSG00000085063.14	CD59	1.48237e-10	0.23464	0.179	0.1	2.4093e-06
ENSG00000100908.13	EMC9	1.66871e-10	0.221781	0.236	0.145	2.71216e-06
ENSG00000187735.13	TCEA1	1.97477e-10	0.198909	0.898	0.851	3.2096e-06
ENSG00000101447.14	FAM83D	2.27646e-10	0.203226	0.126	0.061	3.69994e-06
ENSG00000164109.13	MAD2L1	2.34599e-10	0.325286	0.392	0.298	3.81294e-06
ENSG00000198901.13	PRC1	2.39344e-10	0.312309	0.261	0.175	3.89005e-06
ENSG00000109046.14	WSB1	2.48814e-10	0.246534	0.359	0.254	4.04398e-06
ENSG00000120963.11	ZNF706	2.87202e-10	0.294746	0.578	0.503	4.66789e-06
ENSG00000129534.13	MIS18BP1	3.95283e-10	0.274613	0.394	0.295	6.42454e-06
ENSG00000135334.8	AKIRIN2	4.07394e-10	0.239338	0.302	0.203	6.62137e-06
ENSG00000079950.13	STX7	4.88053e-10	0.249529	0.715	0.632	7.93233e-06
ENSG00000173456.4	RNF26	5.53852e-10	0.193812	0.143	0.074	9.00175e-06
ENSG00000198771.10	RCSD1	5.86381e-10	0.269719	0.647	0.553	9.53045e-06
ENSG00000164758.7	MED30	6.83353e-10	0.260069	0.442	0.337	1.11065e-05
ENSG00000198826.10	ARHGAP11A	8.92199e-10	0.250983	0.237	0.153	1.45009e-05
ENSG00000145088.8	EAF2	1.04266e-09	0.260559	0.611	0.529	1.69464e-05
ENSG00000068489.12	PRR11	1.05e-09	0.16876	0.137	0.071	1.70657e-05
ENSG00000152082.13	MZT2B	1.2826e-09	0.191155	0.902	0.859	2.08461e-05
ENSG00000118816.9	CCNI	1.31714e-09	0.187561	0.925	0.901	2.14075e-05
ENSG00000138764.14	CCNG2	1.36915e-09	0.372547	0.418	0.332	2.22527e-05
ENSG00000198919.12	DZIP3	1.43895e-09	0.147054	0.127	0.062	2.33872e-05
ENSG00000138180.15	CEP55	1.47491e-09	0.235973	0.184	0.109	2.39717e-05
ENSG00000213347.10	MXD3	1.52019e-09	0.262535	0.253	0.168	2.47076e-05
ENSG00000041357.15	PSMA4	1.58655e-09	0.224916	0.706	0.636	2.57861e-05
ENSG00000122545.18	SEPT7	1.59568e-09	0.24524	0.674	0.589	2.59345e-05
ENSG00000153140.8	CETN3	1.72522e-09	0.28338	0.327	0.234	2.804e-05
ENSG00000168078.9	PBK	1.74595e-09	0.253489	0.267	0.179	2.8377e-05
ENSG00000133393.12	FOPNL	1.76842e-09	0.214119	0.229	0.144	2.87421e-05
ENSG00000184922.13	FMNL1	1.96122e-09	0.185363	0.165	0.092	3.18757e-05
ENSG00000090889.11	KIF4A	2.48803e-09	0.12667	0.107	0.049	4.0438e-05
ENSG00000070190.12	DAPP1	2.74322e-09	0.232184	0.353	0.254	4.45856e-05
ENSG00000111229.15	ARPC3	3.12875e-09	0.162499	0.975	0.955	5.08515e-05
ENSG00000255112.2	CHMP1B	3.25705e-09	0.199346	0.245	0.158	5.29368e-05
ENSG00000143815.14	LBR	3.41939e-09	0.300699	0.631	0.569	5.55753e-05
ENSG00000010292.12	NCAPD2	4.26385e-09	0.20648	0.223	0.141	6.93003e-05
ENSG00000112983.17	BRD8	4.54542e-09	0.156997	0.123	0.062	7.38767e-05
ENSG00000139644.12	TMBIM6	6.51692e-09	0.20848	0.61	0.511	0.000105919
ENSG00000164096.12	C4orf3	6.71333e-09	0.205132	0.857	0.82	0.000109112
ENSG00000176533.12	GNG7	6.87518e-09	0.216205	0.33	0.229	0.000111742
ENSG00000114346.13	ECT2	7.19437e-09	0.1318	0.105	0.05	0.00011693
ENSG00000196937.10	FAM3C	7.48974e-09	0.263263	0.476	0.379	0.000121731
ENSG00000184897.5	H1FX	7.59196e-09	0.302768	0.571	0.491	0.000123392
ENSG00000186193.8	SAPCD2	9.50602e-09	0.182612	0.137	0.074	0.000154501
ENSG00000115091.11	ACTR3	1.1858e-08	0.226371	0.832	0.781	0.000192729
ENSG00000184007.18	PTP4A2	1.2059e-08	0.22759	0.777	0.74	0.000195995
ENSG00000109805.9	NCAPG	1.29587e-08	0.206283	0.19	0.117	0.000210618
ENSG00000104154.6	SLC30A4	1.54183e-08	0.232828	0.27	0.183	0.000250594
ENSG00000170759.10	KIF5B	1.56134e-08	0.26327	0.348	0.263	0.000253765
ENSG00000259781.1	HMGB1P6	1.62878e-08	0.171283	0.187	0.114	0.000264725
ENSG00000120727.12	PAIP2	2.02142e-08	0.239296	0.702	0.633	0.000328542
ENSG00000198189.10	HSD17B11	2.34633e-08	0.186508	0.203	0.127	0.000381348
ENSG00000160310.17	PRMT2	2.35492e-08	0.234842	0.276	0.193	0.000382746
ENSG00000163466.15	ARPC2	2.44973e-08	0.156932	0.98	0.968	0.000398154
ENSG00000263305.1	AP005530.1	2.95759e-08	0.291005	0.161	0.096	0.000480697
ENSG00000168476.11	REEP4	2.9595e-08	0.127428	0.107	0.053	0.000481008
ENSG00000121211.7	MND1	3.2962e-08	0.217034	0.351	0.262	0.000535731
ENSG00000134480.13	CCNH	3.59193e-08	0.160317	0.195	0.123	0.000583797
ENSG00000129657.14	SEC14L1	3.6703e-08	0.229982	0.497	0.393	0.000596534
ENSG00000183207.13	RUVBL2	4.57028e-08	0.201187	0.292	0.208	0.000742807
ENSG00000083457.11	ITGAE	4.74521e-08	0.204271	0.659	0.581	0.000771238
ENSG00000184661.13	CDCA2	5.74486e-08	0.210252	0.157	0.093	0.000933713
ENSG00000137100.15	DCTN3	6.19428e-08	0.244433	0.48	0.392	0.00100676
ENSG00000121210.15	TMEM131L	6.59651e-08	0.228686	0.339	0.251	0.00107213
ENSG00000237649.7	KIFC1	7.16392e-08	0.294671	0.281	0.204	0.00116435
ENSG00000126945.8	HNRNPH2	7.68511e-08	0.181515	0.278	0.191	0.00124906
ENSG00000156970.12	BUB1B	7.7252e-08	0.166507	0.141	0.081	0.00125558
ENSG00000135679.22	MDM2	8.38619e-08	0.181807	0.263	0.181	0.00136301
ENSG00000143155.12	TIPRL	9.92196e-08	0.174677	0.256	0.176	0.00161262
ENSG00000162511.7	LAPTM5	1.1268e-07	0.133579	0.982	0.971	0.00183139
ENSG00000079616.12	KIF22	1.33731e-07	0.221715	0.296	0.216	0.00217352
ENSG00000017797.12	RALBP1	1.37298e-07	0.225496	0.436	0.355	0.00223151
ENSG00000106052.13	TAX1BP1	1.53431e-07	0.206038	0.323	0.238	0.00249372
ENSG00000116560.10	SFPQ	1.56257e-07	0.236417	0.579	0.493	0.00253965
ENSG00000166946.13	CCNDBP1	1.66099e-07	0.172462	0.38	0.286	0.00269961
ENSG00000234664.1	HMGN2P5	1.71883e-07	0.184788	0.239	0.165	0.00279362
ENSG00000110651.11	CD81	1.91547e-07	0.203645	0.69	0.63	0.00311321
ENSG00000271605.5	MILR1	2.07516e-07	0.145185	0.206	0.133	0.00337276
ENSG00000175482.8	POLD4	2.08282e-07	0.125827	0.934	0.914	0.00338521
ENSG00000183283.15	DAZAP2	2.2476e-07	0.201442	0.464	0.377	0.00365302
ENSG00000188820.12	FAM26F	2.4866e-07	0.225081	0.341	0.257	0.00404147
ENSG00000099860.8	GADD45B	2.52232e-07	0.194484	0.335	0.248	0.00409952
ENSG00000113532.12	ST8SIA4	2.80686e-07	0.142683	0.149	0.088	0.00456198
ENSG00000128340.14	RAC2	2.94579e-07	0.201536	0.763	0.71	0.00478779
ENSG00000111911.6	HINT3	3.10869e-07	0.140941	0.157	0.095	0.00505255
ENSG00000205302.6	SNX2	3.45529e-07	0.190173	0.454	0.364	0.00561589
ENSG00000132570.14	PCBD2	3.47437e-07	0.143528	0.14	0.082	0.00564689
ENSG00000114861.18	FOXP1	3.50575e-07	0.19599	0.478	0.381	0.0056979
ENSG00000198331.10	HYLS1	4.16136e-07	0.123101	0.112	0.061	0.00676345
ENSG00000159579.13	RSPRY1	4.23638e-07	0.183599	0.165	0.103	0.00688539
ENSG00000074319.12	TSG101	4.27345e-07	0.194213	0.328	0.245	0.00694564
ENSG00000176390.11	CRLF3	4.39247e-07	0.132959	0.21	0.138	0.00713909
ENSG00000132388.12	UBE2G1	4.53455e-07	0.193546	0.503	0.411	0.00737
ENSG00000124243.17	BCAS4	4.60498e-07	0.169909	0.807	0.75	0.00748448
ENSG00000127616.17	SMARCA4	4.8423e-07	0.253396	0.378	0.301	0.00787018
ENSG00000203760.8	CENPW	5.2547e-07	0.214142	0.377	0.299	0.00854047
ENSG00000196230.12	TUBB	5.31498e-07	0.300192	0.786	0.755	0.00863844
ENSG00000135506.15	OS9	5.39428e-07	0.185153	0.306	0.222	0.00876733
ENSG00000116489.12	CAPZA1	5.51427e-07	0.175761	0.841	0.811	0.00896234
ENSG00000257122.5	RRN3P3	6.854e-07	0.119069	0.144	0.086	0.0111398
ENSG00000163131.10	CTSS	7.99198e-07	0.19416	0.458	0.365	0.0129894
ENSG00000182628.12	SKA2	8.06064e-07	0.216823	0.457	0.379	0.013101
ENSG00000147642.16	SYBU	8.43161e-07	0.172401	0.231	0.158	0.0137039
ENSG00000121851.12	POLR3GL	8.86847e-07	0.17758	0.327	0.248	0.0144139
ENSG00000114446.4	IFT57	9.46713e-07	0.219352	0.465	0.377	0.0153869
ENSG00000212978.6	AC016747.1	9.67964e-07	0.145728	0.164	0.103	0.0157323
ENSG00000138160.5	KIF11	9.68052e-07	0.149054	0.171	0.11	0.0157338
ENSG00000164308.16	ERAP2	1.0971e-06	0.196338	0.234	0.164	0.0178312
ENSG00000167460.14	TPM4	1.17103e-06	0.244911	0.564	0.505	0.0190328
ENSG00000023608.4	SNAPC1	1.17936e-06	0.155463	0.197	0.132	0.0191682
ENSG00000117614.9	SYF2	1.21223e-06	0.190281	0.647	0.565	0.0197025
ENSG00000164691.16	TAGAP	1.53128e-06	0.196663	0.319	0.238	0.0248879
ENSG00000188186.10	LAMTOR4	1.72906e-06	0.175783	0.594	0.513	0.0281024
ENSG00000157303.10	SUSD3	1.76022e-06	0.168507	0.711	0.63	0.0286089
ENSG00000169435.13	RASSF6	1.95851e-06	0.174599	0.148	0.092	0.0318317
ENSG00000121152.9	NCAPH	2.00077e-06	0.105861	0.134	0.081	0.0325185
ENSG00000118058.20	KMT2A	2.04589e-06	0.175769	0.389	0.299	0.0332518
ENSG00000100592.15	DAAM1	2.21362e-06	0.250816	0.571	0.506	0.035978
ENSG00000198900.5	TOP1	2.22745e-06	0.191513	0.506	0.422	0.0362027
ENSG00000196419.12	XRCC6	2.34705e-06	0.216314	0.525	0.451	0.0381466
ENSG00000168421.12	RHOH	2.45928e-06	0.172729	0.744	0.674	0.0399706
ENSG00000166965.12	RCCD1	2.46616e-06	0.152259	0.163	0.106	0.0400825
ENSG00000117322.17	CR2	2.5236e-06	0.14331	0.184	0.122	0.041016
ENSG00000125898.12	FAM110A	2.70241e-06	0.113861	0.109	0.062	0.0439222
ENSG00000110367.11	DDX6	2.96557e-06	0.219978	0.315	0.239	0.0481995
ENSG00000198876.12	DCAF12	3.03453e-06	0.170025	0.511	0.424	0.0493203
ENSG00000076382.16	SPAG5	3.04605e-06	0.126805	0.111	0.064	0.0495074

## Sheet: AICDA-low enrichment
Term: Pathway name
adj.pval: BH adjusted p-values
found: number of genes that contribute to the enrichment
size: number of genes in the pathway
Genes: genes that contribute to the enrichment
library	Term	adj.pval	found	size	Genes
Reactome_Pathway	Peptide chain elongation	6.22767e-108	61	89	RPS19/RPL32/RPS27A/RPS18/RPL41/RPS2/RPL17/RPL12/RPL13A/RPL11/RPL13/RPL18A/RPS5/RPS28/RPL36/RPS7/RPL10A/RPS17/RPS12/RPL10/RPS23/RPL9/RPS6/RPS20/RPL26/RPS15A/RPS29/RPL23A/RPL27A/RPS16/RPS14/RPS4X/RPL7/EEF1A1/RPS27/RPL27/RPS3/RPLP0/RPS3A/RPL4/RPL34/RPL37A/RPL35/RPS9/RPSA/RPL23/RPL3/RPL35A/RPL36A/EEF2/RPS25/RPL21/RPLP1/RPS21/RPL7A/RPS24/RPLP2/RPL19/RPL8/RPL24/RPL6
Reactome_Pathway	Eukaryotic Translation Elongation	2.48878e-106	61	93	RPS19/RPL32/RPS27A/RPS18/RPL41/RPS2/RPL17/RPL12/RPL13A/RPL11/RPL13/RPL18A/RPS5/RPS28/RPL36/RPS7/RPL10A/RPS17/RPS12/RPL10/RPS23/RPL9/RPS6/RPS20/RPL26/RPS15A/RPS29/RPL23A/RPL27A/RPS16/RPS14/RPS4X/RPL7/EEF1A1/RPS27/RPL27/RPS3/RPLP0/RPS3A/RPL4/RPL34/RPL37A/RPL35/RPS9/RPSA/RPL23/RPL3/RPL35A/RPL36A/EEF2/RPS25/RPL21/RPLP1/RPS21/RPL7A/RPS24/RPLP2/RPL19/RPL8/RPL24/RPL6
Reactome_Pathway	Viral mRNA Translation	5.08381e-103	59	89	RPS19/RPL32/RPS27A/RPS18/RPL41/RPS2/RPL17/RPL12/RPL13A/RPL11/RPL13/RPL18A/RPS5/RPS28/RPL36/RPS7/RPL10A/RPS17/RPS12/RPL10/RPS23/RPL9/RPS6/RPS20/RPL26/RPS15A/RPS29/RPL23A/RPL27A/RPS16/RPS14/RPS4X/RPL7/RPS27/RPL27/RPS3/RPLP0/RPS3A/RPL4/RPL34/RPL37A/RPL35/RPS9/RPSA/RPL23/RPL3/RPL35A/RPL36A/RPS25/RPL21/RPLP1/RPS21/RPL7A/RPS24/RPLP2/RPL19/RPL8/RPL24/RPL6
Reactome_Pathway	Selenocysteine synthesis	1.88905e-101	59	93	RPS19/RPL32/RPS27A/RPS18/RPL41/RPS2/RPL17/RPL12/RPL13A/RPL11/RPL13/RPL18A/RPS5/RPS28/RPL36/RPS7/RPL10A/RPS17/RPS12/RPL10/RPS23/RPL9/RPS6/RPS20/RPL26/RPS15A/RPS29/RPL23A/RPL27A/RPS16/RPS14/RPS4X/RPL7/RPS27/RPL27/RPS3/RPLP0/RPS3A/RPL4/RPL34/RPL37A/RPL35/RPS9/RPSA/RPL23/RPL3/RPL35A/RPL36A/RPS25/RPL21/RPLP1/RPS21/RPL7A/RPS24/RPLP2/RPL19/RPL8/RPL24/RPL6
Reactome_Pathway	Eukaryotic Translation Termination	1.88905e-101	59	93	RPS19/RPL32/RPS27A/RPS18/RPL41/RPS2/RPL17/RPL12/RPL13A/RPL11/RPL13/RPL18A/RPS5/RPS28/RPL36/RPS7/RPL10A/RPS17/RPS12/RPL10/RPS23/RPL9/RPS6/RPS20/RPL26/RPS15A/RPS29/RPL23A/RPL27A/RPS16/RPS14/RPS4X/RPL7/RPS27/RPL27/RPS3/RPLP0/RPS3A/RPL4/RPL34/RPL37A/RPL35/RPS9/RPSA/RPL23/RPL3/RPL35A/RPL36A/RPS25/RPL21/RPLP1/RPS21/RPL7A/RPS24/RPLP2/RPL19/RPL8/RPL24/RPL6
Reactome_Pathway	Nonsense Mediated Decay (NMD) independent of the Exon Junction Complex (EJC)	1.10654e-100	59	95	RPS19/RPL32/RPS27A/RPS18/RPL41/RPS2/RPL17/RPL12/RPL13A/RPL11/RPL13/RPL18A/RPS5/RPS28/RPL36/RPS7/RPL10A/RPS17/RPS12/RPL10/RPS23/RPL9/RPS6/RPS20/RPL26/RPS15A/RPS29/RPL23A/RPL27A/RPS16/RPS14/RPS4X/RPL7/RPS27/RPL27/RPS3/RPLP0/RPS3A/RPL4/RPL34/RPL37A/RPL35/RPS9/RPSA/RPL23/RPL3/RPL35A/RPL36A/RPS25/RPL21/RPLP1/RPS21/RPL7A/RPS24/RPLP2/RPL19/RPL8/RPL24/RPL6
Reactome_Pathway	Formation of a pool of free 40S subunits	1.95607e-98	59	101	RPS19/RPL32/RPS27A/RPS18/RPL41/RPS2/RPL17/RPL12/RPL13A/RPL11/RPL13/RPL18A/RPS5/RPS28/RPL36/RPS7/RPL10A/RPS17/RPS12/RPL10/RPS23/RPL9/RPS6/RPS20/RPL26/RPS15A/RPS29/RPL23A/RPL27A/RPS16/RPS14/RPS4X/RPL7/RPS27/RPL27/RPS3/RPLP0/RPS3A/RPL4/RPL34/RPL37A/RPL35/RPS9/RPSA/RPL23/RPL3/RPL35A/RPL36A/RPS25/RPL21/RPLP1/RPS21/RPL7A/RPS24/RPLP2/RPL19/RPL8/RPL24/RPL6
Reactome_Pathway	Response of EIF2AK4 (GCN2) to amino acid deficiency	1.95607e-98	59	101	RPS19/RPL32/RPS27A/RPS18/RPL41/RPS2/RPL17/RPL12/RPL13A/RPL11/RPL13/RPL18A/RPS5/RPS28/RPL36/RPS7/RPL10A/RPS17/RPS12/RPL10/RPS23/RPL9/RPS6/RPS20/RPL26/RPS15A/RPS29/RPL23A/RPL27A/RPS16/RPS14/RPS4X/RPL7/RPS27/RPL27/RPS3/RPLP0/RPS3A/RPL4/RPL34/RPL37A/RPL35/RPS9/RPSA/RPL23/RPL3/RPL35A/RPL36A/RPS25/RPL21/RPLP1/RPS21/RPL7A/RPS24/RPLP2/RPL19/RPL8/RPL24/RPL6
Reactome_Pathway	L13a-mediated translational silencing of Ceruloplasmin expression	5.43608e-95	59	111	RPS19/RPL32/RPS27A/RPS18/RPL41/RPS2/RPL17/RPL12/RPL13A/RPL11/RPL13/RPL18A/RPS5/RPS28/RPL36/RPS7/RPL10A/RPS17/RPS12/RPL10/RPS23/RPL9/RPS6/RPS20/RPL26/RPS15A/RPS29/RPL23A/RPL27A/RPS16/RPS14/RPS4X/RPL7/RPS27/RPL27/RPS3/RPLP0/RPS3A/RPL4/RPL34/RPL37A/RPL35/RPS9/RPSA/RPL23/RPL3/RPL35A/RPL36A/RPS25/RPL21/RPLP1/RPS21/RPL7A/RPS24/RPLP2/RPL19/RPL8/RPL24/RPL6
Reactome_Pathway	SRP-dependent cotranslational protein targeting to membrane	9.36025e-95	59	112	RPS19/RPL32/RPS27A/RPS18/RPL41/RPS2/RPL17/RPL12/RPL13A/RPL11/RPL13/RPL18A/RPS5/RPS28/RPL36/RPS7/RPL10A/RPS17/RPS12/RPL10/RPS23/RPL9/RPS6/RPS20/RPL26/RPS15A/RPS29/RPL23A/RPL27A/RPS16/RPS14/RPS4X/RPL7/RPS27/RPL27/RPS3/RPLP0/RPS3A/RPL4/RPL34/RPL37A/RPL35/RPS9/RPSA/RPL23/RPL3/RPL35A/RPL36A/RPS25/RPL21/RPLP1/RPS21/RPL7A/RPS24/RPLP2/RPL19/RPL8/RPL24/RPL6
Reactome_Pathway	GTP hydrolysis and joining of the 60S ribosomal subunit	9.36025e-95	59	112	RPS19/RPL32/RPS27A/RPS18/RPL41/RPS2/RPL17/RPL12/RPL13A/RPL11/RPL13/RPL18A/RPS5/RPS28/RPL36/RPS7/RPL10A/RPS17/RPS12/RPL10/RPS23/RPL9/RPS6/RPS20/RPL26/RPS15A/RPS29/RPL23A/RPL27A/RPS16/RPS14/RPS4X/RPL7/RPS27/RPL27/RPS3/RPLP0/RPS3A/RPL4/RPL34/RPL37A/RPL35/RPS9/RPSA/RPL23/RPL3/RPL35A/RPL36A/RPS25/RPL21/RPLP1/RPS21/RPL7A/RPS24/RPLP2/RPL19/RPL8/RPL24/RPL6
Reactome_Pathway	Nonsense-Mediated Decay (NMD)	6.96791e-94	59	115	RPS19/RPL32/RPS27A/RPS18/RPL41/RPS2/RPL17/RPL12/RPL13A/RPL11/RPL13/RPL18A/RPS5/RPS28/RPL36/RPS7/RPL10A/RPS17/RPS12/RPL10/RPS23/RPL9/RPS6/RPS20/RPL26/RPS15A/RPS29/RPL23A/RPL27A/RPS16/RPS14/RPS4X/RPL7/RPS27/RPL27/RPS3/RPLP0/RPS3A/RPL4/RPL34/RPL37A/RPL35/RPS9/RPSA/RPL23/RPL3/RPL35A/RPL36A/RPS25/RPL21/RPLP1/RPS21/RPL7A/RPS24/RPLP2/RPL19/RPL8/RPL24/RPL6
Reactome_Pathway	Nonsense Mediated Decay (NMD) enhanced by the Exon Junction Complex (EJC)	6.96791e-94	59	115	RPS19/RPL32/RPS27A/RPS18/RPL41/RPS2/RPL17/RPL12/RPL13A/RPL11/RPL13/RPL18A/RPS5/RPS28/RPL36/RPS7/RPL10A/RPS17/RPS12/RPL10/RPS23/RPL9/RPS6/RPS20/RPL26/RPS15A/RPS29/RPL23A/RPL27A/RPS16/RPS14/RPS4X/RPL7/RPS27/RPL27/RPS3/RPLP0/RPS3A/RPL4/RPL34/RPL37A/RPL35/RPS9/RPSA/RPL23/RPL3/RPL35A/RPL36A/RPS25/RPL21/RPLP1/RPS21/RPL7A/RPS24/RPLP2/RPL19/RPL8/RPL24/RPL6
Reactome_Pathway	Selenoamino acid metabolism	5.24706e-93	59	118	RPS19/RPL32/RPS27A/RPS18/RPL41/RPS2/RPL17/RPL12/RPL13A/RPL11/RPL13/RPL18A/RPS5/RPS28/RPL36/RPS7/RPL10A/RPS17/RPS12/RPL10/RPS23/RPL9/RPS6/RPS20/RPL26/RPS15A/RPS29/RPL23A/RPL27A/RPS16/RPS14/RPS4X/RPL7/RPS27/RPL27/RPS3/RPLP0/RPS3A/RPL4/RPL34/RPL37A/RPL35/RPS9/RPSA/RPL23/RPL3/RPL35A/RPL36A/RPS25/RPL21/RPLP1/RPS21/RPL7A/RPS24/RPLP2/RPL19/RPL8/RPL24/RPL6
Reactome_Pathway	Eukaryotic Translation Initiation	9.06835e-93	59	119	RPS19/RPL32/RPS27A/RPS18/RPL41/RPS2/RPL17/RPL12/RPL13A/RPL11/RPL13/RPL18A/RPS5/RPS28/RPL36/RPS7/RPL10A/RPS17/RPS12/RPL10/RPS23/RPL9/RPS6/RPS20/RPL26/RPS15A/RPS29/RPL23A/RPL27A/RPS16/RPS14/RPS4X/RPL7/RPS27/RPL27/RPS3/RPLP0/RPS3A/RPL4/RPL34/RPL37A/RPL35/RPS9/RPSA/RPL23/RPL3/RPL35A/RPL36A/RPS25/RPL21/RPLP1/RPS21/RPL7A/RPS24/RPLP2/RPL19/RPL8/RPL24/RPL6
Reactome_Pathway	Cap-dependent Translation Initiation	9.06835e-93	59	119	RPS19/RPL32/RPS27A/RPS18/RPL41/RPS2/RPL17/RPL12/RPL13A/RPL11/RPL13/RPL18A/RPS5/RPS28/RPL36/RPS7/RPL10A/RPS17/RPS12/RPL10/RPS23/RPL9/RPS6/RPS20/RPL26/RPS15A/RPS29/RPL23A/RPL27A/RPS16/RPS14/RPS4X/RPL7/RPS27/RPL27/RPS3/RPLP0/RPS3A/RPL4/RPL34/RPL37A/RPL35/RPS9/RPSA/RPL23/RPL3/RPL35A/RPL36A/RPS25/RPL21/RPLP1/RPS21/RPL7A/RPS24/RPLP2/RPL19/RPL8/RPL24/RPL6
Reactome_Pathway	Influenza Viral RNA Transcription and Replication	1.7017e-88	59	135	RPS19/RPL32/RPS27A/RPS18/RPL41/RPS2/RPL17/RPL12/RPL13A/RPL11/RPL13/RPL18A/RPS5/RPS28/RPL36/RPS7/RPL10A/RPS17/RPS12/RPL10/RPS23/RPL9/RPS6/RPS20/RPL26/RPS15A/RPS29/RPL23A/RPL27A/RPS16/RPS14/RPS4X/RPL7/RPS27/RPL27/RPS3/RPLP0/RPS3A/RPL4/RPL34/RPL37A/RPL35/RPS9/RPSA/RPL23/RPL3/RPL35A/RPL36A/RPS25/RPL21/RPLP1/RPS21/RPL7A/RPS24/RPLP2/RPL19/RPL8/RPL24/RPL6
Reactome_Pathway	Influenza Infection	7.59813e-84	59	156	RPS19/RPL32/RPS27A/RPS18/RPL41/RPS2/RPL17/RPL12/RPL13A/RPL11/RPL13/RPL18A/RPS5/RPS28/RPL36/RPS7/RPL10A/RPS17/RPS12/RPL10/RPS23/RPL9/RPS6/RPS20/RPL26/RPS15A/RPS29/RPL23A/RPL27A/RPS16/RPS14/RPS4X/RPL7/RPS27/RPL27/RPS3/RPLP0/RPS3A/RPL4/RPL34/RPL37A/RPL35/RPS9/RPSA/RPL23/RPL3/RPL35A/RPL36A/RPS25/RPL21/RPLP1/RPS21/RPL7A/RPS24/RPLP2/RPL19/RPL8/RPL24/RPL6
Reactome_Pathway	Cellular response to starvation	7.59813e-84	59	156	RPS19/RPL32/RPS27A/RPS18/RPL41/RPS2/RPL17/RPL12/RPL13A/RPL11/RPL13/RPL18A/RPS5/RPS28/RPL36/RPS7/RPL10A/RPS17/RPS12/RPL10/RPS23/RPL9/RPS6/RPS20/RPL26/RPS15A/RPS29/RPL23A/RPL27A/RPS16/RPS14/RPS4X/RPL7/RPS27/RPL27/RPS3/RPLP0/RPS3A/RPL4/RPL34/RPL37A/RPL35/RPS9/RPSA/RPL23/RPL3/RPL35A/RPL36A/RPS25/RPL21/RPLP1/RPS21/RPL7A/RPS24/RPLP2/RPL19/RPL8/RPL24/RPL6
Reactome_Pathway	Major pathway of rRNA processing in the nucleolus and cytosol	7.25003e-83	61	184	RPS19/RPL32/RPS27A/RPS18/RPL41/RPS2/RPL17/RPL12/RPL13A/RPL11/RPL13/RPL18A/RPS5/RPS28/RPL36/RPS7/RPL10A/RPS17/RPS12/RPL10/RPS23/RPL9/RPS6/RPS20/RPL26/RPS15A/RPS29/RPL23A/RPL27A/RPS16/RPS14/RPS4X/RPL7/RPS27/RPL27/RPS3/RPLP0/RPS3A/RPL4/RPL34/NOP56/RPL37A/RPL35/RPS9/RPSA/RPL23/RPL3/RPL35A/RPL36A/GNL3/RPS25/RPL21/RPLP1/RPS21/RPL7A/RPS24/RPLP2/RPL19/RPL8/RPL24/RPL6
Reactome_Pathway	rRNA processing in the nucleus and cytosol	3.23269e-81	61	194	RPS19/RPL32/RPS27A/RPS18/RPL41/RPS2/RPL17/RPL12/RPL13A/RPL11/RPL13/RPL18A/RPS5/RPS28/RPL36/RPS7/RPL10A/RPS17/RPS12/RPL10/RPS23/RPL9/RPS6/RPS20/RPL26/RPS15A/RPS29/RPL23A/RPL27A/RPS16/RPS14/RPS4X/RPL7/RPS27/RPL27/RPS3/RPLP0/RPS3A/RPL4/RPL34/NOP56/RPL37A/RPL35/RPS9/RPSA/RPL23/RPL3/RPL35A/RPL36A/GNL3/RPS25/RPL21/RPLP1/RPS21/RPL7A/RPS24/RPLP2/RPL19/RPL8/RPL24/RPL6
Reactome_Pathway	Regulation of expression of SLITs and ROBOs	4.99043e-81	59	171	RPS19/RPL32/RPS27A/RPS18/RPL41/RPS2/RPL17/RPL12/RPL13A/RPL11/RPL13/RPL18A/RPS5/RPS28/RPL36/RPS7/RPL10A/RPS17/RPS12/RPL10/RPS23/RPL9/RPS6/RPS20/RPL26/RPS15A/RPS29/RPL23A/RPL27A/RPS16/RPS14/RPS4X/RPL7/RPS27/RPL27/RPS3/RPLP0/RPS3A/RPL4/RPL34/RPL37A/RPL35/RPS9/RPSA/RPL23/RPL3/RPL35A/RPL36A/RPS25/RPL21/RPLP1/RPS21/RPL7A/RPS24/RPLP2/RPL19/RPL8/RPL24/RPL6
Reactome_Pathway	rRNA processing	1.09199e-79	61	204	RPS19/RPL32/RPS27A/RPS18/RPL41/RPS2/RPL17/RPL12/RPL13A/RPL11/RPL13/RPL18A/RPS5/RPS28/RPL36/RPS7/RPL10A/RPS17/RPS12/RPL10/RPS23/RPL9/RPS6/RPS20/RPL26/RPS15A/RPS29/RPL23A/RPL27A/RPS16/RPS14/RPS4X/RPL7/RPS27/RPL27/RPS3/RPLP0/RPS3A/RPL4/RPL34/NOP56/RPL37A/RPL35/RPS9/RPSA/RPL23/RPL3/RPL35A/RPL36A/GNL3/RPS25/RPL21/RPLP1/RPS21/RPL7A/RPS24/RPLP2/RPL19/RPL8/RPL24/RPL6
Reactome_Pathway	Signaling by ROBO receptors	9.63219e-74	59	218	RPS19/RPL32/RPS27A/RPS18/RPL41/RPS2/RPL17/RPL12/RPL13A/RPL11/RPL13/RPL18A/RPS5/RPS28/RPL36/RPS7/RPL10A/RPS17/RPS12/RPL10/RPS23/RPL9/RPS6/RPS20/RPL26/RPS15A/RPS29/RPL23A/RPL27A/RPS16/RPS14/RPS4X/RPL7/RPS27/RPL27/RPS3/RPLP0/RPS3A/RPL4/RPL34/RPL37A/RPL35/RPS9/RPSA/RPL23/RPL3/RPL35A/RPL36A/RPS25/RPL21/RPLP1/RPS21/RPL7A/RPS24/RPLP2/RPL19/RPL8/RPL24/RPL6
Reactome_Pathway	Translation	4.66871e-69	61	291	RPS19/RPL32/RPS27A/RPS18/RPL41/RPS2/RPL17/RPL12/RPL13A/RPL11/RPL13/RPL18A/RPS5/RPS28/RPL36/RPS7/RPL10A/RPS17/RPS12/RPL10/RPS23/RPL9/RPS6/RPS20/RPL26/RPS15A/RPS29/RPL23A/RPL27A/RPS16/RPS14/RPS4X/RPL7/EEF1A1/RPS27/RPL27/RPS3/RPLP0/RPS3A/RPL4/RPL34/RPL37A/RPL35/RPS9/RPSA/RPL23/RPL3/RPL35A/RPL36A/EEF2/RPS25/RPL21/RPLP1/RPS21/RPL7A/RPS24/RPLP2/RPL19/RPL8/RPL24/RPL6
Reactome_Pathway	Metabolism of amino acids and derivatives	3.25403e-60	60	374	RPS19/RPL32/RPS27A/RPS18/RPL41/RPS2/RPL17/RPL12/RPL13A/RPL11/RPL13/RPL18A/RPS5/RPS28/RPL36/RPS7/RPL10A/SRM/RPS17/RPS12/RPL10/RPS23/RPL9/RPS6/RPS20/RPL26/RPS15A/RPS29/RPL23A/RPL27A/RPS16/RPS14/RPS4X/RPL7/RPS27/RPL27/RPS3/RPLP0/RPS3A/RPL4/RPL34/RPL37A/RPL35/RPS9/RPSA/RPL23/RPL3/RPL35A/RPL36A/RPS25/RPL21/RPLP1/RPS21/RPL7A/RPS24/RPLP2/RPL19/RPL8/RPL24/RPL6
Reactome_Pathway	Formation of the ternary complex, and subsequently, the 43S complex	5.83136e-37	25	51	RPS19/RPS27A/RPS18/RPS2/RPS5/RPS28/RPS7/RPS17/RPS12/RPS23/RPS6/RPS20/RPS15A/RPS29/RPS16/RPS14/RPS4X/RPS27/RPS3/RPS3A/RPS9/RPSA/RPS25/RPS21/RPS24
Reactome_Pathway	Translation initiation complex formation	3.63725e-35	25	58	RPS19/RPS27A/RPS18/RPS2/RPS5/RPS28/RPS7/RPS17/RPS12/RPS23/RPS6/RPS20/RPS15A/RPS29/RPS16/RPS14/RPS4X/RPS27/RPS3/RPS3A/RPS9/RPSA/RPS25/RPS21/RPS24
Reactome_Pathway	Ribosomal scanning and start codon recognition	3.63725e-35	25	58	RPS19/RPS27A/RPS18/RPS2/RPS5/RPS28/RPS7/RPS17/RPS12/RPS23/RPS6/RPS20/RPS15A/RPS29/RPS16/RPS14/RPS4X/RPS27/RPS3/RPS3A/RPS9/RPSA/RPS25/RPS21/RPS24
Reactome_Pathway	Activation of the mRNA upon binding of the cap-binding complex and eIFs, and subsequent binding to 43S	6.05844e-35	25	59	RPS19/RPS27A/RPS18/RPS2/RPS5/RPS28/RPS7/RPS17/RPS12/RPS23/RPS6/RPS20/RPS15A/RPS29/RPS16/RPS14/RPS4X/RPS27/RPS3/RPS3A/RPS9/RPSA/RPS25/RPS21/RPS24
Reactome_Pathway	DNA Replication	3.71852e-09	13	128	RPS27A/CCNE2/PCNA/GINS2/E2F1/RFC4/RFC2/FEN1/MCM3/MCM4/CDC6/MCM5/GMNN
Reactome_Pathway	DNA strand elongation	7.49989e-09	8	32	PCNA/GINS2/RFC4/RFC2/FEN1/MCM3/MCM4/MCM5
Reactome_Pathway	Synthesis of DNA	2.7466e-07	11	120	RPS27A/CCNE2/PCNA/GINS2/RFC4/RFC2/FEN1/MCM3/MCM4/CDC6/MCM5
Reactome_Pathway	S Phase	6.41545e-07	12	162	RPS27A/CCNE2/PCNA/GINS2/E2F1/RFC4/RFC2/FEN1/MCM3/MCM4/CDC6/MCM5
Reactome_Pathway	Activation of ATR in response to replication stress	7.17716e-07	7	37	CLSPN/RFC4/RFC2/MCM3/MCM4/CDC6/MCM5
Reactome_Pathway	G1/S Transition	6.562e-06	10	131	RPS27A/CCNE2/PCNA/E2F1/MCM3/MCM4/CDC6/MCM5/RRM2/GMNN
Reactome_Pathway	Mitotic G1 phase and G1/S transition	2.09557e-05	10	149	RPS27A/CCNE2/PCNA/E2F1/MCM3/MCM4/CDC6/MCM5/RRM2/GMNN
Reactome_Pathway	Assembly of the pre-replicative complex	4.87844e-05	7	68	RPS27A/E2F1/MCM3/MCM4/CDC6/MCM5/GMNN
Reactome_Pathway	Unwinding of DNA	4.87844e-05	4	12	GINS2/MCM3/MCM4/MCM5
Reactome_Pathway	Translesion synthesis by REV1	0.000169801	4	16	RPS27A/PCNA/RFC4/RFC2
Reactome_Pathway	Activation of the pre-replicative complex	0.000175589	5	33	MCM3/MCM4/CDC6/MCM5/GMNN
Reactome_Pathway	DNA Replication Pre-Initiation	0.000196952	7	85	RPS27A/E2F1/MCM3/MCM4/CDC6/MCM5/GMNN
Reactome_Pathway	Translesion synthesis by POLK	0.000200379	4	17	RPS27A/PCNA/RFC4/RFC2
Reactome_Pathway	Translesion synthesis by POLI	0.000200379	4	17	RPS27A/PCNA/RFC4/RFC2
Reactome_Pathway	rRNA modification in the nucleus and cytosol	0.0002757	6	61	RPS2/RPS7/RPS6/RPS14/NOP56/RPS9
Reactome_Pathway	Translesion Synthesis by POLH	0.000307577	4	19	RPS27A/PCNA/RFC4/RFC2
Reactome_Pathway	Resolution of Abasic Sites (AP sites)	0.000355043	5	39	PCNA/UNG/RFC4/RFC2/FEN1
Reactome_Pathway	Lagging Strand Synthesis	0.000365747	4	20	PCNA/RFC4/RFC2/FEN1
Reactome_Pathway	PCNA-Dependent Long Patch Base Excision Repair	0.000439338	4	21	PCNA/RFC4/RFC2/FEN1
Reactome_Pathway	Gap-filling DNA repair synthesis and ligation in GG-NER	0.000883624	4	25	RPS27A/PCNA/RFC4/RFC2
Reactome_Pathway	TP53 Regulates Transcription of Cell Cycle Genes	0.000908903	5	48	CCNE2/PCNA/E2F1/NPM1/PRMT1
Reactome_Pathway	Resolution of AP sites via the multiple-nucleotide patch replacement pathway	0.00099676	4	26	PCNA/RFC4/RFC2/FEN1
Reactome_Pathway	G0 and Early G1	0.00113962	4	27	CCNE2/PCNA/E2F1/CDC6
Reactome_Pathway	G1/S-Specific Transcription	0.00129538	4	28	PCNA/E2F1/CDC6/RRM2
Reactome_Pathway	Recognition of DNA damage by PCNA-containing replication complex	0.00167746	4	30	RPS27A/PCNA/RFC4/RFC2
Reactome_Pathway	G2/M Checkpoints	0.00185628	8	168	RPS27A/CLSPN/RFC4/RFC2/MCM3/MCM4/CDC6/MCM5
Reactome_Pathway	Switching of origins to a post-replicative state	0.00205682	6	91	RPS27A/CCNE2/MCM3/MCM4/CDC6/MCM5
Reactome_Pathway	Termination of translesion DNA synthesis	0.00205682	4	32	RPS27A/PCNA/RFC4/RFC2
Reactome_Pathway	Polymerase switching	0.00246411	3	14	PCNA/RFC4/RFC2
Reactome_Pathway	Leading Strand Synthesis	0.00246411	3	14	PCNA/RFC4/RFC2
Reactome_Pathway	Telomere C-strand (Lagging Strand) Synthesis	0.00248538	4	34	PCNA/RFC4/RFC2/FEN1
Reactome_Pathway	Cell Cycle Checkpoints	0.00411437	10	294	RPS27A/CLSPN/CCNE2/RFC4/RFC2/RPS27/MCM3/MCM4/CDC6/MCM5
Reactome_Pathway	Translesion synthesis by Y family DNA polymerases bypasses lesions on DNA template	0.00411437	4	39	RPS27A/PCNA/RFC4/RFC2
Reactome_Pathway	Orc1 removal from chromatin	0.0046281	5	71	RPS27A/MCM3/MCM4/CDC6/MCM5
Reactome_Pathway	Dual Incision in GG-NER	0.00483844	4	41	RPS27A/PCNA/RFC4/RFC2
Reactome_Pathway	Transcription of E2F targets under negative control by DREAM complex	0.0056734	3	19	PCNA/E2F1/CDC6
Reactome_Pathway	Protein methylation	0.0056734	3	19	RPS2/EEF1A1/EEF2
Reactome_Pathway	DNA Damage Bypass	0.00844261	4	48	RPS27A/PCNA/RFC4/RFC2
Reactome_Pathway	Chaperone Mediated Autophagy	0.00857457	3	22	RPS27A/EEF1A1/HSP90AB1
Reactome_Pathway	Extension of Telomeres	0.0103046	4	51	PCNA/RFC4/RFC2/FEN1
Reactome_Pathway	Base Excision Repair	0.0134516	5	92	PCNA/UNG/RFC4/RFC2/FEN1
Reactome_Pathway	Polymerase switching on the C-strand of the telomere	0.0134936	3	26	PCNA/RFC4/RFC2
Reactome_Pathway	Homology Directed Repair	0.0145426	6	138	RPS27A/CLSPN/PCNA/RFC4/RFC2/FEN1
Reactome_Pathway	Chromosome Maintenance	0.0159893	6	141	PCNA/RFC4/RFC2/FEN1/NPM1/CENPX
Reactome_Pathway	Transcriptional Regulation by TP53	0.0175177	10	365	RPS27A/CCNE2/PCNA/E2F1/DDIT4/RFC4/RFC2/NPM1/PRELID1/PRMT1
Reactome_Pathway	Gap-filling DNA repair synthesis and ligation in TC-NER	0.0232179	4	65	RPS27A/PCNA/RFC4/RFC2
Reactome_Pathway	Dual incision in TC-NER	0.0242179	4	66	RPS27A/PCNA/RFC4/RFC2
Reactome_Pathway	HDR through Homologous Recombination (HRR)	0.0252411	4	67	RPS27A/PCNA/RFC4/RFC2
Reactome_Pathway	CDC6 association with the ORC:origin complex	0.0307444	2	11	E2F1/CDC6
Reactome_Pathway	DNA Double-Strand Break Repair	0.0340425	6	167	RPS27A/CLSPN/PCNA/RFC4/RFC2/FEN1
Reactome_Pathway	HSF1 activation	0.0357585	2	12	EEF1A1/HSP90AB1
Reactome_Pathway	Transcription-Coupled Nucleotide Excision Repair (TC-NER)	0.0431371	4	79	RPS27A/PCNA/RFC4/RFC2
Reactome_Pathway	Early Phase of HIV Life Cycle	0.0464015	2	14	FEN1/HMGA1
Reactome_Pathway	TP53 Regulates Transcription of Genes Involved in G1 Cell Cycle Arrest	0.0464015	2	14	CCNE2/E2F1
Reactome_Pathway	Removal of the Flap Intermediate	0.0464015	2	14	PCNA/FEN1

## Sheet: AICDA-high enrichment
Term: Pathway name
adj.pval: BH adjusted p-values
found: number of genes that contribute to the enrichment
size: number of genes in the pathway
Genes: genes that contribute to the enrichment
library	Term	adj.pval	found	size	Genes
Reactome_Pathway	Mitotic Prometaphase	1.3455e-24	35	204	PLK1/CENPF/CDC20/CENPE/CCNB2/CENPA/CCNB1/SGO2/CDCA8/NEK2/NUF2/BIRC5/BUB1/BUB3/TUBB4B/RAD21/DYNLL1/SGO1/SPDL1/AURKB/NDC80/SMC4/CKAP5/TUBA1C/CDK1/KIF2C/MAD2L1/MZT2B/NCAPD2/NCAPG/DCTN3/BUB1B/TUBB/SKA2/NCAPH
Reactome_Pathway	RHO GTPase Effectors	4.85525e-22	39	327	PLK1/CENPF/CDC20/CENPE/CENPA/SGO2/CDCA8/NUF2/CALM3/CALM2/BIRC5/KIF14/BUB1/CFL1/BUB3/TUBB4B/ACTB/DYNLL1/SGO1/ACTG1/SPDL1/AURKB/NDC80/CKAP5/TUBA1C/ACTR2/MYL12A/KIF2C/MAD2L1/PRC1/FMNL1/ARPC3/ACTR3/KIF5B/ARPC2/BUB1B/RAC2/SKA2/DAAM1
Reactome_Pathway	M Phase	4.85525e-22	43	418	PLK1/CENPF/CDC20/CENPE/CCNB2/CENPA/CCNB1/SGO2/KIF20A/CDCA8/NEK2/NUF2/PTTG1/UBE2C/KIF23/BIRC5/UBE2S/BUB1/BUB3/TUBB4B/RAD21/DYNLL1/SGO1/SPDL1/UBB/AURKB/NDC80/SMC4/CKAP5/TUBA1C/CDK1/KIF2C/MAD2L1/MZT2B/PSMA4/LBR/NCAPD2/NCAPG/DCTN3/BUB1B/TUBB/SKA2/NCAPH
Reactome_Pathway	Resolution of Sister Chromatid Cohesion	1.05749e-21	27	126	PLK1/CENPF/CDC20/CENPE/CCNB2/CENPA/CCNB1/SGO2/CDCA8/NUF2/BIRC5/BUB1/BUB3/TUBB4B/RAD21/DYNLL1/SGO1/SPDL1/AURKB/NDC80/CKAP5/TUBA1C/CDK1/KIF2C/MAD2L1/BUB1B/SKA2
Reactome_Pathway	Mitotic Anaphase	8.51534e-21	33	236	PLK1/CENPF/CDC20/CENPE/CCNB2/CENPA/CCNB1/SGO2/CDCA8/NUF2/PTTG1/UBE2C/BIRC5/UBE2S/BUB1/BUB3/TUBB4B/RAD21/DYNLL1/SGO1/SPDL1/UBB/AURKB/NDC80/CKAP5/TUBA1C/CDK1/KIF2C/MAD2L1/PSMA4/LBR/BUB1B/SKA2
Reactome_Pathway	Mitotic Metaphase and Anaphase	8.51534e-21	33	237	PLK1/CENPF/CDC20/CENPE/CCNB2/CENPA/CCNB1/SGO2/CDCA8/NUF2/PTTG1/UBE2C/BIRC5/UBE2S/BUB1/BUB3/TUBB4B/RAD21/DYNLL1/SGO1/SPDL1/UBB/AURKB/NDC80/CKAP5/TUBA1C/CDK1/KIF2C/MAD2L1/PSMA4/LBR/BUB1B/SKA2
Reactome_Pathway	RHO GTPases Activate Formins	1.20652e-20	27	140	PLK1/CENPF/CDC20/CENPE/CENPA/SGO2/CDCA8/NUF2/BIRC5/BUB1/BUB3/TUBB4B/ACTB/DYNLL1/SGO1/ACTG1/SPDL1/AURKB/NDC80/CKAP5/TUBA1C/KIF2C/MAD2L1/FMNL1/BUB1B/SKA2/DAAM1
Reactome_Pathway	Separation of Sister Chromatids	2.8675e-19	29	191	PLK1/CENPF/CDC20/CENPE/CENPA/SGO2/CDCA8/NUF2/PTTG1/UBE2C/BIRC5/UBE2S/BUB1/BUB3/TUBB4B/RAD21/DYNLL1/SGO1/SPDL1/UBB/AURKB/NDC80/CKAP5/TUBA1C/KIF2C/MAD2L1/PSMA4/BUB1B/SKA2
Reactome_Pathway	Mitotic Spindle Checkpoint	4.65434e-18	23	113	PLK1/CENPF/CDC20/CENPE/CENPA/SGO2/CDCA8/NUF2/UBE2C/BIRC5/UBE2S/BUB1/BUB3/DYNLL1/SGO1/SPDL1/AURKB/NDC80/CKAP5/KIF2C/MAD2L1/BUB1B/SKA2
Reactome_Pathway	Cell Cycle Checkpoints	5.05964e-18	33	294	PLK1/CENPF/CDC20/CENPE/CCNB2/CENPA/CCNB1/SGO2/CDCA8/NUF2/UBE2C/BIRC5/UBE2S/BUB1/BUB3/CCNA2/DYNLL1/SGO1/SPDL1/UBB/AURKB/RAD17/NDC80/CKAP5/GTSE1/DBF4/CDK1/KIF2C/MAD2L1/PSMA4/BUB1B/MDM2/SKA2
Reactome_Pathway	EML4 and NUDC in mitotic spindle formation	8.80238e-18	23	117	PLK1/CENPF/CDC20/CENPE/CENPA/SGO2/CDCA8/NUF2/BIRC5/BUB1/BUB3/TUBB4B/DYNLL1/SGO1/SPDL1/AURKB/NDC80/CKAP5/TUBA1C/KIF2C/MAD2L1/BUB1B/SKA2
Reactome_Pathway	Amplification of signal from the kinetochores	3.00905e-17	21	96	PLK1/CENPF/CDC20/CENPE/CENPA/SGO2/CDCA8/NUF2/BIRC5/BUB1/BUB3/DYNLL1/SGO1/SPDL1/AURKB/NDC80/CKAP5/KIF2C/MAD2L1/BUB1B/SKA2
Reactome_Pathway	Amplification of signal from unattached kinetochores via a MAD2 inhibitory signal	3.00905e-17	21	96	PLK1/CENPF/CDC20/CENPE/CENPA/SGO2/CDCA8/NUF2/BIRC5/BUB1/BUB3/DYNLL1/SGO1/SPDL1/AURKB/NDC80/CKAP5/KIF2C/MAD2L1/BUB1B/SKA2
Reactome_Pathway	G2/M Transition	9.46115e-12	22	196	PLK1/CENPF/CCNB2/AURKA/HMMR/CCNB1/TPX2/NEK2/CDC25B/TUBB4B/CCNA2/DYNLL1/UBB/CKAP5/TUBA1C/GTSE1/CDK1/MZT2B/PSMA4/CCNH/DCTN3/TUBB
Reactome_Pathway	Mitotic G2-G2/M phases	9.84852e-12	22	198	PLK1/CENPF/CCNB2/AURKA/HMMR/CCNB1/TPX2/NEK2/CDC25B/TUBB4B/CCNA2/DYNLL1/UBB/CKAP5/TUBA1C/GTSE1/CDK1/MZT2B/PSMA4/CCNH/DCTN3/TUBB
Reactome_Pathway	APC/C-mediated degradation of cell cycle proteins	9.84852e-12	16	88	PLK1/CDC20/AURKA/CCNB1/NEK2/PTTG1/UBE2C/UBE2S/BUB3/CCNA2/UBB/AURKB/CDK1/MAD2L1/PSMA4/BUB1B
Reactome_Pathway	Regulation of mitotic cell cycle	9.84852e-12	16	88	PLK1/CDC20/AURKA/CCNB1/NEK2/PTTG1/UBE2C/UBE2S/BUB3/CCNA2/UBB/AURKB/CDK1/MAD2L1/PSMA4/BUB1B
Reactome_Pathway	Kinesins	1.37453e-10	13	59	CENPE/KIF20A/KIF23/RACGAP1/KIF20B/TUBB4B/TUBA1C/KIF2C/KIF4A/KIF5B/KIFC1/KIF22/KIF11
Reactome_Pathway	Activation of APC/C and APC/C:Cdc20 mediated degradation of mitotic proteins	3.01639e-10	14	77	PLK1/CDC20/CCNB1/NEK2/PTTG1/UBE2C/UBE2S/BUB3/CCNA2/UBB/CDK1/MAD2L1/PSMA4/BUB1B
Reactome_Pathway	Condensation of Prometaphase Chromosomes	2.10111e-09	7	11	CCNB2/CCNB1/SMC4/CDK1/NCAPD2/NCAPG/NCAPH
Reactome_Pathway	APC/C:Cdc20 mediated degradation of mitotic proteins	3.5634e-09	13	76	CDC20/CCNB1/NEK2/PTTG1/UBE2C/UBE2S/BUB3/CCNA2/UBB/CDK1/MAD2L1/PSMA4/BUB1B
Reactome_Pathway	Golgi-to-ER retrograde transport	5.25142e-09	16	133	CENPE/KIF20A/KIF23/RACGAP1/KIF20B/TUBB4B/DYNLL1/TUBA1C/KIF2C/KIF4A/KIF5B/DCTN3/KIFC1/KIF22/CAPZA1/KIF11
Reactome_Pathway	MHC class II antigen presentation	1.60481e-08	15	123	CENPE/KIF20A/KIF23/RACGAP1/TUBB4B/DYNLL1/TUBA1C/KIF2C/KIF4A/KIF5B/DCTN3/KIF22/CAPZA1/CTSS/KIF11
Reactome_Pathway	COPI-dependent Golgi-to-ER retrograde traffic	9.154e-08	13	99	CENPE/KIF20A/KIF23/RACGAP1/KIF20B/TUBB4B/TUBA1C/KIF2C/KIF4A/KIF5B/KIFC1/KIF22/KIF11
Reactome_Pathway	Regulation of APC/C activators between G1/S and early anaphase	9.154e-08	12	81	PLK1/CDC20/CCNB1/UBE2C/UBE2S/BUB3/CCNA2/UBB/CDK1/MAD2L1/PSMA4/BUB1B
Reactome_Pathway	APC-Cdc20 mediated degradation of Nek2A	9.23702e-08	8	26	CDC20/NEK2/UBE2C/UBE2S/BUB3/UBB/MAD2L1/BUB1B
Reactome_Pathway	Regulation of PLK1 Activity at G2/M Transition	2.247e-07	12	88	PLK1/CCNB2/AURKA/CCNB1/NEK2/TUBB4B/DYNLL1/UBB/CKAP5/CDK1/DCTN3/TUBB
Reactome_Pathway	Intra-Golgi and retrograde Golgi-to-ER traffic	2.85557e-07	17	202	CENPE/KIF20A/KIF23/RACGAP1/KIF20B/PLIN3/TUBB4B/DYNLL1/TUBA1C/KIF2C/KIF4A/KIF5B/DCTN3/KIFC1/KIF22/CAPZA1/KIF11
Reactome_Pathway	AURKA Activation by TPX2	3.08833e-07	11	73	PLK1/AURKA/HMMR/TPX2/NEK2/TUBB4B/DYNLL1/CKAP5/CDK1/DCTN3/TUBB
Reactome_Pathway	APC:Cdc20 mediated degradation of cell cycle proteins prior to satisfation of the cell cycle checkpoint	3.46138e-07	11	74	CDC20/NEK2/UBE2C/UBE2S/BUB3/CCNA2/UBB/CDK1/MAD2L1/PSMA4/BUB1B
Reactome_Pathway	Factors involved in megakaryocyte development and platelet production	9.10552e-07	15	168	CENPE/KIF20A/KIF23/RACGAP1/KIF20B/TUBB4B/ACTB/TUBA1C/KIF2C/KIF4A/KIF5B/KIFC1/KIF22/CAPZA1/KIF11
Reactome_Pathway	Cyclin A/B1/B2 associated events during G2/M transition	1.60099e-06	7	25	PLK1/CCNB2/CCNB1/CDC25B/CCNA2/CDK1/CCNH
Reactome_Pathway	Cdc20:Phospho-APC/C mediated degradation of Cyclin A	3.30436e-06	10	73	CDC20/UBE2C/UBE2S/BUB3/CCNA2/UBB/CDK1/MAD2L1/PSMA4/BUB1B
Reactome_Pathway	Inhibition of the proteolytic activity of APC/C required for the onset of anaphase by mitotic spindle checkpoint components	1.18331e-05	6	21	CDC20/UBE2C/UBE2S/BUB3/MAD2L1/BUB1B
Reactome_Pathway	Inactivation of APC/C via direct inhibition of the APC/C complex	1.18331e-05	6	21	CDC20/UBE2C/UBE2S/BUB3/MAD2L1/BUB1B
Reactome_Pathway	APC/C:Cdc20 mediated degradation of Cyclin B	2.74844e-05	6	24	CDC20/CCNB1/UBE2C/UBE2S/UBB/CDK1
Reactome_Pathway	Recruitment of NuMA to mitotic centrosomes	3.26763e-05	10	94	PLK1/NEK2/TUBB4B/DYNLL1/CKAP5/TUBA1C/CDK1/MZT2B/DCTN3/TUBB
Reactome_Pathway	APC/C:Cdh1 mediated degradation of Cdc20 and other APC/C:Cdh1 targeted proteins in late mitosis/early G1	3.49756e-05	9	74	PLK1/CDC20/AURKA/PTTG1/UBE2C/UBE2S/UBB/AURKB/PSMA4
Reactome_Pathway	The role of GTSE1 in G2/M progression after G2 checkpoint	4.78564e-05	9	77	PLK1/CCNB2/CCNB1/TUBB4B/UBB/TUBA1C/GTSE1/CDK1/PSMA4
Reactome_Pathway	EPHB-mediated forward signaling	5.7936e-05	7	42	CFL1/ACTB/ACTG1/ACTR2/ARPC3/ACTR3/ARPC2
Reactome_Pathway	Recruitment of mitotic centrosome proteins and complexes	7.56907e-05	9	82	PLK1/NEK2/TUBB4B/DYNLL1/CKAP5/CDK1/MZT2B/DCTN3/TUBB
Reactome_Pathway	Centrosome maturation	7.56907e-05	9	82	PLK1/NEK2/TUBB4B/DYNLL1/CKAP5/CDK1/MZT2B/DCTN3/TUBB
Reactome_Pathway	RHO GTPases activate IQGAPs	0.000140182	6	32	CALM3/CALM2/TUBB4B/ACTB/ACTG1/TUBA1C
Reactome_Pathway	Phosphorylation of the APC/C	0.0001763	5	20	PLK1/CCNB1/UBE2C/UBE2S/CDK1
Reactome_Pathway	Loss of Nlp from mitotic centrosomes	0.0001763	8	70	PLK1/NEK2/TUBB4B/DYNLL1/CKAP5/CDK1/DCTN3/TUBB
Reactome_Pathway	Loss of proteins required for interphase microtubule organization from the centrosome	0.0001763	8	70	PLK1/NEK2/TUBB4B/DYNLL1/CKAP5/CDK1/DCTN3/TUBB
Reactome_Pathway	EPH-Ephrin signaling	0.0001763	9	92	CFL1/ACTB/ACTG1/ACTR2/SDCBP/MYL12A/ARPC3/ACTR3/ARPC2
Reactome_Pathway	RHO GTPases Activate WASPs and WAVEs	0.00025678	6	36	ACTB/ACTG1/ACTR2/ARPC3/ACTR3/ARPC2
Reactome_Pathway	Mitotic Telophase/Cytokinesis	0.00056039	4	13	PLK1/KIF20A/KIF23/RAD21
Reactome_Pathway	Regulation of actin dynamics for phagocytic cup formation	0.000589326	7	61	CFL1/ACTB/ACTG1/ACTR2/ARPC3/ACTR3/ARPC2
Reactome_Pathway	Golgi Cisternae Pericentriolar Stack Reorganization	0.000744932	4	14	PLK1/CCNB2/CCNB1/CDK1
Reactome_Pathway	RHO GTPase cycle	0.000751047	19	449	ARHGDIB/RACGAP1/DEPDC1B/KIF14/ACTB/ACTG1/ARHGEF39/VIM/RBMX/ARHGAP11A/FMNL1/LBR/ECT2/RALBP1/RAC2/TPM4/TAGAP/DAAM1/RHOH
Reactome_Pathway	SUMOylation of DNA replication proteins	0.000869282	6	45	AURKA/CDCA8/BIRC5/TOP2A/AURKB/TOP1
Reactome_Pathway	Recycling pathway of L1	0.00109709	6	47	TUBB4B/ACTB/EZR/ACTG1/TUBA1C/KIF4A
Reactome_Pathway	Polo-like kinase mediated events	0.00122663	4	16	PLK1/CENPF/CCNB2/CCNB1
Reactome_Pathway	Anchoring of the basal body to the plasma membrane	0.00172021	8	98	PLK1/NEK2/TUBB4B/DYNLL1/CKAP5/CDK1/DCTN3/TUBB
Reactome_Pathway	Initiation of Nuclear Envelope (NE) Reformation	0.00243308	4	19	CCNB2/CCNB1/CDK1/LBR
Reactome_Pathway	S Phase	0.00247531	10	162	UBE2C/CDC25B/UBE2S/CCNA2/RAD21/UBB/CKS1B/PSMA4/CCNH/POLD4
Reactome_Pathway	Parasite infection	0.00351062	6	59	ACTB/ACTG1/ACTR2/ARPC3/ACTR3/ARPC2
Reactome_Pathway	Leishmania phagocytosis	0.00351062	6	59	ACTB/ACTG1/ACTR2/ARPC3/ACTR3/ARPC2
Reactome_Pathway	FCGR3A-mediated phagocytosis	0.00351062	6	59	ACTB/ACTG1/ACTR2/ARPC3/ACTR3/ARPC2
Reactome_Pathway	Fcgamma receptor (FCGR) dependent phagocytosis	0.00427049	7	86	CFL1/ACTB/ACTG1/ACTR2/ARPC3/ACTR3/ARPC2
Reactome_Pathway	CREB1 phosphorylation through the activation of CaMKII/CaMKK/CaMKIV cascasde	0.0050784	3	10	KPNA2/CALM3/CALM2
Reactome_Pathway	Mitotic G1 phase and G1/S transition	0.00559087	9	149	CCNB1/TOP2A/CCNA2/UBB/DBF4/CKS1B/CDK1/PSMA4/CCNH
Reactome_Pathway	Aggrephagy	0.00577073	5	43	TUBB4B/DYNLL1/UBB/VIM/TUBA1C
Reactome_Pathway	Signaling by RAF1 mutants	0.00577073	5	43	CALM3/CALM2/ACTB/ACTG1/RAP1B
Reactome_Pathway	Regulation of TP53 Activity through Phosphorylation	0.00597466	7	92	AURKA/TPX2/CCNA2/UBB/AURKB/RAD17/MDM2
Reactome_Pathway	APC/C:Cdc20 mediated degradation of Securin	0.0068422	6	68	CDC20/PTTG1/UBE2C/UBE2S/UBB/PSMA4
Reactome_Pathway	CaMK IV-mediated phosphorylation of CREB	0.00781328	3	12	KPNA2/CALM3/CALM2
Reactome_Pathway	CDC42 GTPase cycle	0.00781328	9	159	ARHGDIB/RACGAP1/DEPDC1B/FMNL1/LBR/ECT2/RALBP1/TAGAP/DAAM1
Reactome_Pathway	Signaling by moderate kinase activity BRAF mutants	0.00781328	5	47	CALM3/CALM2/ACTB/ACTG1/RAP1B
Reactome_Pathway	Signaling by RAS mutants	0.00781328	5	47	CALM3/CALM2/ACTB/ACTG1/RAP1B
Reactome_Pathway	Paradoxical activation of RAF signaling by kinase inactive BRAF	0.00781328	5	47	CALM3/CALM2/ACTB/ACTG1/RAP1B
Reactome_Pathway	Signaling downstream of RAS mutants	0.00781328	5	47	CALM3/CALM2/ACTB/ACTG1/RAP1B
Reactome_Pathway	Translocation of SLC2A4 (GLUT4) to the plasma membrane	0.00842739	6	72	CALM3/CALM2/TUBB4B/ACTB/ACTG1/TUBA1C
Reactome_Pathway	G1/S Transition	0.0091591	8	131	CCNB1/CCNA2/UBB/DBF4/CKS1B/CDK1/PSMA4/CCNH
Reactome_Pathway	Activation of AMPK downstream of NMDARs	0.00981295	4	29	CALM3/CALM2/TUBB4B/TUBA1C
Reactome_Pathway	Nuclear Envelope (NE) Reassembly	0.0100575	6	75	CCNB2/CCNB1/TUBB4B/TUBA1C/CDK1/LBR
Reactome_Pathway	Cilium Assembly	0.0100575	10	201	PLK1/NEK2/TUBB4B/DYNLL1/CKAP5/TUBA1C/CDK1/DCTN3/TUBB/IFT57
Reactome_Pathway	COPI-independent Golgi-to-ER retrograde traffic	0.0105443	5	51	TUBB4B/DYNLL1/TUBA1C/DCTN3/CAPZA1
Reactome_Pathway	Synthesis of active ubiquitin: roles of E1 and E2 enzymes	0.0106381	4	30	UBE2C/UBE2S/UBB/UBE2G1
Reactome_Pathway	Transcriptional Regulation by TP53	0.0129943	14	365	AURKA/CCNB1/TPX2/BIRC5/CCNA2/UBB/AURKB/RAD17/CDK1/RRM2B/TCEA1/CCNH/MDM2/LAMTOR4
Reactome_Pathway	Chromosome Maintenance	0.0135194	8	141	CENPA/PIF1/HJURP/CCNA2/MIS18BP1/RUVBL2/POLD4/CENPW
Reactome_Pathway	Selective autophagy	0.013984	6	81	PLIN3/TUBB4B/DYNLL1/UBB/VIM/TUBA1C
Reactome_Pathway	HSP90 chaperone cycle for steroid hormone receptors (SHR) in the presence of ligand	0.0140023	5	55	TUBB4B/DYNLL1/TUBA1C/DCTN3/CAPZA1
Reactome_Pathway	Regulation of MECP2 expression and activity	0.0144443	4	33	CALM3/CALM2/AURKB/LBR
Reactome_Pathway	RHOA GTPase cycle	0.016825	8	147	ARHGDIB/RACGAP1/DEPDC1B/ARHGAP11A/LBR/ECT2/TAGAP/DAAM1
Reactome_Pathway	Organelle biogenesis and maintenance	0.0169294	12	296	PLK1/NEK2/CALM3/CALM2/TUBB4B/DYNLL1/CKAP5/TUBA1C/CDK1/DCTN3/TUBB/IFT57
Reactome_Pathway	Cyclin A:Cdk2-associated events at S phase entry	0.0169294	6	85	CDC25B/CCNA2/UBB/CKS1B/PSMA4/CCNH
Reactome_Pathway	Late endosomal microautophagy	0.0172526	4	35	PLIN3/UBB/VIM/TSG101
Reactome_Pathway	RAC1 GTPase cycle	0.0182756	9	185	ARHGDIB/RACGAP1/DEPDC1B/ARHGEF39/FMNL1/LBR/ECT2/RALBP1/TAGAP
Reactome_Pathway	Regulation of TP53 Degradation	0.0186448	4	36	CCNA2/UBB/CDK1/MDM2
Reactome_Pathway	Autophagy	0.0186448	8	151	PLIN3/TUBB4B/DYNLL1/UBB/VIM/TUBA1C/TSG101/LAMTOR4
Reactome_Pathway	L1CAM interactions	0.0194079	7	119	TUBB4B/ACTB/EZR/ACTG1/TUBA1C/SDCBP/KIF4A
Reactome_Pathway	Regulation of TP53 Expression and Degradation	0.0201402	4	37	CCNA2/UBB/CDK1/MDM2
Reactome_Pathway	TP53 Regulates Transcription of Genes Involved in G2 Cell Cycle Arrest	0.0207374	3	18	AURKA/CCNB1/CDK1
Reactome_Pathway	Gene and protein expression by JAK-STAT signaling after Interleukin-12 stimulation	0.0217895	4	38	CFL1/HNRNPA2B1/RAP1B/CAPZA1
Reactome_Pathway	Regulation of TP53 Activity	0.025365	8	160	AURKA/TPX2/CCNA2/UBB/AURKB/RAD17/CDK1/MDM2
Reactome_Pathway	Smooth Muscle Contraction	0.0258227	4	40	CALM3/CALM2/MYL12A/TPM4
Reactome_Pathway	Conversion from APC/C:Cdc20 to APC/C:Cdh1 in late anaphase	0.0269349	3	20	CDC20/UBE2C/UBE2S
Reactome_Pathway	RHO GTPases activate CIT	0.0269349	3	20	KIF14/MYL12A/PRC1
Reactome_Pathway	DNA Replication	0.0269696	7	128	UBE2C/UBE2S/CCNA2/UBB/DBF4/PSMA4/POLD4
Reactome_Pathway	Signaling by BRAF and RAF1 fusions	0.0277554	5	67	CALM3/CALM2/ACTB/ACTG1/RAP1B
Reactome_Pathway	G2/M Checkpoints	0.0321973	8	168	CCNB2/CCNB1/UBB/RAD17/GTSE1/DBF4/CDK1/PSMA4
Reactome_Pathway	COPI-mediated anterograde transport	0.0339123	6	101	TUBB4B/DYNLL1/TUBA1C/CD59/DCTN3/CAPZA1
Reactome_Pathway	Chaperone Mediated Autophagy	0.0339123	3	22	PLIN3/UBB/VIM
Reactome_Pathway	Macroautophagy	0.035923	7	136	PLIN3/TUBB4B/DYNLL1/UBB/VIM/TUBA1C/LAMTOR4
Reactome_Pathway	Class I MHC mediated antigen processing & presentation	0.0366724	13	377	CDC20/UBE2C/UBE2S/HMGB1/UBB/CCNF/UBE2J1/WSB1/DZIP3/PSMA4/UBE2G1/CTSS/ERAP2
Reactome_Pathway	Telomere Extension By Telomerase	0.0375098	3	23	PIF1/CCNA2/RUVBL2
Reactome_Pathway	CDK-mediated phosphorylation and removal of Cdc6	0.0376059	5	73	UBE2C/UBE2S/CCNA2/UBB/PSMA4
Reactome_Pathway	Gap junction trafficking	0.0408977	4	47	TUBB4B/ACTB/ACTG1/TUBA1C
Reactome_Pathway	Interleukin-12 signaling	0.0408977	4	47	CFL1/HNRNPA2B1/RAP1B/CAPZA1
Reactome_Pathway	RHO GTPases activate PAKs	0.0408977	3	24	CALM3/CALM2/MYL12A
Reactome_Pathway	TP53 Regulates Transcription of Cell Cycle Genes	0.0434996	4	48	AURKA/CCNB1/CCNA2/CDK1
Reactome_Pathway	Gap junction trafficking and regulation	0.046412	4	49	TUBB4B/ACTB/ACTG1/TUBA1C
Reactome_Pathway	SUMO E3 ligases SUMOylate target proteins	0.0465168	8	182	AURKA/CDCA8/BIRC5/TOP2A/RAD21/AURKB/MDM2/TOP1
Reactome_Pathway	Beta-catenin independent WNT signaling	0.0477768	7	146	CALM3/CALM2/UBB/PSMA4/GNG7/RAC2/DAAM1
Reactome_Pathway	Clathrin-mediated endocytosis	0.0477768	7	146	ACTB/ACTG1/UBB/ACTR2/ARPC3/ACTR3/ARPC2
