# Supplementary material for: Aggressive B cell lymphomas retain ATR-dependent determinants of T cell exclusion from the germinal center dark zone
Source: J Clin Invest. 2025 Jul 17;135(18):e187371. doi: 10.1172/JCI187371 (PMC12435852; doi:10.1172/JCI187371)
Supplement: Supplemental table 9 [file jci-135-187371-s255.xlsx]

## Sheet: DNA.Damage.Response
gene: gene symbol name
logFC: log2 fold change
P.Value: differential expression p-value
adj.P.Val_BH: BH adjusted p-value
sign: presence of significance (1= significant, 0=not significant)
enrich: differential expression direction
gene	logFC	P.Value	adj.p.value	sign	enrich
FANCA	0.89	1.3e-07	1.2e-05	1	DZ-up
RAD21	0.95	2.7e-07	1.2e-05	1	DZ-up
NSD2	0.87	2.5e-06	7.5e-05	1	DZ-up
H2AX	0.94	1.6e-05	0.00026	1	DZ-up
UBE2T	0.78	1.7e-05	0.00026	1	DZ-up
RFC3	0.91	1.9e-05	0.00026	1	DZ-up
CCNA2	1.15	2.1e-05	0.00026	1	DZ-up
CDKN2D	0.72	3.7e-05	0.00037	1	DZ-up
MSH6	0.48	3.7e-05	0.00037	1	DZ-up
NEIL1	0.72	4.3e-05	0.00039	1	DZ-up
RAD51	0.74	0.00016	0.0012	1	DZ-up
HMGB1	0.78	0.00016	0.0012	1	DZ-up
LIG4	0.61	0.00018	0.0013	1	DZ-up
SMC1A	0.46	0.0002	0.0013	1	DZ-up
BRIP1	0.58	0.00025	0.0015	1	DZ-up
POLD4	0.52	0.00026	0.0015	1	DZ-up
BRCA1	0.73	0.00033	0.0015	1	DZ-up
DDB2	0.45	0.00033	0.0015	1	DZ-up
ATM	0.45	0.00034	0.0015	1	DZ-up
PCNA	0.68	0.00034	0.0015	1	DZ-up
CHEK1	0.67	0.00036	0.0015	1	DZ-up
MDC1	0.44	0.0004	0.0016	1	DZ-up
FANCG	0.49	0.00048	0.0019	1	DZ-up
CDK2	0.45	0.00098	0.0037	1	DZ-up
PRKDC	0.39	0.0011	0.0037	1	DZ-up
RFC4	0.48	0.0011	0.0037	1	DZ-up
POLR2D	0.34	0.0013	0.0044	1	DZ-up
FEN1	0.54	0.0017	0.0054	1	DZ-up
FANCB	0.52	0.0029	0.0091	1	DZ-up
MSH2	0.36	0.0035	0.011	1	DZ-up
UBB	0.35	0.0044	0.013	1	DZ-up
GADD45A	0.45	0.0048	0.014	1	DZ-up
XRCC4	0.32	0.0071	0.019	1	DZ-up
GADD45G	-0.42	0.0072	0.019	1	LZ-up
BRCA2	0.53	0.013	0.032	1	DZ-up
EXO1	0.29	0.017	0.042	1	DZ-up
ALKBH2	0.25	0.022	0.054	0	DZ-up
POLD1	0.25	0.025	0.059	0	DZ-up
RBX1	0.23	0.026	0.059	0	DZ-up
SOD1	0.2	0.038	0.085	0	DZ-up
CCNO	-0.21	0.044	0.097	0	LZ-up
EP300	0.22	0.05	0.11	0	DZ-up
CHEK2	0.2	0.063	0.13	0	DZ-up
ACTB	0.19	0.08	0.16	0	DZ-up
FANCF	0.18	0.088	0.18	0	DZ-up
FANCC	0.2	0.095	0.19	0	DZ-up
ALKBH3	-0.15	0.098	0.19	0	LZ-up
WRN	-0.17	0.11	0.2	0	LZ-up
ERCC2	-0.17	0.11	0.21	0	LZ-up
NTHL1	-0.25	0.12	0.22	0	LZ-up
RAD52	0.15	0.14	0.25	0	DZ-up
TP73	0.21	0.16	0.28	0	DZ-up
NBN	-0.13	0.17	0.29	0	LZ-up
POLB	-0.18	0.18	0.29	0	LZ-up
FANCL	0.15	0.18	0.29	0	DZ-up
FANCE	0.16	0.18	0.29	0	DZ-up
MLH1	0.16	0.19	0.31	0	DZ-up
POLE2	0.22	0.2	0.31	0	DZ-up
ERCC3	0.11	0.21	0.31	0	DZ-up
RAD51C	0.19	0.21	0.31	0	DZ-up
BLM	0.17	0.24	0.35	0	DZ-up
UBC	-0.27	0.28	0.41	0	LZ-up
BAP1	0.11	0.3	0.43	0	DZ-up
MAD2L2	0.14	0.31	0.43	0	DZ-up
POLR2H	-0.14	0.31	0.43	0	LZ-up
PIAS4	0.1	0.33	0.45	0	DZ-up
UBA7	-0.1	0.36	0.49	0	LZ-up
FAAP24	0.09	0.42	0.55	0	DZ-up
RAD50	0.11	0.44	0.57	0	DZ-up
ERCC6	0.06	0.48	0.61	0	DZ-up
MAPK8	0.07	0.48	0.61	0	DZ-up
ATRX	-0.06	0.5	0.63	0	LZ-up
PMS2	0.07	0.52	0.64	0	DZ-up
MRE11	0.06	0.53	0.64	0	DZ-up
EYA1	0.12	0.55	0.66	0	DZ-up
GTF2H3	-0.04	0.57	0.66	0	LZ-up
POLR2A	0.07	0.57	0.66	0	DZ-up
ABL1	-0.05	0.58	0.66	0	LZ-up
MGMT	0.05	0.58	0.66	0	DZ-up
TP53	-0.05	0.61	0.69	0	LZ-up
CCNA1	0.1	0.63	0.7	0	DZ-up
ISG15	-0.08	0.69	0.75	0	LZ-up
ATR	0.03	0.73	0.79	0	DZ-up
RPS27A	0.02	0.82	0.88	0	DZ-up
PRKCG	-0.03	0.84	0.89	0	LZ-up
XPA	-0.03	0.9	0.93	0	LZ-up
MUTYH	0.01	0.9	0.93	0	DZ-up
MNAT1	0.01	0.91	0.93	0	DZ-up
RPA3	0.01	0.94	0.95	0	DZ-up
POLR2J	0	0.97	0.97	0	DZ-up

## Sheet: Epigenetic.Regulation
gene	logFC	P.Value	adj.p.value	sign	enrich
EGR2	-1.27	2.8e-09	4.7e-07	1	LZ-up
BCL2A1	-1.42	1.3e-08	1.1e-06	1	LZ-up
MDM2	1.11	3e-08	1.7e-06	1	DZ-up
TCF3	0.99	9e-08	3.7e-06	1	DZ-up
SMARCA4	0.88	1.6e-07	5.4e-06	1	DZ-up
MAF	-1.03	4.1e-07	1.1e-05	1	LZ-up
NFKB2	-1.08	1.8e-06	4.3e-05	1	LZ-up
NSD2	0.87	2.5e-06	5.2e-05	1	DZ-up
H3C10	1.3	6.2e-06	0.00011	1	DZ-up
NGFR	-1.1	9.3e-06	0.00015	1	LZ-up
CDKN2C	0.64	1e-05	0.00016	1	DZ-up
EZH2	0.58	1.5e-05	0.00021	1	DZ-up
H2AX	0.94	1.6e-05	0.00021	1	DZ-up
CCNA2	1.15	2.1e-05	0.00024	1	DZ-up
HELLS	0.61	2.4e-05	0.00025	1	DZ-up
CCND2	-0.87	2.4e-05	0.00025	1	LZ-up
BIRC3	-0.57	3e-05	0.00029	1	LZ-up
H3C8	1.37	3.2e-05	0.00029	1	DZ-up
JAK2	-0.75	4.4e-05	0.00039	1	LZ-up
BMI1	-0.73	8.2e-05	0.00068	1	LZ-up
H3C2	1.38	0.00011	0.00088	1	DZ-up
IL2RB	-0.57	0.00012	0.00089	1	LZ-up
MEN1	0.46	0.00012	0.00089	1	DZ-up
CEBPB	-0.75	0.00013	0.00092	1	LZ-up
H3-3A	0.46	0.00016	0.0011	1	DZ-up
DDB2	0.45	0.00033	0.0021	1	DZ-up
ATM	0.45	0.00034	0.0021	1	DZ-up
TRAF1	-0.54	0.00035	0.0021	1	LZ-up
MYC	-0.63	0.00043	0.0025	1	LZ-up
GADD45B	0.45	0.00069	0.0038	1	DZ-up
GATA2	-0.38	0.00097	0.0052	1	LZ-up
ARID2	0.38	0.0011	0.0056	1	DZ-up
BCL6	0.33	0.0015	0.0074	1	DZ-up
MMP9	-0.79	0.0027	0.013	1	LZ-up
NFKB1	-0.37	0.003	0.014	1	LZ-up
CREBBP	0.28	0.0035	0.016	1	DZ-up
JADE1	0.36	0.0041	0.019	1	DZ-up
CD40	-0.46	0.0048	0.021	1	LZ-up
GADD45A	0.45	0.0048	0.021	1	DZ-up
CEBPA	-0.48	0.0052	0.021	1	LZ-up
MET	0.41	0.0055	0.022	1	DZ-up
PBRM1	0.38	0.0058	0.023	1	DZ-up
EWSR1	0.3	0.0066	0.025	1	DZ-up
NSD3	0.28	0.0069	0.026	1	DZ-up
GADD45G	-0.42	0.0072	0.027	1	LZ-up
DNMT3A	-0.35	0.0085	0.031	1	LZ-up
KDM6A	0.3	0.0089	0.031	1	DZ-up
TFE3	-0.32	0.0091	0.031	1	LZ-up
CD14	-0.5	0.01	0.035	1	LZ-up
ARNT2	-0.36	0.012	0.038	1	LZ-up
DUSP6	-0.27	0.012	0.04	1	LZ-up
SMARCB1	0.29	0.013	0.041	1	DZ-up
PAX5	0.27	0.013	0.042	1	DZ-up
IGF1	-0.26	0.014	0.042	1	LZ-up
PLAT	0.34	0.014	0.042	1	DZ-up
ASXL1	0.24	0.017	0.05	0	DZ-up
SETD2	0.21	0.023	0.068	0	DZ-up
BRD4	0.23	0.028	0.081	0	DZ-up
KMT2C	0.21	0.031	0.086	0	DZ-up
ARID1B	0.27	0.033	0.092	0	DZ-up
LCOR	0.21	0.035	0.096	0	DZ-up
HDAC1	0.2	0.043	0.12	0	DZ-up
PDGFA	-0.25	0.045	0.12	0	LZ-up
BAX	0.28	0.049	0.13	0	DZ-up
FUT8	-0.23	0.05	0.13	0	LZ-up
EP300	0.22	0.05	0.13	0	DZ-up
GRIA3	-0.32	0.054	0.13	0	LZ-up
UTY	0.21	0.055	0.13	0	DZ-up
H3-5	0.23	0.056	0.14	0	DZ-up
BCL2L1	-0.23	0.076	0.18	0	LZ-up
TBL1XR1	0.17	0.077	0.18	0	DZ-up
ACTB	0.19	0.08	0.18	0	DZ-up
ITGAM	-0.35	0.08	0.18	0	LZ-up
SP1	0.16	0.088	0.2	0	DZ-up
IGF1R	-0.19	0.1	0.22	0	LZ-up
ZBTB16	-0.23	0.1	0.22	0	LZ-up
MYCN	0.29	0.1	0.23	0	DZ-up
RELA	-0.16	0.11	0.24	0	LZ-up
SUV39H2	0.21	0.12	0.24	0	DZ-up
HMGA2	-0.23	0.14	0.29	0	LZ-up
TLX1	-0.17	0.15	0.31	0	LZ-up
PBX1	-0.16	0.16	0.32	0	LZ-up
HPGD	0.2	0.17	0.34	0	DZ-up
HHEX	-0.17	0.17	0.34	0	LZ-up
HDAC3	0.13	0.18	0.35	0	DZ-up
MMP3	-0.3	0.18	0.35	0	LZ-up
SIN3A	0.12	0.18	0.35	0	DZ-up
ARID1A	0.11	0.19	0.36	0	DZ-up
CDKN1B	0.12	0.19	0.36	0	DZ-up
CSF1R	-0.15	0.2	0.37	0	LZ-up
IL6	0.18	0.2	0.37	0	DZ-up
HDAC10	-0.17	0.21	0.37	0	LZ-up
PML	-0.12	0.21	0.37	0	LZ-up
ELANE	0.2	0.22	0.39	0	DZ-up
ATF3	-0.26	0.23	0.41	0	LZ-up
DDIT3	-0.13	0.24	0.41	0	LZ-up
ETV1	-0.2	0.24	0.41	0	LZ-up
MEF2C	-0.19	0.24	0.41	0	LZ-up
SSX1	0.17	0.25	0.42	0	DZ-up
WNT16	0.27	0.26	0.43	0	DZ-up
MLF1	-0.19	0.28	0.45	0	LZ-up
FLT3	0.11	0.29	0.47	0	DZ-up
NR4A3	-0.13	0.33	0.54	0	LZ-up
CD86	-0.1	0.35	0.56	0	LZ-up
BRD7	0.08	0.36	0.57	0	DZ-up
WT1	0.1	0.38	0.6	0	DZ-up
PTCRA	0.19	0.41	0.63	0	DZ-up
PPARG	0.1	0.43	0.65	0	DZ-up
TMPRSS2	0.09	0.44	0.67	0	DZ-up
HOXA10	0.08	0.45	0.67	0	DZ-up
KAT2B	-0.07	0.45	0.68	0	LZ-up
ID2	-0.11	0.46	0.68	0	LZ-up
ETV7	-0.07	0.48	0.7	0	LZ-up
NUPR1	0.18	0.49	0.71	0	DZ-up
ATF1	0.06	0.49	0.71	0	DZ-up
MLLT3	0.08	0.52	0.74	0	DZ-up
NFKBIZ	0.07	0.52	0.74	0	DZ-up
BRD2	0.06	0.52	0.74	0	DZ-up
IL1R2	0.09	0.54	0.75	0	DZ-up
RUNX1T1	-0.08	0.54	0.75	0	LZ-up
REL	0.06	0.54	0.75	0	DZ-up
EYA1	0.12	0.55	0.75	0	DZ-up
KMT2D	0.07	0.58	0.77	0	DZ-up
ETV4	0.1	0.58	0.77	0	DZ-up
NSD1	0.06	0.59	0.78	0	DZ-up
EPM2AIP1	0.05	0.6	0.78	0	DZ-up
TP53	-0.05	0.61	0.8	0	LZ-up
CCNA1	0.1	0.63	0.82	0	DZ-up
MECOM	-0.09	0.64	0.82	0	LZ-up
NTRK1	0.05	0.64	0.82	0	DZ-up
BAIAP3	0.05	0.67	0.85	0	DZ-up
HDAC2	-0.04	0.7	0.88	0	LZ-up
ZEB1	0.04	0.72	0.9	0	DZ-up
PLAU	-0.05	0.73	0.9	0	LZ-up
KDM5C	0.03	0.73	0.9	0	DZ-up
HOXA9	0.03	0.74	0.9	0	DZ-up
PROM1	0.11	0.75	0.91	0	DZ-up
FCGR1A	0.04	0.76	0.91	0	DZ-up
RUNX1	-0.03	0.76	0.91	0	LZ-up
RXRG	0.05	0.77	0.91	0	DZ-up
GZMB	-0.03	0.77	0.91	0	LZ-up
JUP	-0.03	0.78	0.91	0	LZ-up
FAM124B	-0.04	0.78	0.91	0	LZ-up
CEBPE	0.03	0.81	0.92	0	DZ-up
PAX8	-0.04	0.81	0.92	0	LZ-up
ITGB7	0.02	0.82	0.92	0	DZ-up
GATA1	-0.02	0.83	0.92	0	LZ-up
CXCL8	-0.03	0.83	0.92	0	LZ-up
NCOR1	-0.02	0.83	0.92	0	LZ-up
PAX3	0.02	0.83	0.92	0	DZ-up
MPO	-0.02	0.86	0.94	0	LZ-up
CDKN1A	-0.02	0.86	0.94	0	LZ-up
HOXA11	-0.02	0.89	0.95	0	LZ-up
CCND1	-0.02	0.89	0.95	0	LZ-up
PBX3	-0.01	0.9	0.95	0	LZ-up
SIX1	0.02	0.9	0.95	0	DZ-up
TSPAN7	-0.01	0.91	0.95	0	LZ-up
CDK4	-0.01	0.91	0.95	0	LZ-up
TGFBR2	0.01	0.91	0.95	0	DZ-up
IL3	-0.01	0.95	0.98	0	LZ-up
ERG	-0.01	0.95	0.98	0	LZ-up
CSF2	0.01	0.96	0.98	0	DZ-up
FLT1	-0.01	0.96	0.98	0	LZ-up
IGFBP3	0.01	0.96	0.98	0	DZ-up
ATF2	0	0.98	0.99	0	DZ-up
BRD3	0	1	1	0	DZ-up

## Sheet: RNA.and.DNA.sensing
gene	logFC	P.Value	adj.p.value	sign	enrich
NFKBIA	-1.16	7.1e-07	5.7e-05	1	LZ-up
NFKB2	-1.08	1.8e-06	7.3e-05	1	LZ-up
HMGB1	0.78	0.00016	0.0041	1	DZ-up
TNFAIP3	-0.71	0.0002	0.0041	1	LZ-up
STAT6	-0.61	0.00037	0.006	1	LZ-up
TRAF3	-0.46	0.00044	0.006	1	LZ-up
TICAM1	0.4	0.00086	0.01	1	DZ-up
PRKDC	0.39	0.0011	0.011	1	DZ-up
IFI16	0.44	0.0018	0.016	1	DZ-up
NFKB1	-0.37	0.003	0.023	1	LZ-up
TNF	-0.38	0.0032	0.023	1	LZ-up
CREBBP	0.28	0.0035	0.023	1	DZ-up
TMEM173	-0.32	0.004	0.023	1	LZ-up
UBB	0.35	0.0044	0.023	1	DZ-up
IL18	-0.5	0.0044	0.023	1	LZ-up
APP	-0.48	0.0045	0.023	1	LZ-up
NLRC5	-0.42	0.006	0.028	1	LZ-up
IKBKE	-0.29	0.0075	0.033	1	LZ-up
TANK	0.28	0.0076	0.033	1	DZ-up
CYLD	-0.3	0.009	0.035	1	LZ-up
IRF3	-0.32	0.009	0.035	1	LZ-up
ATG5	0.23	0.011	0.04	1	DZ-up
IFIH1	-0.3	0.011	0.04	1	LZ-up
DDX58	-0.27	0.023	0.076	0	LZ-up
EP300	0.22	0.05	0.16	0	DZ-up
MAPK10	-0.21	0.052	0.16	0	LZ-up
MAPK14	0.15	0.081	0.24	0	DZ-up
IL33	0.23	0.1	0.29	0	DZ-up
MAVS	0.16	0.11	0.29	0	DZ-up
MAPK12	0.23	0.11	0.29	0	DZ-up
RELA	-0.16	0.11	0.29	0	LZ-up
PYCARD	-0.21	0.12	0.31	0	LZ-up
SAA1	0.18	0.13	0.31	0	DZ-up
TLR3	-0.15	0.13	0.31	0	LZ-up
IRF7	-0.2	0.13	0.31	0	LZ-up
TRIM21	-0.17	0.14	0.31	0	LZ-up
TBK1	0.12	0.2	0.43	0	DZ-up
IL6	0.18	0.2	0.43	0	DZ-up
IFNA2	0.24	0.21	0.44	0	DZ-up
MAP3K1	0.11	0.21	0.44	0	DZ-up
DTX4	-0.11	0.23	0.45	0	LZ-up
CXCL10	-0.19	0.24	0.46	0	LZ-up
FADD	0.11	0.24	0.46	0	DZ-up
IKBKB	-0.12	0.28	0.5	0	LZ-up
UBC	-0.27	0.28	0.5	0	LZ-up
CASP1	-0.14	0.29	0.52	0	LZ-up
POLR2H	-0.14	0.31	0.54	0	LZ-up
MAPK11	-0.1	0.35	0.59	0	LZ-up
UBA7	-0.1	0.36	0.59	0	LZ-up
PIN1	-0.2	0.36	0.59	0	LZ-up
RIPK1	-0.08	0.37	0.59	0	LZ-up
S100A12	-0.1	0.4	0.61	0	LZ-up
MAPK9	0.09	0.4	0.61	0	DZ-up
IFNA8	-0.17	0.45	0.68	0	LZ-up
MAPK8	0.07	0.48	0.71	0	DZ-up
IFNA7	0.13	0.51	0.72	0	DZ-up
IFNB1	-0.08	0.53	0.72	0	LZ-up
MRE11	0.06	0.53	0.72	0	DZ-up
CHUK	0.07	0.53	0.72	0	DZ-up
IL1B	0.08	0.54	0.72	0	DZ-up
CCL4	0.14	0.54	0.72	0	DZ-up
ITCH	0.05	0.58	0.75	0	DZ-up
IL12A	-0.07	0.58	0.75	0	LZ-up
CASP10	-0.06	0.61	0.77	0	LZ-up
TRAF6	-0.05	0.62	0.78	0	LZ-up
TRAF2	0.05	0.63	0.78	0	DZ-up
CCL5	0.06	0.68	0.82	0	DZ-up
ISG15	-0.08	0.69	0.82	0	LZ-up
MYD88	-0.04	0.71	0.83	0	LZ-up
CTNNB1	0.03	0.76	0.88	0	DZ-up
RPS27A	0.02	0.82	0.93	0	DZ-up
CXCL8	-0.03	0.83	0.93	0	LZ-up
CASP8	0.02	0.83	0.93	0	DZ-up
S100B	0.01	0.94	0.99	0	DZ-up
CGAS	0	0.96	0.99	0	DZ-up
IKBKG	0	0.96	0.99	0	DZ-up
IFNA1	-0.01	0.96	0.99	0	LZ-up
RIPK3	0	0.97	0.99	0	DZ-up
MAP3K7	0	0.98	0.99	0	DZ-up
ATG12	0	0.98	0.99	0	DZ-up
IL12B	0	1	1	0	DZ-up
