# Supplementary material for: Aggressive B cell lymphomas retain ATR-dependent determinants of T cell exclusion from the germinal center dark zone
Source: J Clin Invest. 2025 Jul 17;135(18):e187371. doi: 10.1172/JCI187371 (PMC12435852; doi:10.1172/JCI187371)
Supplement: Supplemental table 10 [file jci-135-187371-s246.xlsx]

## Sheet: Sheet1
gene_id	gene_name	HT_ATR1_002A	HT_ATR1_002B	HT_ATR1_002C	SUDHL5_ATR1_006A	SUDHL5_ATR1_006B	SUDHL5_ATR1_006C	HT_DMSO.G1_001A	HT_DMSO.G1_001B	HT_DMSO.G1_001C	SUDHL5_DMSO.G1_005A	SUDHL5_DMSO.G1_005B	SUDHL5_DMSO.G1_005C
ENSG00000000003	TSPAN6	0	0	0	0	0	0	0	0	0	0	0	0
ENSG00000000005	TNMD	0	0	0	0	0	0	0	0	0	0	0	0
ENSG00000000419	DPM1	2523	2238	2080	2973	2406	2026	2954	3197	3365	2411	2317	1857
ENSG00000000457	SCYL3	449.999	394	412.999	344.905	321	353	459.999	457.001	513.001	300	280	219.001
ENSG00000000460	C1orf112	1248	1235	1153	501.001	400	610.001	1434	1375	1652	495.998	521	420
ENSG00000000938	FGR	1795	1784	1436	1156	1240	1363	1923	2145	2225	1692	1562	1218
ENSG00000000971	CFH	0	0	0	0	1	0	0	0	0	0	0	1
ENSG00000001036	FUCA2	300	262	199	0	0	0	343	369	417	0	0	0
ENSG00000001084	GCLC	2398	2454	2115	1473	1443	1576	2245	2271	2518	1037	1022	796
ENSG00000001167	NFYA	3491.95	3203.99	2795	2261	2090	2396	3431	3550.94	4025	1959	1892	1434.94
ENSG00000001460	STPG1	217.999	186	155	112	102.001	103.001	201	236.001	255.999	105	87.999	77.001
ENSG00000001461	NIPAL3	771	830	678	981	910	1017	836.001	911.001	911	876	846.001	660.001
ENSG00000001497	LAS1L	3295	3005	2654	4141	3653	3970	3625	3880	4188	2884	2686	2189
ENSG00000001561	ENPP4	295	292	300	360	317	300	291	303	346	386	372	294
ENSG00000001617	SEMA3F	37	28.001	22	0	0	1	23	14	20	1	0	0
ENSG00000001626	CFTR	0	0	0	2	1	2	0	0	0	0	0	0
ENSG00000001629	ANKIB1	2038	2084	1633	1329	1221	1393	2077	2255	2390	1602	1700	1306
ENSG00000001630	CYP51A1	9616.08	8983.18	8190.36	2935.5	2450.91	2330.82	13094.6	13779.2	14977.9	4368.05	3978.91	3124.59
ENSG00000001631	KRIT1	1804.68	1702.07	1464.38	1001.76	937.001	872.253	1288.71	1400.22	1564.17	1028.09	872.57	720.076
ENSG00000002016	RAD52	390.581	393.066	317	457.306	413.654	479.102	356	373.783	382	415.592	336.695	335.24
ENSG00000002079	MYH16	0	0	0	0	0	0	0	0	0	0	0	0
ENSG00000002330	BAD	649	676.001	517.999	450.999	512	580	666	735	801.001	452.999	471.001	334
ENSG00000002549	LAP3	2243	2056	1962	4303	3920	3720	2611	2828	2952	3515	3347	2796
ENSG00000002586	CD99	963	1037	842	620	575	561	1245	1345	1515	909	769.001	647.999
ENSG00000002587	HS3ST1	0	0	0	0	0	0	0	0	1	1	0	0
ENSG00000002726	AOC1	0	0	0	0	0	0	0	1	1	0	0	0
ENSG00000002745	WNT16	0	0	0	0	0	0	0	0	0	0	0	0
ENSG00000002746	HECW1	0	0	0	1	0	0	0	0	0	0	0	0
ENSG00000002822	MAD1L1	1390.32	1363.45	1056.45	2090.15	2103.85	1837.28	1632.34	1849.41	1896.45	1260.48	1110.47	955.52
ENSG00000002834	LASP1	7398	7005	5911	7575	7738	8711	7600	8195	8970	8291	7646	6019
ENSG00000002919	SNX11	1104	1014	792.001	503	520	696.999	812.001	952.999	989.999	543.001	482	397
ENSG00000002933	TMEM176A	0	0	0	0	0	0	0	0	0	0	0	1
ENSG00000003056	M6PR	5347	5048	4522	9000	8124	8739	5833	6147	6770	8612	7910	6192
ENSG00000003096	KLHL13	1	2	1	2	0	2	1	1	1	0	0	4
ENSG00000003137	CYP26B1	0	1	0	1	0	0	0	0	0	1	1	0
ENSG00000003147	ICA1	6	10	12	321.999	278.999	369	9	5	10	273	258.001	187.001
ENSG00000003249	DBNDD1	3	5	6	2	3	0	6	8	11	0	1	1
ENSG00000003393	ALS2	1123	1042	908.998	930.999	840	940.997	937.999	946.999	1055	909.003	850.002	686.999
ENSG00000003400	CASP10	12.001	11	10	3	13	14.001	10	5	6	24	17	18
ENSG00000003402	CFLAR	2752.75	2615.84	2334.84	2437.14	2136	2445.69	1887	2004.49	2231.12	3011	2930.25	2412
ENSG00000003436	TFPI	0	0	0	0	0	0	0	0	0	0	0	0
ENSG00000003509	NDUFAF7	447.999	384	415.999	735.001	672.002	719	488	473	502	703.998	680	587
ENSG00000003756	RBM5	5145.7	4672	4154.19	4378	3882	4094	4830.92	5097.8	5636.5	4702	4505.4	3400
ENSG00000003987	MTMR7	1	1	0	3	4	0	0	0	0	1	0	1
ENSG00000003989	SLC7A2	0	1	0	0	0	0	0	0	1	0	0	0
ENSG00000004059	ARF5	2864.9	2801.72	2265	2501	2734	3335	3151	3513	3872	2997.89	2604	2095.89
ENSG00000004139	SARM1	1205.12	1166.85	913.103	91.235	111.601	125.495	1242.33	1345.65	1450.15	132	146.001	93.261
ENSG00000004142	POLDIP2	2643	2653	2160	3369	3409	4260	3091	3306	3554	2770	2561	2051
ENSG00000004399	PLXND1	25	20	9	18.999	29.001	37	16	24.001	27	42.001	55	33.999
ENSG00000004455	AK2	5692.99	5141.96	4420.98	5936.94	5479.99	6021.97	7712.97	8536.63	9036	8839.98	8131.99	6575.99
ENSG00000004468	CD38	2036	2006	1668	64	72	89.001	2272	2231	2479	67	67	59
ENSG00000004478	FKBP4	6152	5845	5195	5851	5458	5992	8144	9108	9482	4303	4124	3279
ENSG00000004487	KDM1A	5527	5357	4623	3259	3082	3670	6865	7569	8076	4149	3776	3008
ENSG00000004534	RBM6	10067.3	8992	8123.81	7766	6912	6211	9845.08	10758.2	11548.5	7119	6619.6	5394
ENSG00000004660	CAMKK1	38	30	27	2	0	10	28	29	26	6	6	3
ENSG00000004700	RECQL	3709	3400	3161	5622	5094	5464	3826	3998	4508	4946.82	4886	3842
ENSG00000004766	VPS50	591	634.999	492.998	564	447	614	616.999	643.001	706.999	477	411	365
ENSG00000004776	HSPB6	14	12	3	7	13	5	8	8	7	16	19	6
ENSG00000004777	ARHGAP33	869.001	842	591	341	466.001	468	658	766	828	907.001	813	620
ENSG00000004779	NDUFAB1	1292	1246	1055	840.001	967	1221	1553	1743	1950	832.001	788.001	638.001
ENSG00000004799	PDK4	0	0	0	0	1	0	0	0	0	0	0	0
ENSG00000004809	SLC22A16	0	0	0	0	0	0	0	0	0	0	0	0
ENSG00000004838	ZMYND10	28	27	15	17	12	23	10	11	19	15	11	8
ENSG00000004846	ABCB5	0	0	0	0	1	0	0	0	0	0	0	0
ENSG00000004848	ARX	44	42	30	1	1	0	50	41	39	1	0	0
ENSG00000004864	SLC25A13	1300	1269	1050	19	16	20	1762	1814	2024	33	25	22
ENSG00000004866	ST7	432	421	311.999	511.88	489.958	576	599.999	574.001	604.999	558.001	603.842	390.889
ENSG00000004897	CDC27	5007.96	4831	4409	5278	4455	4519.95	5932.79	5967.96	6396	5656	5373.98	4237
ENSG00000004939	SLC4A1	1	0	1	0	1	1	1	0	0	0	0	0
ENSG00000004948	CALCR	0	0	0	0	0	0	0	0	0	0	0	0
ENSG00000004961	HCCS	942.999	916	820	902	900	919	1188	1232	1297	753	740	562.999
ENSG00000004975	DVL2	2730	2464	2061	2309	2557	2828	2991	3279	3507	2996	2677	2022
ENSG00000005001	PRSS22	0	0	0	0	0	0	0	0	0	0	0	0
ENSG00000005007	UPF1	4870	4618	3752	6823	7478	8456	5310	5799	6393	6820	6459	4869
ENSG00000005020	SKAP2	2574	2261	2180	2231	1970	2039	3344	3403	3625	2165	2074	1680
ENSG00000005022	SLC25A5	10012	9815	7933	8481	8981	12182	13083	13977	15011	7875	7522	5960
ENSG00000005059	MCUB	4391	4225	3704	2266	2319	3042	5996	6404	6674	3111	3011	2356
ENSG00000005073	HOXA11	0	0	0	0	0	1	0	0	0	0	0	0
ENSG00000005075	POLR2J	1525.51	1502.79	1207.26	1415.83	1539.09	1397.96	1839.19	2113.73	2296.8	1554.9	1299.01	1105.02
ENSG00000005100	DHX33	2765	2699	2261	3442	3164	3413	3117	3045	3574	2438	2308	1827
ENSG00000005102	MEOX1	0	0	0	0	0	0	0	0	0	0	0	0
ENSG00000005108	THSD7A	2	1	0	1	1	0	0	0	3	0	0	0
ENSG00000005156	LIG3	1059	1051	952	791.001	848	958	1076	1197	1325	621	593.002	462.999
ENSG00000005175	RPAP3	4399	4016	3868	7255	5857	5506	5105	5587	5727	4985	4804	3698
ENSG00000005187	ACSM3	11	13	15	35	38	37	8	19	15	43	31	30
ENSG00000005189	REXO5	871	806	732.999	311.999	304.001	340.999	943.001	1021	1111	454	437.001	332
ENSG00000005194	CIAPIN1	1519	1590	1416	1451	1429	1873	1697	1821	1947	1097	974	796.002
ENSG00000005206	SPPL2B	2697	2640	2114	1821	2009.5	2307	2154	2357	2633.61	1778	1595	1238
ENSG00000005238	ATOSB	265	239	238	179.001	139	187.999	230.001	304	287	194.001	193.001	143
ENSG00000005243	COPZ2	10	15	7	15	9	13	10.999	7	12	17	27	13
ENSG00000005249	PRKAR2B	14	7	12	5617	5206	5882	9	9	8	9330	9027	7107
ENSG00000005302	MSL3	2139	2189	1844	3100	3043	3176	2166	2211	2466	3507	3233	2630
ENSG00000005339	CREBBP	10677	10331	8336	4361	4279	4837	8391	8781	10332	3810	3675	2852
ENSG00000005379	TSPOAP1	914.001	887.001	703	706	676.999	737.999	668	708	797.999	1136	1043	852.001
ENSG00000005381	MPO	0	2	0	0	0	0	0	1	2	0	0	0
ENSG00000005421	PON1	0	0	0	0	0	0	0	0	0	0	0	0
ENSG00000005436	GCFC2	757.999	676.999	667.001	670.001	560.999	691	947	951	1047	587.001	569.999	439.001
ENSG00000005448	WDR54	385.999	442.998	346.999	656.998	611	933.999	603	602	663	1251	1086	907.999
ENSG00000005469	CROT	304.001	290.001	213	186	120.001	189.999	317.999	295.001	317.999	85.001	102	76
ENSG00000005471	ABCB4	0	1	0	3	4	7	0	2	0	1	2	3
ENSG00000005483	KMT2E	5093	4561	4105	6163	5401	5383	4724	4838	5387	6788	6642	5144
ENSG00000005486	RHBDD2	955	930.001	786	573	685	847	1026	1135	1128	435	407	333.001
ENSG00000005513	SOX8	24	19	16	0	0	0	12	13	5	0	0	1
ENSG00000005700	IBTK	1984	1750	1710	656.001	558	665.999	2154	2069	2234	579	575.999	466
ENSG00000005801	ZNF195	1567	1528	1284	1416	1279	1492	1495	1476	1608	1179	1207	961.001
ENSG00000005810	MYCBP2	5540	5022.44	4520	4173	3759	4610	5192	4770.33	5671	3906	3870	3200
ENSG00000005812	FBXL3	2358	2251	1994	1696	1472	1536	2607	2792	2961	2033	1945	1603
ENSG00000005844	ITGAL	7119	6885	5538	3889	4042	4331	7543	7773	8577	6967	6460	5228
ENSG00000005882	PDK2	458.999	469.001	403	111.001	117.999	119	485.001	555	556.001	105.999	100.001	91
ENSG00000005884	ITGA3	278	261.999	237	301.999	264	298.001	217.001	301	266.999	199	214	162.999
ENSG00000005889	ZFX	1753	1633	1463	2138	1872	2434	1846	1794	1999	2210	2114	1773
ENSG00000005893	LAMP2	3662	3473	3116	2004	1741	2018	4356	4576	4941.02	2758	2515	2028
ENSG00000005961	ITGA2B	6	6	9	2	6	2	6	8	9	1	3	2
ENSG00000005981	ASB4	0	0	0	0	0	0	0	0	0	0	0	0
ENSG00000006007	GDE1	2487	2288	1993	2479	2321	2310	2722	2908	3106	2040	1740	1468
ENSG00000006015	REX1BD	695	712	630	1553	1703	1891	692	831.998	896	1313	1151	962
ENSG00000006016	CRLF1	8	4	3	6	6	2	6	15	9	1	3	3
ENSG00000006025	OSBPL7	794.001	704	585	600	633.999	771.001	700	713.999	747.002	644.999	601	440.001
ENSG00000006042	TMEM98	2	0	1	0	0	0	0	0	0	0	0	0
ENSG00000006047	YBX2	139.001	111	101	3	6.999	4	112	124	106.999	11	9	6
ENSG00000006059	KRT33A	0	0	0	0	0	0	0	0	0	0	0	0
ENSG00000006062	MAP3K14	1955	1982	1626	929	984	1182	2088	2264	2578	896.999	813	575.999
ENSG00000006071	ABCC8	0	0	0	0	0	1	1	0	0	0	0	0
ENSG00000006116	CACNG3	0	0	0	0	0	0	0	0	0	0	0	0
ENSG00000006118	TMEM132A	473	512.999	422.999	18	18	16	616.999	679.001	763.001	10.001	13	10
ENSG00000006125	AP2B1	4716	4332	3875	2689	2509	3462	5120	5099	5575	2810	2680	2113
ENSG00000006128	TAC1	0	0	0	0	0	0	0	0	0	0	0	0
ENSG00000006194	ZNF263	1987.4	1793.8	1534.26	1701.13	1638.59	2139.55	2147.7	2347.68	2649.33	1660.78	1563.65	1348.76
ENSG00000006210	CX3CL1	0	4	0	0	0	0	0	0	0	1	0	0
ENSG00000006282	SPATA20	482.999	475.999	411	575	557.998	641.001	404	404	470	557	482	404.998
ENSG00000006283	CACNA1G	1	2	2	1	1	0	1	1	4	1	1	1
ENSG00000006327	TNFRSF12A	61.999	56	26.999	76.999	75	96	34	48	58	69.999	78.001	52
ENSG00000006377	DLX6	0	0	0	0	1	0	0	0	0	0	0	0
ENSG00000006432	MAP3K9	855	866	669	622.001	585	787	803	887	974	1065	1023	791
ENSG00000006451	RALA	2242	2095	1867	1181	1044	1016	2523	2640	2963	1365	1245	903
ENSG00000006453	BAIAP2L1	256	244	208	8	6	1	203	218	247	1	1	3
ENSG00000006459	KDM7A	782	706	647	464	417	444.001	739	765	807	1507	1408	1120
ENSG00000006468	ETV1	74.001	81.999	66	0	0	0	94	82	97	0	0	0
ENSG00000006530	AGK	1089	1078	911	942	917.976	1038	1261	1408	1503	819.002	745.999	663
ENSG00000006534	ALDH3B1	10	9	5	0	0	0	10	15	15	0	0	0
ENSG00000006555	TTC22	13	10	6	0	0	1.001	3	3	2	1	0	0
ENSG00000006576	PHTF2	2485	2395	2266	1316	1171	1391	2583	2700	3028	2072	1939	1441
ENSG00000006606	CCL26	0	1	0	0	0	0	0	0	0	0	0	0
ENSG00000006607	FARP2	2103	2032	1762	1081	1033	1234	2387	2354	2789	1305	1371	986
ENSG00000006611	USH1C	0	0	0	0	0	0	0	0	1	0	0	0
ENSG00000006625	GGCT	892	832.989	809.999	1751.86	1548.93	1487.97	1096	1152	1205	1101.99	1099.92	871.968
ENSG00000006634	DBF4	3292.97	3035.93	2936.93	2444.98	1942	1941.98	3710.95	4099.14	4347.08	2918.97	2810.96	2287.03
ENSG00000006638	TBXA2R	0	0	0	0	0	0	0	0	1	1	0	0
ENSG00000006652	IFRD1	1264.18	1168.21	1206.61	558.317	480.261	537.55	1255.73	1419.68	1526.84	795.009	759.386	586.259
ENSG00000006659	LGALS14	1	1	1	1	0	0	4	1	0	0	1	3
ENSG00000006695	COX10	807.741	721.385	652.905	652.263	669.349	842.111	868.445	871.832	989.515	623.041	578.125	470.113
ENSG00000006704	GTF2IRD1	1993	1894	1590	1	0	0	2568	2771	3020	0	1	1
ENSG00000006712	PAF1	2997	2787	2447	3247	3061	2826	2680	2999	3352	3020	2681	2190
ENSG00000006715	VPS41	1151	1082	936.001	747	675	733	1171	1169	1312	974.001	930	693.001
ENSG00000006740	ARHGAP44	434	424	336	769.999	810.998	995	587.999	595.001	706	1292	1221	873
ENSG00000006744	ELAC2	5333	5116	4140	4428	4707	4871	5660	6092	6580	3250	3081	2428
ENSG00000006747	SCIN	0	0	0	2	1	1	0	0	0	0	0	0
ENSG00000006756	ARSD	2	5	1	6	3	6	1	3	5	0	5	1
ENSG00000006757	PNPLA4	257	261	215.001	408	435	433	268	314	359	391	327.001	292
ENSG00000006788	MYH13	0	2.011	1	3	8	1	4.028	3	0	4	5	1
ENSG00000006831	ADIPOR2	3635	3612	3218	4062	3758	4519	4239	4257	4821	4971	4572	3595
ENSG00000006837	CDKL3	37.709	17.415	22.454	15.246	6.872	12.428	18.18	25.103	30.92	13.948	10.759	13.027
ENSG00000007001	UPP2	0	0	0	0	0	0	0	0	0	0	0	0
ENSG00000007038	PRSS21	0	1	0	0	0	0	0	1	0	0	0	0
ENSG00000007047	MARK4	1646	1560	1204	760	870	825	1564	1679	1812	1039	889.999	744
ENSG00000007062	PROM1	1	0	0	2	0	2	0	0	0	0	0	0
ENSG00000007080	CCDC124	2017	1879	1606	2949	2988	2598	2176	2507	2703	2216	1953	1598
ENSG00000007129	CEACAM21	22.999	25	20	36	29	24	22	18	11	20.999	13	5
ENSG00000007168	PAFAH1B1	5788	5576.29	4780.35	4481	3857	5220	6134	6621.87	7069	4592.21	4625.32	3607
ENSG00000007171	NOS2	0	0	0	1	0	0	0	1	0	0	0	1
ENSG00000007174	DNAH9	0	0	0	0	1	0	0	0	1	0	1	0
ENSG00000007202	BLTP2	9953	9528	7986	8205	7747	9540	10471	10798	12303	6899	6493	4952
ENSG00000007216	SLC13A2	0	0	0	0	0	0	0	0	0	0	0	0
ENSG00000007237	GAS7	4503	4371	3603	118.999	105	111	5389	5511	6268.99	38	27	34
ENSG00000007255	TRAPPC6A	321.999	312	246.999	403	460	532	357	429.001	459	387	291	285.999
ENSG00000007264	MATK	0	1	0	0	1	0	0	0	0	0	0	0
ENSG00000007306	CEACAM7	1	0	0	0	0	0	0	0	0	0	0	0
ENSG00000007312	CD79B	8329.16	7933.41	6713.38	13846.3	14135.4	16347.9	10248.4	11278.5	11976.8	11586	10402.9	8160.4
ENSG00000007314	SCN4A	32	26	32	209	178	277	37	28	39	241	241	165
ENSG00000007341	ST7L	279	288.001	242.003	78	72.999	94.999	272.999	334.001	314	100	67.999	70.001
ENSG00000007350	TKTL1	2	1	0	0	0	0	0	0	0	3	0	0
ENSG00000007372	PAX6	1	1	3	2	6.024	0	2	1	1	0	0	0
ENSG00000007376	RPUSD1	1624	1576.38	1203	1918	2318	2466	2123	2384	2686	1798	1664	1256
ENSG00000007384	RHBDF1	11	9	12.001	10	12	15	11	7	9	8	14.999	7
ENSG00000007392	LUC7L	1513	1535	1264	1522	1575	1475	1462	1584	1702	1087	1032	812.001
ENSG00000007402	CACNA2D2	2	4	6	1	3	1	8	3	6	1	0	0
ENSG00000007516	BAIAP3	6	19	6	5	5	6	1	4	5	7	16	4
ENSG00000007520	TSR3	995	938	771	1254	1300	1260	1033	1179	1304	1017	841	673
ENSG00000007541	PIGQ	1415.68	1426	1067.22	779.999	950.999	1308.46	1549.45	1625	1925	616.565	649.001	466.557
ENSG00000007545	CRAMP1	1913.44	1885.08	1677.94	1008.17	876.007	1139.91	1793.3	1854.22	2178.21	925.206	955.786	711.136
ENSG00000007866	TEAD3	83	66	48	0	0	1	53	47	59	4	0	1
ENSG00000007908	SELE	0	0	0	0	0	0	0	0	0	0	0	0
ENSG00000007923	DNAJC11	3550	3294	2857	3306	3391	3454	3923	4376	4761	2564	2463	1895
ENSG00000007933	FMO3	0	0	0	0	0	0	0	0	0	0	0	0
ENSG00000007944	MYLIP	538	520	454	170	162	214	480	504	566	369	362	249
ENSG00000007952	NOX1	0	0	0	0	0	0	0	0	0	0	0	0
ENSG00000007968	E2F2	5270	5188	4346	3025	3186	3913	7031	7275	7961	3398	3224	2501
ENSG00000008018	PSMB1	4536	4189	3803	2441	2428	2428	5257	5718	5920	1867	1625	1376
ENSG00000008056	SYN1	2	6	4	0	0	0	0	2	4	0	0	0
ENSG00000008083	JARID2	845	870	655	1090	943	989	1047	1046	1136	1333	1164	976
ENSG00000008086	CDKL5	177	149	135	32	27	36	143	139	110	43	46	37
ENSG00000008118	CAMK1G	0	0	0	0	0	0	0	0	0	0	0	0
ENSG00000008128	CDK11A	3125.45	2780.88	2438.79	3095.7	2759.74	2137.55	2669.34	3073.15	3286.4	2438.47	2178.62	1736.07
ENSG00000008130	NADK	3307	3309	2551	3240	3581	4260	3888	4295	4781	3269	2895	2374
ENSG00000008196	TFAP2B	0	0	0	0	0	0	0	0	1	0	0	0
ENSG00000008197	TFAP2D	0	0	0	0	0	0	0	0	2	0	0	0
ENSG00000008226	DLEC1	11	5	3	8	2	0	10	2	4	2	2	0
ENSG00000008256	CYTH3	233	232.999	181	350.999	334.999	305	233	242.001	245	545.999	514.999	410.999
ENSG00000008277	ADAM22	143.001	164	150.001	136	105	114	186	153.001	174.001	162	142.001	112
ENSG00000008282	SYPL1	7086	6758	6252	4135	3445	3953	10342	10828	11533	4539	4257	3326
ENSG00000008283	CYB561	25	27	19	0	0	0	16	12	13	0	0	0
ENSG00000008294	SPAG9	6068	5671	4947	2376	2001	2494	6434	6388	7307	3264	3142	2465
ENSG00000008300	CELSR3	2457	2515	2031	250	287	315.001	2376	2482	2828	877	833.999	637.001
ENSG00000008311	AASS	0	1	0	0	1	0	0	0	0	0	0	0
ENSG00000008323	PLEKHG6	0	0	0	0	0	0	0	0	0	0	0	0
ENSG00000008324	SS18L2	513	540	507	403.001	379	696	574.001	590	710	408	403	271
ENSG00000008382	MPND	258.999	260	237	158.999	197.001	209	235	262	298.002	192	158	135.001
ENSG00000008394	MGST1	0	0	0	0	0	0	0	0	0	1	0	0
ENSG00000008405	CRY1	0	0	0	0	0	0	0	0	0	0	0	0
ENSG00000008438	PGLYRP1	2	0	0	2	0	0	0	0	0	0	0	0
ENSG00000008441	NFIX	37	48	21	2	4	4	25	24	28	1	3	2
ENSG00000008513	ST3GAL1	588	539	480	374	352.999	408.999	634	676	742.001	1507	1417	1130
ENSG00000008516	MMP25	0	0	0	2	1	3	1	0	0	1	0	0
ENSG00000008517	IL32	7	9	7	5	5	6	1	0	0	11	6	10
ENSG00000008710	PKD1	2966.66	2972.62	2238.14	2348.98	2641.49	3370.37	2636.7	2563.11	3164.74	3700.36	3684.35	2688.7
ENSG00000008735	MAPK8IP2	52	45	49	111	89	148	30	49	48	116	134	91
ENSG00000008838	MED24	3165	3193	2667	2116	2167	2738	3165	3466	3940	1911	1747	1405
ENSG00000008853	RHOBTB2	1732	1824	1408	5119	5284	5458	2116	2269	2543	7376	6949	5279
ENSG00000008869	HEATR5B	944	931.999	766	1204	1149	1387	971	1014	1114	1582	1604	1253
ENSG00000008952	SEC62	5871	5374	4919	5366	4554	4147	6867	7451	7791	5377	5053	3915
ENSG00000008988	RPS20	20848	19851	16703	23607	25287	28662	23074	25811.8	27114.8	23843	22433	18297
ENSG00000009307	CSDE1	18671	17305	15923	20372	17863	18246	20983	21989	23429	21236	20496	15765
ENSG00000009335	UBE3C	3232	3119	2686	2699	2582	3225	3912	4045	4607	2784	2714	2148
ENSG00000009413	REV3L	2640	2502	2240	864.189	762.373	1010.5	2412	2327	2708	718	667.029	549.001
ENSG00000009694	TENM1	2	0	0	0	3	0	0	0	0	0	0	0
ENSG00000009709	PAX7	0	0	0	0	0	0	0	0	0	0	0	0
ENSG00000009724	MASP2	10	12	5	8	11	1	4	6	3	1	1	2
ENSG00000009765	IYD	0	0	0	0	0	0	0	1	0	0	0	0
ENSG00000009780	FAM76A	609	561	515.999	516	430	485	657	667.999	738.001	394	355	268.999
ENSG00000009790	TRAF3IP3	0	1	0	1	0	0	0	0	0	0	0	0
ENSG00000009830	POMT2	710	699.999	594.999	520.999	560	690	605.999	724.999	754	465	415.001	309
ENSG00000009844	VTA1	3108	2904	2600	975	944.999	1231	3738	4054	4342	999	896	652
ENSG00000009950	MLXIPL	2	1	2	1	0	0	1	1	1	0	0	0
ENSG00000009954	BAZ1B	9531	8739	7980	13347	11787	12333	10572	11412	12461	13259	12570	10072
ENSG00000010017	RANBP9	2495	2345	1980	1509	1402	1613	2773	2833	3181	2089	2049	1499
ENSG00000010030	ETV7	3	2	2	1	1	6	0	0	1	2	2	5
ENSG00000010072	SPRTN	747	658	584	533.001	504	623	803	890	968.999	621.001	603.001	429.001
ENSG00000010165	METTL13	1685	1674	1418	1276	1326	1592	1951	2138	2282	888	826.001	642
ENSG00000010219	DYRK4	130	93	98	348	324.999	302.999	126	125.999	110	304.999	284.999	211
ENSG00000010244	ZNF207	9010	8249	7275	6766	6639	8303	9712	10037	10702	6911	6548	5225
ENSG00000010256	UQCRC1	3631	3465	2972	3738	3859	4377	4540	5065	5101	3660	3494	2739
ENSG00000010270	STARD3NL	752	723.999	609.001	164	109	152	860.001	908	974	137	158.001	99
ENSG00000010278	CD9	1802	1826	1529	287	271.999	301	2058	2167	2255	208	191.999	162.001
ENSG00000010282	HHATL	1	0	0	0	0	1	0	0	0	0	0	0
ENSG00000010292	NCAPD2	18799	18080	15552.9	18773	18411	21421	22688	23280	26054	20991	20199	15625
ENSG00000010295	IFFO1	909	811.001	607	1270	1268	1434	714.001	869	801	984	940.999	732
ENSG00000010310	GIPR	190	193	162.001	12	10	11	164.999	184.999	166.999	30.999	32	36
ENSG00000010318	PHF7	332	312	237	192.001	181.999	209.001	347.001	418	457.999	326	297	242
ENSG00000010319	SEMA3G	17	17	7	6	3	1	5	3	6	6	5	2
ENSG00000010322	NISCH	2938	2943	2362	1886	2079	2464	2691	2801	3207	2168	2090	1546
ENSG00000010327	STAB1	5	1	0	2	1	1	3	1	2	0	0	0
ENSG00000010361	FUZ	408	371.001	313.999	376.999	414	498	437	486.998	498	437	451.001	297.999
ENSG00000010379	SLC6A13	1	1	0	0	2.004	5	1	0	0	0	3	2
ENSG00000010404	IDS	5443.59	4990.99	4559.65	7013.12	7012.38	8185.94	5254.59	5530.52	6098.74	6626.83	6369.15	4741.15
ENSG00000010438	PRSS3	0	0	0	0	0	0	0	0	0	0	0	0
ENSG00000010539	ZNF200	553	596	525.001	400	372	497.999	612	591.999	633	483.999	477.999	319.999
ENSG00000010610	CD4	1	1	0	1	0	0	1	0	0	0	0	2
ENSG00000010626	LRRC23	111.595	115.836	92.426	279.738	296.46	289.867	160.867	147.864	178.194	370.257	288.162	259.372
ENSG00000010671	BTK	3750	3551	2930	3204	3052	3471	4658	4891	5134	2666	2608	1945
ENSG00000010704	HFE	131	114.001	140.999	35	22	21.001	134.001	96.999	131	70.999	39	34
ENSG00000010803	SCMH1	949	915.001	718.001	1201	1189	1430	1294	1341	1444	1263	1268	949
ENSG00000010810	FYN	4109	3824	3482	557.001	590.998	625.001	4898	5361	5699	669.999	612.002	503
ENSG00000010818	HIVEP2	3802	3522	3186	822.001	704.999	874.001	3454	3410	3958	1053	1030	749.001
ENSG00000010932	FMO1	0	0	0	0	9	2	0	0	1	0	0	0
ENSG00000011007	ELOA	1783	1696	1478	2046	1759	1871	1580	1792	1871	1594	1524	1149
ENSG00000011009	LYPLA2	1180	1130	871	1098	1121	1517	1302	1400	1444	1128	1037	764.001
ENSG00000011021	CLCN6	3478	3476	2786	1341	1373	1474	3252	3488	4124	2283	2064	1689
ENSG00000011028	MRC2	8	10	7	0	0	0	8	7	4	1	0	0
ENSG00000011052	NME1-NME2	414.293	487.59	466.606	255.192	200.179	277.845	686.251	643.624	845.705	95.431	81.277	73.982
ENSG00000011083	SLC6A7	0	0	0	0	0	0	0	0	0	0	0	0
ENSG00000011105	TSPAN9	5	10	7	11	11	7	10	8	17	10	4	5
ENSG00000011114	BTBD7	1430	1329	1230	569.001	564	594	1176	1170	1393	599	554	514.001
ENSG00000011132	APBA3	563.999	592.001	485.999	408.999	478	665.001	477.001	435.999	542	418.001	414	323.001
ENSG00000011143	MKS1	415.001	469.002	351.002	33.001	32	33	483.998	494	591.001	47	41.999	25
ENSG00000011198	ABHD5	278.001	309.001	249	181	148	184	316.999	340	328	170	166	133
ENSG00000011201	ANOS1	0	0	1	0	0	0	0	0	0	0	0	0
ENSG00000011243	AKAP8L	4082	3832	3210	3724	3654	3426	3946	4439	4746	3056	2988	2272
ENSG00000011258	MBTD1	1815	1748	1563	1370	1108	1395	1951	1814	2008	1682	1632	1322
ENSG00000011260	UTP18	2897	2734	2545	1786	1612	2333	3564	3870	4085	1362	1229	985
ENSG00000011275	RNF216	2577.05	2446.2	2150.47	2210.53	2189	2421.99	2972.43	3153.05	3387.05	2129	1958.88	1569.95
ENSG00000011295	TTC19	1615	1475	1347	1794	1797	1760	1685	1636	1858.15	2222	2150	1658
ENSG00000011304	PTBP1	15772	14977	12275	16734	18039	20043	19018	19639	22108	17159	16215	12240
ENSG00000011332	DPF1	294.999	266	247	137.001	147.001	133	245	309.999	330	200	153	128
ENSG00000011347	SYT7	4	6	1	0	1	0	1	1	3	0	0	0
ENSG00000011376	LARS2	1834	1676	1452	2281	2222	2477	2179	2160	2453	1705	1680	1209.83
ENSG00000011405	PIK3C2A	2598	2577	2381	1635	1468	1688	2477	2266	2603	2083	2046	1484
ENSG00000011422	PLAUR	1	0	0	0	4	0	1	1	2	3	1	2
ENSG00000011426	ANLN	3088	2780	2559	1650	1383	1583	2990	3123	3273	2577	2417	1814
ENSG00000011451	WIZ	2172	2186	1732	1715	1929	2234	2083	2150	2268	1685	1570	1151
ENSG00000011454	RABGAP1	3859	3618	3234	4126	3918	3992	4135	4517	4727	4853	4607	3852
ENSG00000011465	DCN	13	9	7	1657	1642	2199	14	17.999	10	1690	1668	1294
ENSG00000011478	QPCTL	566	532	357.999	286.001	361.999	494.001	657.999	766.001	820.988	410	432	324.001
ENSG00000011485	PPP5C	3901	3678	3158	3151	3289	3551	4648	4904	5299	2896	2599	1979
ENSG00000011523	CEP68	844.001	834.001	671.001	493	482	611.001	785	866.998	950	599	543.002	430.002
ENSG00000011566	MAP4K3	145	136.001	124	362	317.999	384	155	123	151	383	379	300
ENSG00000011590	ZBTB32	9	14	5	9	6	11	4	21	13	23	13	11
ENSG00000011600	TYROBP	0	2	0	5	12	16	3	0	1	1	3.999	2
ENSG00000011638	LDAF1	1149	1076	946	296	253.999	367	1470	1551	1744	385.999	346	303
ENSG00000011677	GABRA3	0	1	0	0	0	0	0	1	0	0	0	0
ENSG00000012048	BRCA1	5927	5736	5141	4804	4187	4500	6744.1	6799	7445	5349	5269	3983
ENSG00000012061	ERCC1	1683	1605	1291	1873	1984	2269	1755	1982	2009	1792	1656	1317
ENSG00000012124	CD22	18514	17491	14525	17129	17500	19911	20253	20833	23553	16914	15733	12485
ENSG00000012171	SEMA3B	14	13	22.999	5	3	12	0	5	9	15	16	9
ENSG00000012174	MBTPS2	541.414	509.445	473.375	335.49	368.451	437.315	597.828	654.909	722.089	435.093	375.429	320.644
ENSG00000012211	PRICKLE3	604	653.999	543	331	349	421	727	804	833.999	423.001	404.001	310.999
ENSG00000012223	LTF	1	0	0	0	0	0	0	0	0	0	0	0
ENSG00000012232	EXTL3	968	940	796	707.001	671.001	941	1127	1047	1261	658.999	673	573.002
ENSG00000012504	NR1H4	1	0	1	0	0	0	0	0	0	0	0	0
ENSG00000012660	ELOVL5	4926	4530.84	4179	4489	3647	3875	6054	6175	6959	3992	3749	2949
ENSG00000012779	ALOX5	99.001	108	80	4216	4752	5090	67	88.001	79	4248	4090	3071
ENSG00000012817	KDM5D	2333	2433	1973	0	0	0	1864	1955	2167	0	0	0
ENSG00000012822	CALCOCO1	1169	1123	934.998	1717	1666	1858	1033	1118	1127	2550	2347	1854
ENSG00000012963	UBR7	2422.43	2294	1972	2678	2509	2932	2703.95	2875	3183	3305	3098	2425.99
ENSG00000012983	MAP4K5	1192	1063	987	861	782.001	894	1128	1210	1212	1254	1245	992
ENSG00000013016	EHD3	413	403	321	2818	2665	3214	433	432	559	2203	2011	1553
ENSG00000013275	PSMC4	1791	1745	1458	2419	2480	2998	1795	1928	1966	1461	1345	1059
ENSG00000013288	MAN2B2	967	945	763	1093	1213	1338	850	914.999	988	970.001	899.001	657
ENSG00000013293	SLC7A14	0	0	0	0	1	0	0	0	0	0	0	1
ENSG00000013297	CLDN11	2	2	1	0	2	5	4	3	5	3	1	0
ENSG00000013306	SLC25A39	2547	2409	2031	2340	2569	3695	2847	2996	3167	1954	1720	1371
ENSG00000013364	MVP	878.006	806.938	720.743	2703	2657	2886.17	641	639	752	1441	1267	1057.89
ENSG00000013374	NUB1	3126	3044	2730	2437	2209	2153	3563	3909	4194	1864	1737	1454
ENSG00000013375	PGM3	849.002	778.003	694.001	202.999	163	206.999	768.998	829	973	252	215	193.001
ENSG00000013392	RWDD2A	110	120	86	36	39	45	128	122	136	48	42	26
ENSG00000013441	CLK1	1734	1475	1417	1935	1604	1713	1170	1228	1375	1656	1616	1233
ENSG00000013503	POLR3B	1076	1059	890	769	658	709	1312	1338	1548	589	598	471
ENSG00000013523	ANGEL1	889.513	839.599	636.311	628.361	722.098	825.174	855.887	887.251	1103.49	468.231	452.627	334.308
ENSG00000013561	RNF14	1126	1148	931.999	1045	1010	1463	1371	1472	1596	940	940.999	716
ENSG00000013563	DNASE1L1	242.999	271	209.999	262	328	317	243	322.999	298	295.999	250	194.999
ENSG00000013573	DDX11	3729.55	3429.16	2776.93	7100.96	7180.66	7946.8	3747.35	4097.33	4458.46	8084.82	7451.96	5706.44
ENSG00000013583	HEBP1	1	4	3	2	2	2	2	2	9	0	3	0
ENSG00000013588	GPRC5A	0	1	2	0	0	0	0	0	0	0	0	0
ENSG00000013619	MAMLD1	1	1	1	0	0	0	0	2	0	0	0	0
ENSG00000013725	CD6	1	1	0	0	1	0	0	0	0	0	0	0
ENSG00000013810	TACC3	4992	4656	3983	6672	6749	7135	4941	5105	5671	8024	7481	5792
ENSG00000014123	UFL1	3236	2876	2744	898	772	906	3361	3618	3824	1006	954	754
ENSG00000014138	POLA2	2278.67	2231.36	1831.41	2621	2826	3347.96	2841.85	2970.94	3325.91	2531.84	2434.69	1916
ENSG00000014164	ZC3H3	1131	1107	809	773	945	1138	1123	1268	1450	746	652	557
ENSG00000014216	CAPN1	3870	3834	3015	2873	3129	3626	4867	5276	5820	3287	3026	2365
ENSG00000014257	ACP3	1	1	1	647.001	593	589.999	2	0	0	450	406	340.001
ENSG00000014641	MDH1	1943	1701	1628	2579	2304	3277	2067	2227	2487	3149	3008	2335
ENSG00000014824	SLC30A9	1038	964	919.001	1908	1898	1825	1226	1276	1412	2394	2325	1799
ENSG00000014914	MTMR11	8	4	7	3	4	7	5	3	1	2	4	5
ENSG00000014919	COX15	1626.95	1608.19	1372.63	1566.46	1515.43	1725.72	1925.03	2104.36	2289.51	1812.25	1785.37	1298
ENSG00000015133	CCDC88C	11079	10318	8503	6659	6472	6473	11555	12556	13963	7260	6995	5230
ENSG00000015153	YAF2	596.001	569.002	471.999	821	769	758.002	624.002	696	716.999	733.999	719.001	514.001
ENSG00000015171	ZMYND11	964	920.999	827.999	823.998	644	615.999	811	889.001	993	688.999	670	547
ENSG00000015285	WAS	3174	3040	2364	3416	3724	3850	3481	3814	4141	3165	2954	2211
ENSG00000015413	DPEP1	2	1	0	0	0	1	2	1	1	0	0	0
ENSG00000015475	BID	979.999	938	749.001	588	676.999	885.001	1001	1137	1232	556	498.001	391
ENSG00000015479	MATR3	17537.5	15590.5	14796.3	18126	16076.8	17892.3	20770.7	21990.5	23602.2	17199.7	16801.6	13008.9
ENSG00000015520	NPC1L1	5	2	2	0	2	0	0	1	0	3	3	2
ENSG00000015532	XYLT2	442	429	329	362	385.001	378.001	450	527	589.001	549	574	413
ENSG00000015568	RGPD5	51.417	69.394	60.715	9.098	10.915	31.778	57.056	12.436	49.023	21.63	16.313	23.878
ENSG00000015592	STMN4	0	0	2	1	0	0	0	1	0	0	0	0
ENSG00000015676	NUDCD3	1758	1631	1492	2212	2191	2321	1995	2147	2142	2232	2144	1622
ENSG00000016082	ISL1	0	0	0	0	0	0	0	0	0	0	0	0
ENSG00000016391	CHDH	1	1	1	0	7	5	2	3	3	2	4	3
ENSG00000016402	IL20RA	0	0	0	0	0	0	0	0	0	0	0	0
ENSG00000016490	CLCA1	0	1	0	0	0	0	0	0	0	0	0	1
ENSG00000016602	CLCA4	0	0	0	0	0	0	0	0	0	0	0	0
ENSG00000016864	GLT8D1	593	506	417	652.999	617	730.998	531.001	600.998	650	561.999	523	428.002
ENSG00000017260	ATP2C1	4799	4561	4187	1697	1554	1901	6028	6154	6855	2093	1863	1534
ENSG00000017427	IGF1	0	0	0	0	0	0	0	0	0	0	0	0
ENSG00000017483	SLC38A5	0	1	0	1	5	2	3	6	4	1	3	3
ENSG00000017797	RALBP1	3335	3156	2841	5481	4641	4974	3797	4035	4288	6890	6458	5094
ENSG00000018189	RUFY3	3227	3060	2864	2778	2367	2619	2870	2962	3338	2796	2604	2098
ENSG00000018236	CNTN1	0	0	0	1	0	0	0	0	0	0	0	0
ENSG00000018280	SLC11A1	5	3	2	8	13	13	3	2	0	12	11	9
ENSG00000018408	WWTR1	1	1	4	0	0	0	0	0	3	1	3	0
ENSG00000018510	AGPS	3031	2740	2462	2168	1971	2125	3708	3817	4170	2108	2054	1498
ENSG00000018607	ZNF285CP	0	0	0	0	0	0	0	0	0	0	0	0
ENSG00000018610	STEEP1	1157	1004.98	933	988.998	924.999	1025	1126	1196.73	1321	780	693	531
ENSG00000018625	ATP1A2	0	0	0	0	0	0	0	0	0	1	0	0
ENSG00000018699	TTC27	2814	2570	2442.99	1195	1177	1325	3457	3618	4009	961	939	825
ENSG00000018869	ZNF582	0	0	0	21	15	26	0	0	0	10	18	12
ENSG00000019102	VSIG2	0	0	0	0	1	1	0	0	0	0	0	1
ENSG00000019144	PHLDB1	54	39	37	1	0	0	18.001	27	37	0	0	1
ENSG00000019169	MARCO	0	1	0	0	0	0	0	0	0	0	0	0
ENSG00000019186	CYP24A1	1	0	0	1	0	0	0	0	0	1	0	0
ENSG00000019485	PRDM11	629	580.999	491.001	225	225	258	576	508	664.999	187	173	141
ENSG00000019505	SYT13	0	0	0	0	0	0	0	0	1	0	0	0
ENSG00000019549	SNAI2	7	4	7	9	10	7	1	13	10	21	17	11
ENSG00000019582	CD74	80963	76910.9	61448	128305	138557	141180	74199	80459.1	89536	97061	87893	69431
ENSG00000019991	HGF	0	0	0	0	0	0	0	0	0	0	0	0
ENSG00000019995	ZRANB1	1984.64	1719.17	1694.64	1873.69	1759.69	1655.96	1973.99	2028.1	2229.45	1993.71	1884.25	1567.95
ENSG00000020129	NCDN	1518	1460	1201	940	977.999	1336	1576	1688	1848	924	918	643.999
ENSG00000020181	ADGRA2	3	5	3	12	23	15	3	3	4	12	9	19
ENSG00000020219	CCT8L1P	2	2	1	0	0	3	0	1	0	2	1	0
ENSG00000020256	ZFP64	884	823	704.999	472	546	524	995.001	1084	1193.32	576	538.001	417.001
ENSG00000020426	MNAT1	1086	1041	936.998	965	779	878.001	1554	1664	1810	983	907	711
ENSG00000020577	SAMD4A	473	451	397.002	221.001	246	246.001	327.999	359	398.999	242	214.002	176
ENSG00000020633	RUNX3	6620	6658	5064	6086	6649	7382	6692	7116	8226	7322	6848	5270
ENSG00000020922	MRE11	1456	1314	1164	2790	2359	2409	1260	1322	1434	2452	2469	1968
ENSG00000021300	PLEKHB1	363	321	240	317.999	387.001	398	323	351	382.999	453	406	338
ENSG00000021355	SERPINB1	2868	2672	2317	4392	4087	5013	2997	3264	3532	3736	3417	2704
ENSG00000021461	CYP3A43	0	0	0	0	0	0	0	0	0	0	0	0
ENSG00000021488	SLC7A9	1	4	2	0	1	0	0	1	0	0	0	0
ENSG00000021574	SPAST	785.002	811	725.999	909	743.999	882	1048	1129	1170	1031	1024	837
ENSG00000021645	NRXN3	1	0	0	0	0	0	0	1	0	0	0	0
ENSG00000021762	OSBPL5	0	3	0	0	0	0	0	0	1	0	0	0
ENSG00000021776	AQR	3527	3361	2919	2536	2341	2678	4085	3918	4527	2370	2391	1756
ENSG00000021826	CPS1	0	0	5	9	9	7	2	1	3	13	15	11
ENSG00000021852	C8B	0	0	0	0	0	0	0	0	1	0	0	0
ENSG00000022267	FHL1	1	0	0	0	1	0	0	0	0	0	2	0
ENSG00000022277	RTF2	3151.47	2937	2742	3615	3328	3547.35	3632.78	4065	4166.76	2904	2830.55	2168
ENSG00000022355	GABRA1	0	0	0	4	3	1	1	0	0	0	0	0
ENSG00000022556	NLRP2	14.136	6	3	4061.26	4087.9	5193.18	5	2	1	4194.27	3966.08	2975.58
ENSG00000022567	SLC45A4	233	234	227.001	172	187.999	257	231.001	254.068	275	182	161.001	118.999
ENSG00000022840	RNF10	4416	4319.79	3596	2833	2652	3387	5270	5597.53	6281	3714	3490	2651
ENSG00000022976	ZNF839	702	627.001	565	493.999	557	585.001	626	624.001	738	550.998	577.002	406
ENSG00000023041	ZDHHC6	1555	1437	1314	1475	1341	1490	1638	1731	1865	1397	1378	1085
ENSG00000023171	GRAMD1B	28	17	13	10	9	9	14	22	20	3	5	2
ENSG00000023191	RNH1	1915	2036	1576	2520	2864	3380	2485	2604	2925	2042	1861	1474
ENSG00000023228	NDUFS1	4227.76	3784.83	3403.36	4591.41	4214.08	5021.48	5060.44	5323.19	5606.48	3670	3409.48	2614.91
ENSG00000023287	RB1CC1	3784	3569	3235	1838	1495	1741	3834	3973	4358	2124	1991	1573
ENSG00000023318	ERP44	2204	1991	1824	2711	2492	2407	2573	2800	2973	2457	2268	1811
ENSG00000023330	ALAS1	1993	1921	1684	1246	1353	1481	2290	2471	2638	1263	1123	963
ENSG00000023445	BIRC3	37359	34911	32842	15784	13871	14987	24748	25166	27438	16308	16030	12675
ENSG00000023516	AKAP11	4721	4515	4103	3774	3393	4219	4489	4274	4914	3679	3608	2905
ENSG00000023572	GLRX2	683	666	563.999	484	455.001	505	811.999	786.001	883	389	374	307.001
ENSG00000023608	SNAPC1	886.746	848.061	768.318	1494.34	1380.52	1239.12	1221.06	1250.23	1405.87	1638	1547.05	1115.33
ENSG00000023697	DERA	557	529.999	487	1024	974	1079	659.001	778.001	805.999	1225	1180	956.999
ENSG00000023734	STRAP	6185	5709	5397	10875	9418	9397	7678	8040	8530	8332	7629	6019
ENSG00000023839	ABCC2	17	15.999	8	22	21	14	15	3	4	20	6	14
ENSG00000023892	DEF6	952	942	736	727	844.001	840.999	888	967	1062	767.001	769	540
ENSG00000023902	PLEKHO1	3884	3682	3065	3877	3864	3837	3231	3592	4191	3642	3373	2718
ENSG00000023909	GCLM	1038	956	886	480	372	409	1113	1153	1348	366	337	245
ENSG00000024048	UBR2	2228	2042	1869	1180	1064	1378	2111	2032	2431	1123	1163	907
ENSG00000024422	EHD2	0	0	0	1	1	0	0	0	0	0	0	0
ENSG00000024526	DEPDC1	4331.98	3963	3862	1499	1247.97	1589.94	4483	4663	4972	2332.93	2080.99	1659.97
ENSG00000024862	CCDC28A	676	595	541	182	169	206	662	790	801	242	229	195
ENSG00000025039	RRAGD	0	1	0	0	0	0	1	2	4	1	0	0
ENSG00000025156	HSF2	1480	1399	1259	522	419	547	1777	1909	2095	460	471	413
ENSG00000025293	PHF20	1919	1757	1548	1388	1312	1382	2017	2238	2318	1346	1511	1164
ENSG00000025423	HSD17B6	97	97	94	141	133.001	152.999	140	114	125	161.999	148	135.999
ENSG00000025434	NR1H3	244	221.001	169.999	152.998	163.001	208	228	254	294	181	157	105
ENSG00000025708	TYMP	466.782	494.162	339.405	59.746	59.473	67.46	346.77	359.636	379.792	56.718	67.353	46.605
ENSG00000025770	NCAPH2	2484	2455	1946	2860	3205	3745	2953	3254	3443	3359	3042	2450
ENSG00000025772	TOMM34	1753	1628	1415	1173	1329	1586	2003	2123	2314	1161	1096	900
ENSG00000025796	SEC63	2087.95	1832.97	1741.95	2094.97	1852	1886.08	2401.98	2596.93	2777.95	2251.97	2085.99	1637
ENSG00000025800	KPNA6	3826	3579.21	3040	2067	2150.4	2483	3951	4103	4394	2181	2075	1518
ENSG00000026025	VIM	2225	2114	1753	2	1	1	1037	1096	1231	1	1	1
ENSG00000026036	RTEL1-TNFRSF6B	431.604	467.987	359.906	383.754	380.093	380.715	419.343	460.878	403.759	226.011	256.441	169.209
ENSG00000026103	FAS	176.649	183	154.999	1284	1174	1429	31	49	36	455	493.998	370.001
ENSG00000026297	RNASET2	296	313.999	287	43.999	45	61	399	432.002	490.999	84.001	67	50.999
ENSG00000026508	CD44	0	1	0	0	0	0	0	1	0	0	0	0
ENSG00000026559	KCNG1	0	0	0	0	1	0	0	1	0	0	0	1
ENSG00000026652	AGPAT4	5	3	3	3	1	2	3.001	2	7	0	0	2
ENSG00000026751	SLAMF7	7	4	6	11	9	7	0	0	0	1	9	8
ENSG00000026950	BTN3A1	660.296	560.296	500.772	323.994	302.769	311.429	596.145	641.769	714.777	230.788	221.609	162.753
ENSG00000027001	MIPEP	550	501	440	464	449.999	483	594	674.001	720	413.999	400	315
ENSG00000027075	PRKCH	30	16	20	343	281.67	367.001	24	19	18	418.999	396.999	334.001
ENSG00000027644	INSRR	1	4	4	0	1	0	0	0	0	0	0	0
ENSG00000027697	IFNGR1	564.999	501	448	124.999	114	152	595	632	719	130	151	123.999
ENSG00000027847	B4GALT7	735.999	688.001	580.999	515	540	657	720	782.002	885	447.999	427.001	274
ENSG00000027869	SH2D2A	10	14	6	7	6	8	8	4	5	7	8	3
ENSG00000028116	VRK2	823.999	754	690.001	789	797	895.999	1058	1113	1086	765.999	788.999	573
ENSG00000028137	TNFRSF1B	5	6	4	395	380	469	1	1	1	497	456	333
ENSG00000028203	VEZT	4524	4172	3837	4553	4069	4471	5437	5512	6032	4559	4256	3404
ENSG00000028277	POU2F2	8968	8512	6817	24278	22639	21699	9054	10185	10532	21463	19351	15269
ENSG00000028310	BRD9	2142.67	1993.3	1746.45	1971.47	1841.97	2206.64	2101.84	2113.97	2289.33	1784.52	1763.56	1353.18
ENSG00000028528	SNX1	5403	5140	4503	3344	2984	3381	5784	6129	6681	3283	3043	2281
ENSG00000028839	TBPL1	629	569	507	290.999	295.999	433.999	672.999	720	732	281	238	165
ENSG00000029153	BMAL2	57	49	45	0	0	0	48	52	54	0	0	0
ENSG00000029363	BCLAF1	15444.5	14248.7	13243.1	8899.25	7195.64	7676.19	16469	16680.4	18203.7	8234.17	7962.04	6175.44
ENSG00000029364	SLC39A9	2487	2263	2092	1551	1461	1960	3012	3114	3473	2444	2402	1846
ENSG00000029534	ANK1	18	21	9	60.001	70	65	18	21	12	108	103.001	92
ENSG00000029559	IBSP	0	0	0	0	0	0	0	0	0	0	0	0
ENSG00000029639	TFB1M	452.768	432.028	419.263	268.999	236.655	271.881	602.612	655.466	725.942	314.743	270.649	208.557
ENSG00000029725	RABEP1	6289	5906	5241	3224	2822	2859	5689	6043	6721	3255	3067	2480
ENSG00000029993	HMGB3	2799	2471	2279	2334	2081	2250	2765	2966	3078	1986	1757	1563
ENSG00000030066	NUP160	3794	3579	3151	3044	2815	3617	4528	4648	5399	3743	3458	2651
ENSG00000030110	BAK1	711	694	585	968.997	1071	1119	773	762	867	899	819	652
ENSG00000030304	MUSK	0	0	0	0	0	0	0	0	1	0	0	0
ENSG00000030419	IKZF2	138	156	125.999	540.999	459.999	565.999	156	131	188.001	1319	1278	1070
ENSG00000030582	GRN	9891	9536	7631	2212	2598	2953	9435	10302	10938	2469	2370	1797
ENSG00000031003	FAM13B	2514	2370	2154	2113	1963	2194	2764	2814	2928	2280	2079	1668
ENSG00000031081	ARHGAP31	97	100	67	39	41	38	18	14	21	22	35	14
ENSG00000031691	CENPQ	546	535	468	271	190	307	625	638	676	265	251	202
ENSG00000031698	SARS1	3411	3194	2888	8934	8237	7909	3793	4247	4442	5189	4638	3784
ENSG00000031823	RANBP3	3131	2970	2352	3014	3303	3354	3409	3647	4156	3130	2804	2169
ENSG00000032219	ARID4A	2495	2175	2077	2096	1703	1685	2395	2515	2708	2847	2694	2136
ENSG00000032389	EIPR1	393.001	347.998	292.002	790.001	943.999	1176	540.999	571.998	559	816	715.999	573.999
ENSG00000032444	PNPLA6	2201	2210.02	1700	1493	1670	2044	2336	2539	2860	1473	1371	1011
ENSG00000032742	IFT88	535	513.999	517	299	271	338	583.002	581.999	676	272.999	310.001	225
ENSG00000033011	ALG1	786	775	661	556.001	587.999	798.001	834.999	891.001	1057	410.999	398	285.001
ENSG00000033030	ZCCHC8	2003	1845	1584	1983	1718	1919	1926	2054	2290	2004	1871	1461
ENSG00000033050	ABCF2	2120.5	1959.36	1629.54	1907.75	2111.16	2363.59	2223.93	2359.53	2730.16	1224.88	1082.74	788.275
ENSG00000033100	CHPF2	1285.6	1282.99	1030.96	1370.4	1543.17	1811	1309	1396.89	1514	1435.75	1304.85	1021
ENSG00000033122	LRRC7	1	4	1	5	3	7	0	3	1	7	2	5
ENSG00000033170	FUT8	1177	1192	1068	1091	1078	1284	1725	1707	1951	1149	1125	887.001
ENSG00000033178	UBA6	3450	3254	3103	1710	1546	1879	3913	4085	4597	2345	2115	1841
ENSG00000033327	GAB2	142	145	113	12	5	8	199	178	211	10	4	5
ENSG00000033627	ATP6V0A1	3547	3406	2851	1214	1243	1406	3709.13	4025	4305	1117	990	762.001
ENSG00000033800	PIAS1	2846	2695	2173	1876	1865	2029	3083	3198	3509	2287	2190	1703
ENSG00000033867	SLC4A7	1451	1433	1295	891	819.999	986	1906	1780	2034	1362	1247	919
ENSG00000034053	APBA2	0	0	0	0	0	0	0	0	0	0	0	0
ENSG00000034152	MAP2K3	1272	1293	1044	1670	1909	2248	1338	1452	1640	2172	1855	1500
ENSG00000034239	CLXN	0	0	1	0	0	0	0	0	0	0	0	0
ENSG00000034510	TMSB10	3796	3567	2764	3550	3936	4367	3431	4278	4338	6348	5450	4574
ENSG00000034533	ASTE1	350	304	262.999	282.001	240.001	216	353.001	331	402.001	237	238	180
ENSG00000034677	RNF19A	685.001	640.999	634.999	526.999	473	558.001	704	735	781	871.999	858	611.001
ENSG00000034693	PEX3	787	787.965	737	211	186	193	1241	1322.99	1461.93	384	315	262
ENSG00000034713	GABARAPL2	1903	1812.44	1629	1265	1099	1317	2191	2359	2397	1495	1399	1191
ENSG00000034971	MYOC	27	33	37	0	0	0	29	20	24	0	0	0
ENSG00000035115	SH3YL1	75	89.999	66.002	46.001	35.999	50.999	68.999	76.001	77.999	73	52	48
ENSG00000035141	FAM136A	1448	1342	1222	2194	2033	2113	1574	1742	1796	1814	1715	1356
ENSG00000035403	VCL	337	345	289	211	255.001	267	265.001	282	360	405	425	334
ENSG00000035499	DEPDC1B	1435	1292	1225	702	728.999	1011	1585	1654	1858	861.999	851.999	641
ENSG00000035664	DAPK2	2	1	0	83	91	74	0	0	0	192.999	168	152.001
ENSG00000035681	NSMAF	2734	2541	2282	1667	1645	1657	3316	3406	3567	1691	1611	1265
ENSG00000035687	ADSS2	2039	2006	1783	1844	1641	1961	2507	2623	2844	1304	1198	980
ENSG00000035720	STAP1	912	777	794	1275	1172	1102	1002	1197	1044	1562	1499	1229
ENSG00000035862	TIMP2	1	0	1	1	1	0	1	0	2	0	0	0
ENSG00000035928	RFC1	3648	3230	3088	5834	5301	5505	4344	4204	4855	7004	6825	5215
ENSG00000036054	TBC1D23	1224	1108	1008	870	671.999	860.999	1205	1286	1376	895.001	901	732.001
ENSG00000036257	CUL3	9556	8880	8427	11486	10334	11793	11984	12391	13450	12202	11650	9220
ENSG00000036448	MYOM2	2	1	0	0	2	0	1	0	3	0	0	0
ENSG00000036473	OTC	0	0	0	0	0	0	0	0	0	0	0	0
ENSG00000036530	CYP46A1	40	39	36	68	52	61	18	30.001	26	73	75	53
ENSG00000036549	ZZZ3	2204	2093	1919	1881	1599	1835	2622	2699	3027	1918	1938	1570
ENSG00000036565	SLC18A1	0	0	0	0	0	0	0	0	0	0	1	0
ENSG00000036672	USP2	5	5	8	644	740.999	709	8	9	3	1057	941	714
ENSG00000036828	CASR	0	2	0	0	3	0	0	0	0	0	1	0
ENSG00000037042	TUBG2	312.267	285.217	225.621	254.5	241.224	293.787	201.553	245.613	302.507	264.424	213.679	199.209
ENSG00000037241	RPL26L1	712.947	631	528	405	384.999	448.979	807.983	907.962	912.982	336.992	273	230.999
ENSG00000037280	FLT4	1	0	0	0	1	0	0	0	0	0	0	0
ENSG00000037474	NSUN2	7248	6679	6007	6217	5782	6650	8775	9313	9783	5180	4959	3881
ENSG00000037637	FBXO42	1306	1166	1109	724	686.999	1004	1505	1554	1702	1281	1214	886.999
ENSG00000037749	MFAP3	695	659.001	567	459	422	596	643	652	780	670	654	467
ENSG00000037757	MRI1	818	725	636	36	46	46	869.001	964.001	1122	73	58	48
ENSG00000037897	METTL1	785.999	785.999	640.999	517	533.999	658.001	849.999	914	950	362	317	250
ENSG00000037965	HOXC8	0	0	0	1	2	0	0	0	0	3	3	0
ENSG00000038002	AGA	318.999	306	285	480	464.001	546.999	335	399.001	444.001	410	403	281.999
ENSG00000038210	PI4K2B	496	467	459	980	968	923	602	580	628	1393	1339	1025
ENSG00000038219	BOD1L1	4064	3770	3360	8891	7526	8148	3275	3308	3704	7970	7952	6054
ENSG00000038274	MAT2B	4088	3739	3352	1936	1750	2382	4464	4825	5084	1873	1747	1415
ENSG00000038295	TLL1	1553	1439	1281	1	1	3	1738	1741	1928	2	3	1
ENSG00000038358	EDC4	5623.2	5677.39	4472.98	3709.09	3998.55	4516.54	6108.28	6421.64	7209.33	4178.24	3842.2	2915.1
ENSG00000038382	TRIO	48	41	25	1346	1374	1644	20	15	19.999	2196	2033.94	1695
ENSG00000038427	VCAN	0	0	0	0	0	0	0	0	0	0	0	1
ENSG00000038532	CLEC16A	3830	3687	3108	3324	3286	3669	3783	3915	4399	3045	3031	2247
ENSG00000038945	MSR1	17	32	12	102	74	103	29	24	24	125.999	131	110
ENSG00000039068	CDH1	0	0	0	0	0	0	1	0	0	1	0	0
ENSG00000039123	MTREX	4931	4868	4270	3602	3039	3588	6051	6096	6802	3239	3073	2487
ENSG00000039139	DNAH5	1	0	1	2	6	8	0	0	1	8	5	0
ENSG00000039319	ZFYVE16	894.001	935	860.001	366	316	347	870	939.001	1037	424.999	419.999	314
ENSG00000039523	RIPOR1	133.001	101	98	143	127	127	62	86	68	145.001	145.001	97
ENSG00000039537	C6	0	0	0	0	0	0	0	0	1	0	0	0
ENSG00000039560	RAI14	0	0	0	0	0	0	0	1	0	0	0	0
ENSG00000039600	SOX30	6	5	6	2	3	2	8	0	7	4	8	4
ENSG00000039650	PNKP	1447	1489	1157	1526	1650.93	1816	1212	1265	1450	1383	1287	920.002
ENSG00000039987	BEST2	3	3	2	0	0	0	3	1	0	1	0	0
ENSG00000040199	PHLPP2	2186	1983	1857	676	534	641	2118	2067	2336	655.999	626	482
ENSG00000040275	SPDL1	2551	2282	2159	967.999	981	1139	2562	2608	2879	1182	1175	987.001
ENSG00000040341	STAU2	1385.65	1182.17	1093	1473	1353	1446.58	1976.71	1941.42	1990.81	1856.21	1731.31	1320
ENSG00000040487	SLC66A1	196.999	198	145.001	271.001	265.999	346.001	164.001	199	188	288	288.999	169
ENSG00000040531	CTNS	615.999	598	509.999	326.999	325	373	587.001	604.001	625.999	234.999	218	158
ENSG00000040608	RTN4R	30	29	36	10	4	9	38	39	43	11	11	4
ENSG00000040633	PHF23	1248	1181	991	1202	1292	1383	1401	1488	1615	1559	1400	1076
ENSG00000040731	CDH10	0	0	0	0	0	0	0	0	1	0	0	0
ENSG00000040933	INPP4A	640.999	638.999	546.999	264.001	287	346.001	679.999	721.001	799	271	272	181
ENSG00000041353	RAB27B	1	0	1	0	0	0	0	0	0	0	0	0
ENSG00000041357	PSMA4	5567	5031	4687	5025	4598	4799	5908	6388	6543	4314	4014	3365
ENSG00000041515	MYO16	0	1	0	0	1	0	0	1	3	0	0	0
ENSG00000041802	LSG1	3937	3468	3229	2774	2602	2598	3890	4060	4447	1902	1854	1497
ENSG00000041880	PARP3	357	343	301	505.999	561.999	541.999	318.999	391	395.999	486	395.001	315.999
ENSG00000041982	TNC	0	2	1	0	1	1	2	2	5	0	0	0
ENSG00000041988	THAP3	246	252	186.999	191	173	220	215.999	285	301.001	188	200	166
ENSG00000042062	RIPOR3	1	0	0	0	1	0	2	0	0	0	0	0
ENSG00000042088	TDP1	2088	1926	1641	1380	1341	1538	2525	2699	2837	1704	1545	1209
ENSG00000042286	AIFM2	1733	1643	1413	958	884.999	934	1631	1880	1911	709	642.999	533.999
ENSG00000042304	C2orf83	0	0	0	0	0	0	0	0	0	0	0	0
ENSG00000042317	SPATA7	130	106.001	93	41.001	36.002	40.001	139	167.999	160.001	40	40	44
ENSG00000042429	MED17	1202.7	1022	940.009	869	766.556	883.999	1122	1093.92	1227.13	908.999	851.27	684.002
ENSG00000042445	RETSAT	500	512.001	399	619.999	583	587.001	444	507.999	480.001	433.999	427	337
ENSG00000042493	CAPG	137	124	97	42.999	37	31	149	129	133	30	34	30
ENSG00000042753	AP2S1	892.999	838	692	656	718	1047	1037	1100.52	1174	650.999	559	445
ENSG00000042781	USH2A	1	0	0	0	0	0	0	0	1	0	0	0
ENSG00000042813	ZPBP	0	0	0	0	0	0	0	0	0	0	1	4
ENSG00000042832	TG	778.999	757	677	200	231.001	258	778.999	823	863.002	240	273.001	183
ENSG00000042980	ADAM28	27	32.999	32.001	18.999	14	12	25.999	26	16.999	16.999	13.999	14
ENSG00000043039	BARX2	0	0	0	3	0	0	0	0	1	0	0	0
ENSG00000043093	DCUN1D1	2234	2094	1906	2388	1891	1963	2469	2546	2941	2103	2052	1729
ENSG00000043143	JADE2	4267	4188	3459	4509	4653	5193	4799	5071	5731	4310	3934	3143
ENSG00000043355	ZIC2	1	0	0	21	23.072	22	1	0	0	46	34	24
ENSG00000043462	LCP2	1	0	0	3	3	7	0	0	0	2	5	3
ENSG00000043514	TRIT1	799.001	805.999	664.999	759	679	808	1005	1080	1231	798	789.001	562.999
ENSG00000043591	ADRB1	0	2	3	1	3	3	4	3	6	3	0	3
ENSG00000044012	GUCA2B	0	0	0	0	0	0	0	0	0	0	0	0
ENSG00000044090	CUL7	1330	1215	990	274.001	305	332.001	1122	1091	1344.16	372	341	271.275
ENSG00000044115	CTNNA1	935.001	902	828	0	2	2	1113	1192	1335	0	2	2
ENSG00000044446	PHKA2	1674	1455	1396	1053	1158	1304	1696	1809	2118	1378	1292	1031
ENSG00000044459	CNTLN	97.001	128.001	73	1	0	1	127	145.001	125	2	2	0
ENSG00000044524	EPHA3	0	0	0	0	0	0	1	0	1	0	0	0
ENSG00000044574	HSPA5	22978	21304.9	19400	27540	24973.9	24683.9	26150	28336	29599	16332	15111	12328
ENSG00000046604	DSG2	557	494	474	0	0	0	589	654	759	0	0	0
ENSG00000046647	GEMIN8	406.999	424	350.001	513.001	537	768	502	558	570	557	534	369
ENSG00000046651	OFD1	3581	3361	3164	4421	3690	3989	3614	3827	4064	5729	5538	4419
ENSG00000046653	GPM6B	1	0	0	4	2	0	0	0	0	0	1	0
ENSG00000046774	MAGEC2	0	0	0	0	0	0	0	0	0	0	0	0
ENSG00000046889	PREX2	0	0	0	0	0	0	0	0	0	0	0	0
ENSG00000047056	WDR37	584.998	560.001	473	474.001	485.999	604.001	569	595	722.001	555	501.999	377
ENSG00000047188	YTHDC2	4467	4021	3870	2031	1736	1952	4470	4720	5022	2090	2065	1661
ENSG00000047230	CTPS2	16	11	17	496	399	501	25	17	14	609	541	446
ENSG00000047249	ATP6V1H	1127	1093	996.999	985	967	1315	1318	1449	1540	957.999	875.999	714
ENSG00000047315	POLR2B	10103	9396	8682	6327	5720	7156	11074	11783	12684	5864	5839	4548
ENSG00000047346	ATOSA	3273	3057	2787	2869	2630	3335	3081	3185	3391	3221	3086	2356
ENSG00000047365	ARAP2	12	13	6	389	400	406	8	9	13	342	357	297
ENSG00000047410	TPR	14485	13125	12445	9975	8493	9757	13000	13351	14649	8344	8326	6573
ENSG00000047457	CP	0	0	0	3	1	0	0	0	0	0	1	1
ENSG00000047578	KATNIP	876.999	823.001	695.999	465	503.001	518.001	850.999	946.001	1076	469	422.999	377.001
ENSG00000047579	DTNBP1	943	870	701.999	780.999	802	851.999	1155	1292	1319	721	696	583
ENSG00000047597	XK	0	0	0	97	96	145	0	0	0	97	91	82
ENSG00000047617	ANO2	0	0	0	0	0	0	0	0	0	0	0	0
ENSG00000047621	C12orf4	481.001	514	437.001	705	699.999	823.001	619.999	529.999	611	711	675	573.001
ENSG00000047634	SCML1	0	0	0	0	0	0	0	0	0	0	0	0
ENSG00000047644	WWC3	849	744	654	221	198	259	909	975	1107	352	359	244.701
ENSG00000047648	ARHGAP6	1	0	2	0	0	0	0	1	0	0	1	0
ENSG00000047662	FAM184B	0	1	0	13	9	7	0	1	3	9	3	2
ENSG00000047849	MAP4	6410	6204	5224	6214	6348.02	6809	6989	7347	8160	6381	6160	4633
ENSG00000047932	GOPC	2257	1995	1920	986	872	802	2471	2568	2659	992	898	734
ENSG00000047936	ROS1	0	1	0	0	0	0	0	0	0	0	0	0
ENSG00000048028	USP28	3684	3519	3102	856.999	837	1044	4277	4365	4987	1376	1289	1041
ENSG00000048052	HDAC9	1	5	2	865	757	801.001	1	3	1	595.001	609.001	499.001
ENSG00000048140	TSPAN17	1003	1112	902	462	497	562	1033	1115	1184	353.001	328.001	293
ENSG00000048162	NOP16	1544	1396	1370	1716	1721	1917	2050	2166	2385	1041	1008	802
ENSG00000048342	CC2D2A	0	0	0	0	0	1	0	0	1	0	0	0
ENSG00000048392	RRM2B	3337	3057	2927	4684	4023	4109	3576	3640	3946	5548	5346	4281
ENSG00000048405	ZNF800	1938	1708	1692	1295	1191	1584	2298	2415	2688	1629	1541	1206
ENSG00000048462	TNFRSF17	126	109	118	76.001	74	111	116	140	136.001	101	132	98.999
ENSG00000048471	SNX29	571.029	546.02	473.001	426	384.27	483.047	674.016	620.029	716.015	586	598.032	399
ENSG00000048540	LMO3	1	0	0	0	1	5	1	3	2	2	0	1
ENSG00000048544	MRPS10	2066	1912	1838	1515	1496	1657	2424.99	2597	2727	1174	1096	870
ENSG00000048545	GUCA1A	0	3	0	0	0	0	0	0	0	0	0	0
ENSG00000048649	RSF1	2568.7	2416.02	2310.41	2273.24	1836.97	1886.74	2383.46	2536.52	2600.07	2587.55	2450.38	1943.71
ENSG00000048707	VPS13D	1650	1611	1355	1389	1226	1657	1450	1402	1707	1297	1333	943
ENSG00000048740	CELF2	4	0	2	1954	1769	1957	0	0	1	2191	2068	1545
ENSG00000048828	FAM120A	7335.62	6918.2	6067.67	8615.14	8729	10111.9	8802.99	9258.58	10140.9	8494.99	8186.02	6404.12
ENSG00000048991	R3HDM1	2117	2018	1751	4133	3942	4209	2509	2551	2873	3444	3260	2426
ENSG00000049089	COL9A2	79	76	75	1104	1122	1056	38	64	45	1109	937	778
ENSG00000049130	KITLG	0	1	0	0	0	0	0	0	2	0	0	0
ENSG00000049167	ERCC8	466	395	371.999	284	290.001	327	393.194	390.001	506	253.002	218.096	204
ENSG00000049192	ADAMTS6	17	18	16.001	9	2	9	7	3	7	8	9	3
ENSG00000049239	H6PD	697	675	572	840	807	1021	598	583	666	1136	1104	810
ENSG00000049245	VAMP3	622	548	513	390	334	416	592	595	663.999	444	365	313.001
ENSG00000049246	PER3	75	50	51	28	19	28	58	55	78	32	44	24
ENSG00000049247	UTS2	0	0	0	0	0	0	0	0	0	0	0	0
ENSG00000049249	TNFRSF9	19	12	19	3	0	1	1	0	0	1	0	0
ENSG00000049283	EPN3	0	0	0	0	1	3	0	1	1	1	0	2
ENSG00000049323	LTBP1	6802	6281	5404	1932	1940	2345	6593	7011	7651	2794	2673	2047
ENSG00000049449	RCN1	0	0	0	441.57	356.145	351.792	0	0	0	324.346	269.768	250.251
ENSG00000049540	ELN	0	0	0	0	0	0	0	0	0	0	0	0
ENSG00000049541	RFC2	1607	1465	1300	2298	2402	2616	2063	2199	2434	2301	2235	1687
ENSG00000049618	ARID1B	5243	5005	4224	1184	1116	1418	5886	6077	6993	1438	1363	1122
ENSG00000049656	CLPTM1L	4798	4715	4002	2868	2859	3897	6219	6720	7399	2890	2769	2143
ENSG00000049759	NEDD4L	430	444.001	356.998	1320	1351	1679	546	613.001	625.001	1788	1710	1374
ENSG00000049768	FOXP3	6	4	4	6	8	11	5	5	6	11	6	3
ENSG00000049769	PPP1R3F	130	128	118.001	66	78	80	105.001	105.999	133.999	58.001	79.001	51
ENSG00000049860	HEXB	1004	915.001	838	119	132	121	1121	1244	1234	178	167	131
ENSG00000049883	PTCD2	673	651	519.001	422	406	474	750	766.001	871	364	365.001	257.001
ENSG00000050030	NEXMIF	0	0	0	0	0	0	0	0	0	0	0	0
ENSG00000050130	JKAMP	1022	917.001	821	602	596	726	1069	1074	1229	763	688.001	554
ENSG00000050165	DKK3	0	0	0	15	7	0	0	3	0	1	0	1
ENSG00000050327	ARHGEF5	1113.98	1013.86	850.867	0	0	0	1251.49	1342.28	1579.05	0	0	0
ENSG00000050344	NFE2L3	58	67	44	332	328	408.999	26	25	26	320	291	238
ENSG00000050393	MCUR1	1302	1276	1160	889	848	1016	1751	1768	1948	816	748	620
ENSG00000050405	LIMA1	3612	3212	3182	3697	3219	3458	4412	4630	4950	3692	3399	2689
ENSG00000050426	LETMD1	1559	1495	1266	1042	988.001	1386	1467	1614	1651	961.002	961	684
ENSG00000050438	SLC4A8	331.999	335	256	215.001	202.001	282.999	224	239	264	228	158.998	123
ENSG00000050555	LAMC3	3	2	1	12	15	9.001	0	1	0	12	10	5
ENSG00000050628	PTGER3	1	0	1	0	0	1	0	1	0	0	0	2
ENSG00000050730	TNIP3	0	0	0	0	0	0	0	0	0	0	0	0
ENSG00000050748	MAPK9	1669	1716	1529	1251	1220	1494	2114	2197	2350	1432	1328	1084
ENSG00000050767	COL23A1	0	0	1	0	1	0	2	0	1	0	0	0
ENSG00000050820	BCAR1	2354.88	2312	1538	243.266	312.999	323	2599	2880	3227	331.999	281	244
ENSG00000051009	FHIP1B	1183	1144	855	398.999	464	566.999	1193	1181	1425	534	498.001	416
ENSG00000051108	HERPUD1	2438	2453	2052	2647	2678	3073	2399	2606	2785	2928	2689	2145
ENSG00000051128	HOMER3	15.71	20.847	21	2	3	5	3	18	13.459	8	6.999	5.999
ENSG00000051180	RAD51	1073	1000	887.999	1796	1759	1810	1458	1607	1601	2017	1879	1484
ENSG00000051341	POLQ	4044	3707	3362	2927	2605	2758	3475	3345	3810	4012	4002	2904
ENSG00000051382	PIK3CB	1371	1257	1130	851	738	757	1695	1895	2086	832	877	598.999
ENSG00000051523	CYBA	3771	3676	2939	3908	4544	5056	3955	4534	4822	3171	2883	2239
ENSG00000051596	THOC3	1966.22	1816.6	1630.95	4152.36	3982.25	3400.71	2394.13	2753.95	2886.09	4866.74	4402.85	3480.09
ENSG00000051620	HEBP2	862	891	717.965	94	103	124	988	1151	1228	128	114	74
ENSG00000051825	MPHOSPH9	1956.89	1844.22	1679.9	1283.45	1199.69	1451.89	2013.86	2009.67	2350.4	1754.85	1681.15	1377.03
ENSG00000052126	PLEKHA5	3	6	5	409.001	379.999	419.999	2	7	2	292	307.997	258
ENSG00000052344	PRSS8	0	0	0	0	1	0	0	0	0	0	0	0
ENSG00000052723	SIKE1	2090	2054	1751	1013	944.001	1144	2438	2577	2628	1184	1045	889.999
ENSG00000052749	RRP12	3289	3245	2730	3488	3550	4113	3747	4088	4389	1714	1544	1299
ENSG00000052795	FNIP2	9	6	1	3	0	1	3	2	6	7	6	3
ENSG00000052802	MSMO1	2467	2407	2270	672	626	873.999	3347	3583	3858	1223	1060	906
ENSG00000052841	TTC17	3170	2879	2594	1924	1785	2080	3185	3169	3528	2292	2170	1692
ENSG00000052850	ALX4	0	0	0	0	1	0	0	0	0	0	0	0
ENSG00000053108	FSTL4	0	0	0	2	0	0	0	0	1	4	1	0
ENSG00000053254	FOXN3	531	525	426.999	2751	2486	2735	844.001	854	867	4688	4615	3660
ENSG00000053328	METTL24	0	0	0	0	0	0	0	0	0	0	0	0
ENSG00000053371	AKR7A2	401	428.001	301	528	534	638.967	475.001	547	607	833.991	732	576.999
ENSG00000053372	MRTO4	3173	2882	2712	4812	4744	4899	4060	4436	4589	3130	2755	2189
ENSG00000053438	NNAT	0	0	0	1	0	0	0	0	0	0	0	0
ENSG00000053501	USE1	659	624.002	536.999	346	378	429.001	604.999	664	673.001	392.001	330	307.999
ENSG00000053524	MCF2L2	113.999	104	83	86	87.001	75.999	98.001	107	125.001	96.001	122	85.999
ENSG00000053702	NRIP2	3	8	7	13.908	8.194	3.598	12	7	2.45	7	11	4
ENSG00000053747	LAMA3	1	0	1	0	0	0	0	0	0	0	1	0
ENSG00000053770	AP5M1	1769	1647	1565	1212	1146	1449	1882	1975	2157	1058	986	850.001
ENSG00000053900	ANAPC4	701.001	665	693.999	1001	902.998	1065	778	863.001	822	840	791.998	613
ENSG00000053918	KCNQ1	1110	1068.17	866	2	2	2	1729	1860	2073	4	5	2
ENSG00000054116	TRAPPC3	1160	1119	943.999	900	985.999	1294	1239	1457	1496	836.001	751	641
ENSG00000054118	THRAP3	10817	9833	8962	14871	12722	11890	12672	13842	14813	13337	12352	9780
ENSG00000054148	PHPT1	727	792	564	765	849.999	1158	891	1043	1110	891.001	785.999	588
ENSG00000054179	ENTPD2	0	1	1	0	0	2	0	1	6	0	0	0
ENSG00000054219	LY75	6.193	3.25	1	350.523	262.616	398.625	1	3	2	323.811	303.605	241.962
ENSG00000054267	ARID4B	2033.91	1892.98	1886.91	2646.41	2066.49	2179.32	1892.64	1908.45	2028.72	2683.34	2702.21	2089.97
ENSG00000054277	OPN3	17.358	7.445	12.081	2.267	4	1	8.741	5.655	10.529	2	6.47	1
ENSG00000054282	SDCCAG8	329	319	285.999	546	505.001	527.001	363.001	434	408	584.001	566	419.001
ENSG00000054356	PTPRN	3	3	0	3	3	4	1	0	1	27	28.001	19
ENSG00000054392	HHAT	21	21	24	17	15	13	12	18	18	19	10	13
ENSG00000054523	KIF1B	126.396	112	89	111	96	116.834	61.999	67.639	88	143.5	158	109
ENSG00000054598	FOXC1	0	0	0	1	1	0	0	0	0	2	0	0
ENSG00000054611	TBC1D22A	1432	1363	1103	1505	1602	1650	2432	2663	2936	2916	2660	2029
ENSG00000054654	SYNE2	4207	3922	3693	9725	8646	10913	2561	2463	2874	9709	9864	7509
ENSG00000054690	PLEKHH1	0	0	0	0	1	0	0	1	3	0	1	0
ENSG00000054793	ATP9A	8	5	7	17	25	40	12	5	10	24	41	25
ENSG00000054796	SPO11	0	0	0	2	3	6	0	0	0	6	5	0
ENSG00000054803	CBLN4	0	0	0	0	0	0	0	0	1	0	0	0
ENSG00000054938	CHRDL2	1	0	0	0	0	0	0	0	0	0	0	0
ENSG00000054965	FAM168A	749	679	581.999	1547	1512	1693	827	797	906	2954	2871	2100
ENSG00000054967	RELT	1610	1529	1162	953.001	1026	1231	1284	1404	1541	1185	1098	838
ENSG00000054983	GALC	375.999	385.999	340	21	40.999	48	392	402.002	457	46	49	34.999
ENSG00000055044	NOP58	5287	4777	4571	9372	7649	7055	6305	6764	7023	5948	5512	4493
ENSG00000055070	SZRD1	5777	5605	4589	5409	5475	5781	6855	7313	8158	5624	5301	4206
ENSG00000055118	KCNH2	397	346	334.001	522.001	634	742	449	483.001	522	458.001	389	280
ENSG00000055130	CUL1	3828	3664	3390	3388	3232	3693	5082	5284	5642	3381	3309	2490
ENSG00000055147	FAM114A2	967.001	886.999	871.002	770.001	708	677.001	1155	1204	1361	859.001	913.001	638
ENSG00000055163	CYFIP2	16746	16248	13644	11271	11314	14818	21514	21429	24943	11997	11746	8962
ENSG00000055208	TAB2	3602	3239	2994	1338	1217	1540	4009	4034	4305	1520	1553	1183
ENSG00000055211	GINM1	729	748	736	298	287	293	882.001	859	1077	311	306	248
ENSG00000055332	EIF2AK2	1269	1158	1178	2481	2164	2122	1515	1530	1566	2589	2480	2039
ENSG00000055483	USP36	3021	2845	2433	4815	4841	4895	3322	3508	3816	3960	3770	2850
ENSG00000055609	KMT2C	5985	5609	4851.97	3829	3401	4105	4715	4434	5373	4215	4289	3254
ENSG00000055732	MCOLN3	0	0	0	0	0	0	0	0	0	1	0	0
ENSG00000055813	CCDC85A	1.602	1.568	3.237	89.247	98.537	71.462	5.777	7.511	3.606	139.474	83.593	67.495
ENSG00000055917	PUM2	2618	2366	2259	4587	4356	5339	2826	2935	3341	4604	4736	3567
ENSG00000055950	MRPL43	1037	978.999	836.999	777.001	886.999	810.001	1191	1419	1448	864.999	858.999	717.999
ENSG00000055955	ITIH4	107.827	128.402	106.565	45.392	33.27	42.613	86.018	100.404	139.602	70.814	55.242	21.968
ENSG00000055957	ITIH1	0	0	5	0	1	3	0	1	0	0	0	2
ENSG00000056050	HPF1	786	689	678	651	652	639	1009	1035	1164	688	640	473
ENSG00000056097	ZFR	6406	5901	5561	6221	5363	5577	7194	7427	7916	4383	4315	3377
ENSG00000056277	ZNF280C	295	271	278	444	460	520	270	281	290	352	322	255
ENSG00000056291	NPFFR2	0	0	0	0	0	0	0	0	0	0	0	0
ENSG00000056487	PHF21B	37	42	34	0	2	0	26	30	44	0	0	0
ENSG00000056558	TRAF1	660	653	528	1007	955	1170	410	410	418	1861	1757	1292
ENSG00000056586	RC3H2	2923	2639	2432	2674	2355	3013	2552	2520	2933	3599	3462	2848
ENSG00000056736	IL17RB	0	0	0	1	1	1	0	0	0	0	0	0
ENSG00000056972	TRAF3IP2	1453	1457	1192	289.001	361.999	335	1679	1781	1903	350	358	236
ENSG00000056998	GYG2	0	0	0	0	0	0	0	0	0	0	0	0
ENSG00000057019	DCBLD2	0	0	0	146	141	187	1	0	1	249.999	228	189
ENSG00000057149	SERPINB3	0	0	0	0	0	0	0	0	0	0	0	0
ENSG00000057252	SOAT1	1559	1327	1257	833.999	840.999	1005	1686	1820	1869	905.001	893.001	708.001
ENSG00000057294	PKP2	13	19	18	0	0	0	14	14.999	2	0	0	0
ENSG00000057468	MSH4	8	4	8	0	0	4	3	3	3	2	1	0
ENSG00000057593	F7	1	0	0	0	1	0	0	1	0	0	0	0
ENSG00000057608	GDI2	15487	14382	13322	18784	17196	20565	19962	21352.5	22919	15920	15129	12294
ENSG00000057657	PRDM1	25	25	15	50	44	45	6	2	8	11	7	14
ENSG00000057663	ATG5	942	842	763.999	287	314.999	352	1051	1144	1197	236.001	257.999	142.999
ENSG00000057704	TMCC3	1	9	5	2	6	0	5	10	2	4	0	2
ENSG00000057757	PITHD1	2997	2791	2412	2378	2248	2248	3334	3545	3795	1951	1772	1439
ENSG00000057935	MTA3	5040	4704	4487	5703	5117	4961	6801	7315	7806	6215	5876	4567
ENSG00000058056	USP13	1877	1784.47	1552.7	1813	1713	2122	2333	2409.7	2592.67	2300	2143	1759
ENSG00000058063	ATP11B	4553	4259	3854	2651	2495	2862	5204	5048	5814	3596	3493	2911
ENSG00000058085	LAMC2	0	2	0	0	0	0	0	0	0	0	0	0
ENSG00000058091	CDK14	3935	3675	3354	4520	3878	4437	5108	5211	5738	5921	5711	4462
ENSG00000058262	SEC61A1	6671	6234	5269	6580	6647	8043	7548	8097	8706	5370	5231	4012
ENSG00000058272	PPP1R12A	4027	3692	3512	3095	2649	2624	4179	4163	4684	3234	3243	2521
ENSG00000058335	RASGRF1	41	37	33	707.999	743.999	917	33	42	41.001	521.001	475.001	405
ENSG00000058404	CAMK2B	6	5	8	36	33	48	11	8	4	63	58	44
ENSG00000058453	CROCC	970.153	915.163	755.257	470.005	437.898	411.161	798.983	916.25	978.46	645	553.831	446.001
ENSG00000058600	POLR3E	3407	3251	2695	2999	3101	3301	3830	4089	4476	2401	2218	1725
ENSG00000058668	ATP2B4	12	13	7.999	179	181	165	4	9	6	289	286	242
ENSG00000058673	ZC3H11A	5595.84	5093.02	4746.06	5349.16	4838.69	5431.12	5894.81	6132.29	6637.1	6109.05	5888.02	4794.37
ENSG00000058729	RIOK2	1155	1104	946	1185	944.001	1071	1278	1256	1317	939.001	826.999	560.001
ENSG00000058799	YIPF1	416.999	410.999	343	309.001	326	412.999	428	507	542	312	275.001	218.999
ENSG00000058804	NDC1	5434	5312	4754	3341	3107	3833	7444	7724	8376	5191	5139	3866
ENSG00000058866	DGKG	3	4	1	1	0	0	0	0	1	0	0	0
ENSG00000059122	FLYWCH1	1214	1141	939	894.001	988.001	1000	1152	1181	1329	976	863	689
ENSG00000059145	UNKL	541.997	610.001	479.001	314	340.999	392	362.999	427.001	498.001	343.001	368.001	242.998
ENSG00000059377	TBXAS1	0	0	0	0	0	0	0	0	0	0	0	0
ENSG00000059378	PARP12	758	771.999	620.999	744.001	807	927	761	828	922.001	508	472.001	325
ENSG00000059573	ALDH18A1	5858	5477	4797	3854	4014	4221	8067	8800	9554	4828	4630	3662
ENSG00000059588	TARBP1	1209	1141	955.002	598	596.001	677.001	1145	1165	1322	597	568	480
ENSG00000059691	GATB	945.998	893.999	801	942.001	941.001	903	1098	1236	1285	754.998	709.999	590
ENSG00000059728	MXD1	361	363	301	646.065	589.001	651	297.001	312	323	633	571	433.999
ENSG00000059758	CDK17	930.999	823	860	1248	995.999	1229	1003	987	1088	1351	1317	980.998
ENSG00000059769	DNAJC25	476.69	435.929	432.758	381.828	277.828	282.354	533.872	574.521	551.145	436.854	376	315.641
ENSG00000059804	SLC2A3	858.958	777.97	677.976	1257.96	1158.87	1348.83	944.747	1015.75	1140.84	2132.84	2033.89	1611
ENSG00000059915	PSD	36	26	37	9	26	15	30	31	36	13	16	16
ENSG00000060069	CTDP1	2458	2307	1904	1790	1844	1971	2897	3302	3400	1892	1695	1309
ENSG00000060138	YBX3	0	0	1	2191	2213	2108	0	0	0	1533	1512	1174
ENSG00000060140	STYK1	0	0	0	0	0	0	0	0	0	0	0	0
ENSG00000060237	WNK1	15868	15590	13004	16472	15569	18059	14364	14696	16536	19163	18580	14293
ENSG00000060303	RPS17P5	0	0	0	12.625	1.914	9.998	0	0	0	3	4.985	4.958
ENSG00000060339	CCAR1	7651	7122	6631	6264	5473	5863	6955	7318	7769	4607	4219	3302
ENSG00000060491	OGFR	2573	2370	1855	2610	2867	2821	2472	2886	3201	2589	2259	1860
ENSG00000060558	GNA15	1	0	0	1	1	1	0	0	1	0	1	0
ENSG00000060566	CREB3L3	0	0	0	0	0	1	0	0	0	2	0	0
ENSG00000060642	PIGV	260.999	272.999	228.001	202	189.001	254.001	251.002	287.001	264.001	243	245.999	187
ENSG00000060656	PTPRU	34	18	21	125	125	123.001	19	46	21.001	212.999	235.001	162
ENSG00000060688	SNRNP40	2240	2130	1882	1697	1581	2166	2557	2756	2956	1435	1389	1091
ENSG00000060709	RIMBP2	0	1	0	0	0	0	0	1	2	0	0	0
ENSG00000060718	COL11A1	0	0	0	0	1	0	0	0	0	0	0	0
ENSG00000060749	QSER1	1864	1723	1593	1603	1465	1661	1574	1607	1850	1465	1421	1136
ENSG00000060762	MPC1	725	656.999	517	145	172	181	809	821.001	843	108	98.999	87
ENSG00000060971	ACAA1	1005	939.002	773.998	937	917.999	1018	1014	1123	1200	920.999	796.001	650.001
ENSG00000060982	BCAT1	1903	1721	1621	13265	10809	12160	2478	2378	2682	9783	9425	7700
ENSG00000061273	HDAC7	5492	5336	4152	7765	8390	9951	5764	6330	6879	9347	8724	6543
ENSG00000061337	LZTS1	7	13	9	3720	3836	4353	3	3	5	6142	5724	4407
ENSG00000061455	PRDM6	1	1	0	0	5	6	0	0	0	4	0	1
ENSG00000061492	WNT8A	0	0	0	0	0	0	1	0	0	0	0	0
ENSG00000061656	SPAG4	71.001	58.999	51	23	30	16	114	116	97.999	111.999	102.999	85
ENSG00000061676	NCKAP1	407	403.999	335	18	13	14	522	487	530	14	7	8
ENSG00000061794	MRPS35	2430	2248	2082	3022	2669	2992	2898	3083	3292	2369	2224	1756
ENSG00000061918	GUCY1B1	0	0	0	1	0	0	0	0	0	0	0	1
ENSG00000061936	SFSWAP	3709	3481	3102	2942	3086	3030	3964	4390	4830	2873	2736	2088
ENSG00000061938	TNK2	1741.76	1751.66	1376.84	1531.69	1638.34	1747.78	1405.68	1588.67	1815.11	1752.94	1541	1203.25
ENSG00000061987	MON2	1713	1622	1413	982.001	919	1045	1870	1848	1977	1269	1244	948
ENSG00000062038	CDH3	0	0	2	3	0	0	0	4	2	0	0	1
ENSG00000062096	ARSF	0	0	0	0	0	0	0	0	0	0	0	0
ENSG00000062194	GPBP1	4593	4296	3950	2937	2794	3198	4285	4358	4727	3152	3095	2342
ENSG00000062282	DGAT2	167	173	153	226.001	316.001	282	90	112	103.001	150.999	175.001	102.001
ENSG00000062370	ZNF112	0	0	0	0	0	0	0	0	0	0	0	0
ENSG00000062485	CS	12099.2	11385	9571.56	9378.73	9717.03	11930.2	14289.3	14584.7	15996.9	8350.26	8096.56	6329.34
ENSG00000062524	LTK	7	3	4	2	0	3	8	4	6	6	5	2
ENSG00000062582	MRPS24	1048	1032	811.4	961.72	1070.52	1055	1115.38	1339	1460.12	945.999	825.632	689
ENSG00000062598	ELMO2	3511	3390	2842	1141	1116	1335	3754	4078	4382	1286	1194	949.001
ENSG00000062650	WAPL	6568	6081	5623	6676	5659	6037	7898	8362	9213	7650	7419	5685
ENSG00000062716	VMP1	2555	2451	2189	3772	3372	3625	2583	2820	2848	4684	4237	3336
ENSG00000062725	APPBP2	1713	1536	1406	925	772.999	903	1769	1829	1967	958.001	930	690
ENSG00000062822	POLD1	3838.34	3692.73	2826.78	3616.79	3924.02	4448.81	4708.66	5089.19	5593.88	4338.17	3969.57	3096.45
ENSG00000063015	SEZ6	0	0	0	0	0	0	0	0	0	3	0	0
ENSG00000063046	EIF4B	26016.5	24112.3	21347.7	27831.7	26080.4	27851.7	31961.1	34463.7	37055.9	31060.5	28811	23055.6
ENSG00000063127	SLC6A16	143	138.001	102	277	313	334.999	130.001	160	170	850	675	591
ENSG00000063169	BICRA	1262	1280	939	732	885.001	941	1005	1159	1272	943.999	853.001	653.001
ENSG00000063176	SPHK2	1010	972.997	767.999	538.001	647.001	828.999	1024	1167	1242	648	612	430.001
ENSG00000063177	RPL18	16903	16652	13353	13209	14974	20167	19399	22031	22990	11803	10584	8588
ENSG00000063180	CA11	9	10	11	174	201	193	12	7	16	153	155	123
ENSG00000063241	ISOC2	962	889.999	705.999	878.001	1060	1248	1221	1337	1371	612.999	546	473.999
ENSG00000063244	U2AF2	11591	10948	9124	13103	14178	14240	13019	14352	15634	12624	11492	9254
ENSG00000063245	EPN1	3557	3645	2804	4009	4482	4419	4230	4686	5137	4721	4384	3395
ENSG00000063322	MED29	1905	1955	1555	1604	1578	1841	1826	1968	2110	1516	1445	1164
ENSG00000063438	AHRR	93	4.59	1.446	2.796	1.565	13.4	0	1.901	2.452	9.567	1.265	4.838
ENSG00000063515	GSC2	0	2	0	1	0	1	0	0	2	0	0	0
ENSG00000063587	ZNF275	1149	1144	928	874	824	1089	1061	1105	1325	1063	1106	794
ENSG00000063601	MTMR1	3348	2904	2744	2454	2389	2822	3665	3847	4226	2463	2317	1726
ENSG00000063660	GPC1	137	136	104.001	11.001	7	16	111	111.001	155	8	6.999	8
ENSG00000063761	ADCK1	307	321	245.999	240.001	246	283	276	302.999	354	88	106.001	88
ENSG00000063854	HAGH	401.001	340.999	344.001	350	346	369.001	407.999	514.999	506.999	269	246.001	162.999
ENSG00000063978	RNF4	2155	1905	1672	3852	4018	4440	2417	2624	2892	4852	4521.85	3573
ENSG00000064012	CASP8	1345.28	1150.18	1158.22	1059.61	919.834	924.046	1095.43	1264	1305.04	794.876	756.706	592.87
ENSG00000064042	LIMCH1	2	0	1	0	0	1	0	0	0	0	1	0
ENSG00000064102	INTS13	2255	1962	1863	3642	2954	2837	2892	3180	3283	4726	4550	3573
ENSG00000064115	TM7SF3	1159	1162	1040	3220	3002	3666	1421	1466	1554	2684	2581	1995
ENSG00000064195	DLX3	0	0	1	0	0	1	0	0	0	0	0	0
ENSG00000064199	SPA17	94	89.999	83	124.999	105	89.001	119	127.001	133	110	90.999	77
ENSG00000064201	TSPAN32	45	27	22	0	0	1	14.999	29	33	1	0	1
ENSG00000064205	CCN5	0	0	0	0	0	0	0	0	0	0	0	0
ENSG00000064218	DMRT3	0	0	0	0	0	0	1	1	0	0	0	0
ENSG00000064225	ST3GAL6	0	0	0	0	0	0	0	0	0	0	0	0
ENSG00000064270	ATP2C2	0	0	0	1	3	2	0	0	1	1	2	0
ENSG00000064300	NGFR	151	140	113	6	8	6	93	75	102	6	7	4
ENSG00000064309	CDON	6	4	5	2	8	2	7	1	6	4	8	9
ENSG00000064313	TAF2	3033	2699	2422	1993	1765	1950	3033	3168	3624	1924	1859	1443
ENSG00000064393	HIPK2	5	18	6	0	1	0	2	2	1	1	0	0
ENSG00000064419	TNPO3	3880	3668	3104	3523	3390	3640	4448	4597	5166	3226	3073	2424
ENSG00000064489	BORCS8-MEF2B	2407.26	2245.99	2662.45	1846.51	1276.67	2604.46	3262.73	2916.86	3129.44	1699.9	1835.49	1341.81
ENSG00000064490	RFXANK	1643	1489	1278	1870	1840	1930	1621	1840	1938	1534	1354	1101
ENSG00000064545	TMEM161A	747.003	789.001	629.001	382.999	440	551.999	844	925.001	967.997	366.001	340	252.999
ENSG00000064547	LPAR2	157	165	155.999	221	232	287	162.999	173	193.999	312	254.001	212
ENSG00000064601	CTSA	1900	1729	1452	1479	1497	1822	1640	1722	2003	1225	1099	857
ENSG00000064607	SUGP2	9454	8840	7697	6626	5944	6702	8461	8915	9989	6977	6560	5019
ENSG00000064651	SLC12A2	2962	2794	2568	1319	1203	1554	3233	3314	3628	1298	1298	959
ENSG00000064652	SNX24	36	50	41	406.001	368	344.001	36	44	61.707	386	319.999	288
ENSG00000064655	EYA2	2	0	1	0	0	0	0	0	0	0	0	0
ENSG00000064666	CNN2	5234	5205	4118	4245	4987	6312	6066	6736	7067	4806	4225	3440
ENSG00000064687	ABCA7	2400	2322	1789	3463	3778	4388	1789	1881	2103	2515	2207	1750
ENSG00000064692	SNCAIP	1	0	0	0	0	0	0	0	0	0	0	0
ENSG00000064703	DDX20	2095	1971	1832	1858	1567	1692	2354	2558	2760	1550	1603	1204
ENSG00000064726	BTBD1	4928	4755	4078	3401	3419	3558	6332	6426	6944	3727	3490	2758
ENSG00000064763	FAR2	1	0	0	8	10	0	0	0	0	2	5	2
ENSG00000064787	BCAS1	1	6	6	16	16	18	2	5	3	14	20	8
ENSG00000064835	POU1F1	0	0	0	0	0	0	0	0	0	0	0	0
ENSG00000064886	CHI3L2	82	76	72	6847	6869	7714	187.999	176	174.001	7690	7427	5745
ENSG00000064932	SBNO2	2312	2264	1698	1873	1991	2493	2231	2530	2814	1922	1705	1289
ENSG00000064933	PMS1	995.999	896.997	845	987.999	903.999	997.001	1334	1429	1503	981	979	776.999
ENSG00000064961	HMG20B	3231	3068	2475	3611	3864	3916	3159	3488	3706	3846	3533	2854
ENSG00000064989	CALCRL	9	13	25	0	0	1	7	9	16	0	0	0
ENSG00000064995	TAF11	1709	1509	1290	1380	1285	1240	1551	1544	1744	1616	1455	1061
ENSG00000064999	ANKS1A	985.999	1018	824.001	586	588	761	1060	1089	1246	592	558	520.001
ENSG00000065000	AP3D1	7777	7254	5943	10565	10839	10626	8247	8689.24	9890	10541	9590	7320
ENSG00000065029	ZNF76	2472	2467	1988	1059	1163	1320	2682	2793	2953	1090	1078	847.001
ENSG00000065054	SLC9A3R2	4	2	3	0	2	2	5	4	4	0	2	0
ENSG00000065057	NTHL1	294.001	345.001	241	405.001	443	512.999	437.999	448	469.996	237	237	176
ENSG00000065060	BLTP3A	2169	2047	1898	2141	1835	2388	2150	2147	2390	2518	2457	1943
ENSG00000065135	GNAI3	4845	4465	4091	2200	2014	2397	6347	6685	7239	2687	2516	1967
ENSG00000065150	IPO5	12357.2	11822	10396	8501	8047	11015	15948	16535	17834	8165	7920	6201
ENSG00000065154	OAT	1593	1460	1295	3645	3493	4013	1481	1687	1847	3626	3406	2708
ENSG00000065183	WDR3	3297	3018	2878	4020	3663	3695	4002	4255	4854	2189	1995	1559
ENSG00000065243	PKN2	1877	1758	1604	1413	1234	1468	1721	1770	1987	1634	1656	1169
ENSG00000065268	WDR18	1308	1386	1040	1733	2013	2255	1662	1828	1983	1755	1530	1159
ENSG00000065308	TRAM2	3481	3375	2810	2778	2803	3483	4086	4187	4616	3678	3635	2834
ENSG00000065320	NTN1	1	3	0	2	3	0	0	0	3	0	0	0
ENSG00000065325	GLP2R	0	0	0	0	0	0	0	0	0	0	0	0
ENSG00000065328	MCM10	2626	2440	2079	2675	2437	3048	3468	3575	3806	2488	2383	1973
ENSG00000065357	DGKA	1036	923	885.998	681	640.998	711.999	1013	1057	1041	630.999	602	502.001
ENSG00000065361	ERBB3	8	5	3	1	4	3	4	3	5	1	5	1
ENSG00000065371	ROPN1	0	0	0	0	0	0	0	0	0	0	0	0
ENSG00000065413	ANKRD44	510.001	479	414.999	1131	1001	1187	639.001	540.999	612.999	1761	1709	1384
ENSG00000065427	KARS1	7228	6958	5896	7503	7465	9148	9711	10317	10951	5435	5033	3892
ENSG00000065457	ADAT1	1541	1410	1261	1130.67	1090	1229	1595	1634.13	1864.97	939	922.778	706.001
ENSG00000065485	PDIA5	59.001	64	63	197	197	231	76	68	73.999	153	133.001	99
ENSG00000065491	TBC1D22B	807	700	599	571	582	636	831	898	1011	632	612	401
ENSG00000065518	NDUFB4	1230	1200	1091	1095	1080	1287	1551	1693	1737	1237	1199	962
ENSG00000065526	SPEN	11824	10812	9315	8546	8135	9722	9806	10133	11307	9769	9705	7451
ENSG00000065534	MYLK	0	0	1	0	5	2	0	1	2	0	1	0
ENSG00000065548	ZC3H15	4613	4263.01	4038	4305	3533	3482	5341	5547	5958	3292	2981	2397
ENSG00000065559	MAP2K4	1888	1726.99	1486	1239.99	1154	1420	2124	2191	2437	1155	1102	890.001
ENSG00000065600	PACC1	308	260	257	396	399.001	404.001	405	364	430	232	262	194.999
ENSG00000065609	SNAP91	0	0	0	0	0	0	0	0	0	0	0	0
ENSG00000065613	SLK	2364	2249	1913	1612	1467	1467	2389	2604	2690	1934	1856	1530
ENSG00000065615	CYB5R4	2406	2232	2008	563.001	502	548	2730	2986	2914	742	718	567
ENSG00000065618	COL17A1	0	0	0	0	0	0	0	0	3	0	0	0
ENSG00000065621	GSTO2	8	7	8	9	9	8	10	5	4	11	4	3
ENSG00000065665	SEC61A2	394	352.999	321.001	227.001	242.001	299	334.001	367	359	396	346	291
ENSG00000065675	PRKCQ	0	0	0	3	0	3	0	0	0	0	0	3
ENSG00000065717	TLE2	4	7	1	5	5	2	1	0	0	3	1	3
ENSG00000065802	ASB1	1323	1250	1112	1069	1257	1245	1577	1710	1941	1314	1325	1021
ENSG00000065809	FAM107B	11109	10166	9249	10458	9918	11473	11928	12941	14145	10618	10086	8073
ENSG00000065833	ME1	0	0	0	0	0	0	0	0	0	0	0	0
ENSG00000065882	TBC1D1	2534	2383	2089	3470	3348	3867	2970	3070	3407	4123	4148	3099
ENSG00000065883	CDK13	3796	3616	3156	2719	2541	2721	4256	4211	4598	3320	3024	2489
ENSG00000065911	MTHFD2	5472	5274	4816	9101	8484	10642	6682	6770	7237	8604	7839	6410
ENSG00000065923	SLC9A7	1128	1025	1017	1880	1744	2160	1068	1195	1302	2256	2224	1798
ENSG00000065970	FOXJ2	1082	973	954.999	662	606.001	661	987	1075	1182	794	783	596
ENSG00000065978	YBX1	44822.2	41494.1	36242.5	67162.6	63421.4	57234.4	56188.8	62232.6	65834.8	58895.6	52699.7	43554.9
ENSG00000065989	PDE4A	12	18.999	9	108	124	162	14	21	13	160	152	90
ENSG00000066027	PPP2R5A	1934	1740	1628	1171	1137	1545	2224	2339	2581	1214	1210	851.999
ENSG00000066032	CTNNA2	0	0	0	0	0	0	0	0	0	0	0	0
ENSG00000066044	ELAVL1	4117	4009	3425	4578	4847	5424	4946	5670	6031	5433	5024	4001
ENSG00000066056	TIE1	2	1	1	0	3	0	0	0	0	0	1	0
ENSG00000066084	DIP2B	1964	1936	1572	1416	1253	1628	1734	1754	1967	1504	1420	1101
ENSG00000066117	SMARCD1	6684	6252	5192	4136	4094	4725	7308	7771	8416	4113	3762	2848
ENSG00000066135	KDM4A	1889	1785	1502	2040	2016	2325	1867	2073	2166	2260	2012	1528
ENSG00000066136	NFYC	2022	1930	1599	2579	2637	3185	2399	2649	2764	2622	2502	1973
ENSG00000066185	ZMYND12	2	2	4	0	0	1	5	6	7	2	1	1
ENSG00000066230	SLC9A3	165.074	164.948	115.676	105.111	95.762	94.159	225.821	233.121	271.323	80.365	74.825	64.966
ENSG00000066248	NGEF	0	0	0	0	0	0	0	0	1	0	0	0
ENSG00000066279	ASPM	9641	8642	8533	7097	5823	6842	7461	7254	8165	7487	7702	5599
ENSG00000066294	CD84	1147	1007	910	1662	1353	1664	1116	1064	1217	1664	1586	1203
ENSG00000066322	ELOVL1	1002	978	742	835	868.999	1258	1055	1192	1218	705	701.002	548.002
ENSG00000066336	SPI1	3719	3508	2565	3644	4082	4361	3898	4355	4763	3544	3172	2404
ENSG00000066379	POLR1H	535.001	497	425.999	299.001	296.999	350	618.999	627.001	693	299	252.001	223.001
ENSG00000066382	MPPED2	0	0	0	1	1	0	0	0	0	0	0	0
ENSG00000066405	CLDN18	0	0	0	0	0	0	0	0	0	0	0	0
ENSG00000066422	ZBTB11	2211	2007	1827	1349	1177	1306	2039	2139	2332	1478	1445	1142
ENSG00000066427	ATXN3	831.001	835	795	648.001	485	715	854.999	886.001	1023	563	554.999	436.001
ENSG00000066455	GOLGA5	1795	1658	1594	1084	1012	1055	1988	2179	2255	1100	1043	804
ENSG00000066468	FGFR2	0	3	0	1	0	0	0	0	1	0	0	0
ENSG00000066557	LRRC40	1822	1647	1474	1069	915	1074	2123	2300	2437	1083	994	772
ENSG00000066583	ISOC1	1053	1009	890	448	446	491	1210	1452	1394	520	513	386
ENSG00000066629	EML1	38	41	45	235.001	204	251	65	56.001	51	501	537.999	412
ENSG00000066651	TRMT11	1104	1008	928	457	392	461	1317	1472	1500	499.001	467.001	391
ENSG00000066654	THUMPD1	3107	3065	2652	2846	2409	2395	3334	3578	3754	2688	2591	2067
ENSG00000066697	MSANTD3	578	578.001	458.001	903	811.975	770.986	655.001	728.999	772	992.999	942	668
ENSG00000066735	KIF26A	8	16	6	0	0	1	3	4	7	0	0	0
ENSG00000066739	ATG2B	2050	1976	1622	1432	1252	1701	1613	1607	1830	1313	1356	961.999
ENSG00000066777	ARFGEF1	3400	3143	2909	3007	2534	2893	4085	3854	4401	3764	3652	2976
ENSG00000066813	ACSM2B	0	0	0	0	0	0	0	0	0	1	0	0
ENSG00000066827	ZFAT	597	591	484	461	483	539	793	741	825.999	549	540	423
ENSG00000066855	MTFR1	688	617.001	572	466	441.999	528	791	833.999	946.999	487	471.001	370.001
ENSG00000066923	STAG3	36.237	35.12	34.247	35.757	59.953	67.354	40.606	42.993	43.449	108.414	85.834	65.78
ENSG00000066926	FECH	365	314	290.999	456.999	437	485	303	328	316	545	479	368
ENSG00000066933	MYO9A	2893	2724	2394	785.999	803	1000	2779	2721	3284	1372	1371	1059
ENSG00000067048	DDX3Y	6888	6336	5873	0	0	0	7013	7321	7874	0	0	0
ENSG00000067057	PFKP	7176.98	6752.99	5679	2828	2839.99	2906	10603	11499	12819	5993	5518	4258.98
ENSG00000067064	IDI1	8918	8186	7456	3959	3659	4134	10114	10745	11450	5211	5006	3998
ENSG00000067066	SP100	4161.02	3713.49	3629.9	4420.04	3980.33	4368.51	4151.56	4111.26	4533.08	3087.69	2900.13	2242.62
ENSG00000067082	KLF6	3065	2837	2530	1893	1740	1872	2587	2775	3190	2565	2550	1869
ENSG00000067113	PLPP1	27	27	21	40	38	20	24	21	30	22	28	23
ENSG00000067141	NEO1	844	761.001	666	1310	1259	1592	841.001	889	911.001	1428	1370	1017
ENSG00000067167	TRAM1	6177	5764	5362	5433	4637	4929	6942	7412	7945	5044	4857	3762
ENSG00000067177	PHKA1	2.217	1	1	1	5.273	4	1	3	0	1	1	1
ENSG00000067182	TNFRSF1A	5	4	2	33	45	57	0	1	4	36	47	23
ENSG00000067191	CACNB1	383.001	405	285	226	246	258.999	334	406	464.001	334	294	203
ENSG00000067208	EVI5	568.002	605.001	462.001	457	395	485.999	631.999	644.001	729	505	463.002	347.999
ENSG00000067221	STOML1	66.001	59	38	78	60.998	105	48	47	68	56	60.001	32
ENSG00000067225	PKM	51578	48822	40455	53728	54661	56434	71721	80211	85115	84310	77399	61900
ENSG00000067248	DHX29	1918	1790	1605	1161	1065	1195	1930	1965	2078	959	878	697
ENSG00000067334	DNTTIP2	3558	3314	3270	4401	3505	3796	4020	4063	4466	3332	3125	2519
ENSG00000067365	METTL22	593	559.998	454.999	250.001	307.999	367	621	716.001	815	397.002	358.999	308
ENSG00000067369	TP53BP1	6847	6450	5628	2746	2459	2754	6472	6924	7747	2457	2311	1809
ENSG00000067445	TRO	3	2	2	4	3	5	1	0	1	4	12	2
ENSG00000067533	RRP15	1893	1723	1574	1622	1419	1510	2035	2188	2379	988	910	747
ENSG00000067560	RHOA	16035.3	15528.5	13223.1	10465.5	10503.5	13539.3	20053.9	21443.7	22592.6	11021.5	10611.9	8407.74
ENSG00000067596	DHX8	3676	3375	3074	2670	2509	3026	3980	4114	4628	2457	2349	1763
ENSG00000067601	PMS2P4	0	0	0	0	0	0	0	0	0	0	0	0
ENSG00000067606	PRKCZ	608.999	568.999	453.999	483.999	449.001	487.999	577.999	669	700	334	300	248
ENSG00000067646	ZFY	840	676	649.001	0	0	0	741.999	786.999	941.999	0	0	0
ENSG00000067704	IARS2	5830	5415	4853	3046	2919	3816	6892	7305	7773	3375	3383	2688
ENSG00000067715	SYT1	0	0	0	0	0	0	0	0	0	0	0	0
ENSG00000067798	NAV3	0	2	2	0	1	0	3	1	1	0	0	0
ENSG00000067829	IDH3G	1654	1563	1362	1465	1700	1867	2012	2134	2408.95	1496	1335	991
ENSG00000067836	ROGDI	389.001	317.001	269.998	185	243.999	297	437	461.273	509.698	184.999	161	104.001
ENSG00000067840	PDZD4	0	1	1	0	2	0	0	0	1	0	0	0
ENSG00000067842	ATP2B3	0	1	0	1	1	0	0	1	3	0	0	0
ENSG00000067900	ROCK1	6685.24	6150.67	5813.7	5504.99	4408.65	4963.42	6763.06	7028.03	7720.77	5992	5702.69	4525.8
ENSG00000067955	CBFB	7367	7104	6245	5319	4927	5864	8860	9392	10475	5049	4825	3840
ENSG00000067992	PDK3	1100	1061	946	971	930	1206	1365	1382	1595	2454	2392	1820
ENSG00000068001	HYAL2	350.999	341	258.872	220	213	286	375.001	461	531.999	167.999	185.001	150
ENSG00000068024	HDAC4	292	274	241	446	491	527	382	408	406.999	549.999	467	434
ENSG00000068028	RASSF1	1348	1348	1043	721.999	808	922	1347	1386	1431	1021	959	648
ENSG00000068078	FGFR3	0	0	0	0	0	0	0	0	0	0	0	0
ENSG00000068079	IFI35	359	326.002	274.999	223.999	216.001	260.999	321	388	383	187	151.999	106.001
ENSG00000068097	HEATR6	758	646	644	513.001	450	499	758.999	819	837	430.999	397	297.001
ENSG00000068120	COASY	2083	1973	1599	2142	2111	2498	2373	2659	2726	2191	2004	1621
ENSG00000068137	PLEKHH3	51	41	39.999	64	74.999	93	43	56	60	203	147.999	124.001
ENSG00000068305	MEF2A	1712	1664	1584	2881	2563	2859	2101	2201	2386	3955	3921	3130
ENSG00000068308	OTUD5	4048	3905	3164	4336	4287	4591	4167	4613	5060	3556	3129	2451
ENSG00000068323	TFE3	1731	1631	1270	1336	1370	1514	1457	1608	1624	1327	1198	982
ENSG00000068354	TBC1D25	308.842	322	209.728	224	212.937	277	297.783	310.795	350.898	274.813	300.546	208
ENSG00000068366	ACSL4	2727	2614	2316	3181	2811	3104	3580	3653	4009	3175	3111	2445
ENSG00000068383	INPP5A	1114	1118	858.999	370	363	448	1443	1604	1737	653	600	464
ENSG00000068394	GPKOW	844	764	652	841	733	801	975	997	1017	679	610	537
ENSG00000068400	GRIPAP1	4075	3919	3475	4423	4038	3539	3305	3442	3779	3960	3618	2937
ENSG00000068438	FTSJ1	738.999	611	565	869.999	949	872	750.001	873	887	746	689.998	574.002
ENSG00000068489	PRR11	4170	4090	3553	3254	2911	3017	4616	4668	4973	4968	4537	3752
ENSG00000068615	REEP1	3	2	1	0	2	0	0	0	3	0	0	0
ENSG00000068650	ATP11A	2178	2095	1721	0	2	0	1974	1808	2305	0	0	1
ENSG00000068654	POLR1A	4216	4133	3438	3814	3715	4715	4042	4228	4620	2512	2464	1902
ENSG00000068697	LAPTM4A	520	524	426	607	547	911	578	628	731	541	545	375
ENSG00000068724	TTC7A	3042	2940	2308	2938	3090	3637	3853	4211	4564	2656	2389	1926
ENSG00000068745	IP6K2	2480	2204	2026	2757	2627	2572	2335	2577	2757	3093	2622	2116
ENSG00000068781	STON1-GTF2A1L	0	0	0	0	0	0	0	0	0	0	0	0
ENSG00000068784	SRBD1	326	296	246	621	530	528	371	384	469	729.999	673	536
ENSG00000068796	KIF2A	5268	4928	4465	4477	3920	4505	6184	6351	7133	4099	4057	3174
ENSG00000068831	RASGRP2	70	65	61	542.999	530.001	681.998	62	64	72	491.999	453	328.001
ENSG00000068878	PSME4	8688	8260	7645	3903	3405	4698	8839	9056	10126	3357	3277	2576
ENSG00000068885	IFT80	931.626	873.969	785.438	812.967	691.467	766.566	883.747	912.236	1018.11	843.783	870.916	608.083
ENSG00000068903	SIRT2	664	640.001	543.999	506.001	515.001	556	564	680.999	720.104	499	448.001	308
ENSG00000068912	ERLEC1	897.999	881	771	1208	1186	1260	940	1063	1084	920.998	860	715.998
ENSG00000068971	PPP2R5B	303	342	292	312	335	444	340	428	410	642	592	428
ENSG00000068976	PYGM	42	42	35	25	34	33.001	20	49	37	69	45	37.999
ENSG00000068985	PAGE1	0	0	0	0	0	0	0	0	0	0	0	0
ENSG00000069011	PITX1	3855	3842	2864	5624	6305	7221	4884	5563	6026	5755	5115	4094
ENSG00000069018	TRPC7	0	0	0	0	0	0	0	0	0	1	0	0
ENSG00000069020	MAST4	26	32	19	407	376.999	433	27	26	20	604	576	422.001
ENSG00000069122	ADGRF5	0	0	0	0	0	0	0	0	0	0	0	0
ENSG00000069188	SDK2	1	1	0	0	2	0	0	0	2	0	0	0
ENSG00000069206	ADAM7	0	0	0	0	0	0	0	0	0	0	0	0
ENSG00000069248	NUP133	2977	2790	2425	2035	1840	2203	3710	3718	4093	2123	2084	1654
ENSG00000069275	NUCKS1	10326	9434	8676	22518	18913	18486	11945	12683	13806	20212	19197	15056
ENSG00000069329	VPS35	3493	3292	2926	3380	2997	3479	3950	4014	4278	3591	3308	2707
ENSG00000069345	DNAJA2	4271	4000	3614	5155	4547	4514	4405	4882	5222	3660	3334	2708
ENSG00000069399	BCL3	838	748.999	587	1062	1217	1260	547	629.999	742	1723	1433	1112
ENSG00000069424	KCNAB2	4736	4618	3827	1375	1490	1608	5276	5795	6423	2092	1837	1438
ENSG00000069431	ABCC9	1	3	0	5	1	0	0	0	0	0	1	1
ENSG00000069482	GAL	0	0	0	0	1	0	0	0	0	0	0	0
ENSG00000069493	CLEC2D	766.637	763.301	706.631	3948.57	3620.7	3852.78	759.598	797.423	844.966	5214.27	5326.51	4079.93
ENSG00000069509	FUNDC1	517	450	435	476	320	449	530	556	586	386	352	271
ENSG00000069535	MAOB	0	1	0	0	0	0	0	0	0	0	0	0
ENSG00000069667	RORA	52	70	48	1	0	0	56	77	90	14	3	8
ENSG00000069696	DRD4	6	14	4	5	14.083	10	4	13	10	13	11	11
ENSG00000069702	TGFBR3	11	13	12	25	17	19	21	9	17	39	19	14
ENSG00000069764	PLA2G10	0	0	0	0	0	0	0	0	0	0	0	0
ENSG00000069812	HES2	0	0	0	0	0	0	0	0	0	0	0	0
ENSG00000069849	ATP1B3	3029	2827	2445	2705	2796	3710	3811	4016	4537	2278	2146	1678
ENSG00000069869	NEDD4	330	289	298	438	456	500.001	373	392	432	526	513	372
ENSG00000069943	PIGB	378.999	379	317.001	217	234.001	290.999	411	399.999	446.999	258.999	263.001	220
ENSG00000069956	MAPK6	3259	3113	2779	2678	2314	2543	4004	4053	4496	2783	2498	2046
ENSG00000069966	GNB5	663.001	692	572	1176	1118	1250	697	712.001	884	1129	989.001	833
ENSG00000069974	RAB27A	991.105	962.134	895.999	147	141.266	161	1158	1326	1453	168.999	149.001	147.999
ENSG00000069998	HDHD5	2134	1985	1634	1549	1641	1855	2865	3201	3451	2986	2646	2021
ENSG00000070010	UFD1	3408	3165	2839	2871	2947	3394	3511	3619	4018	2421	2148	1761
ENSG00000070018	LRP6	305	261.001	226	0	0	0	281	244.001	311.001	0	0	0
ENSG00000070019	GUCY2C	0	0	0	5	5	15	0	0	1	10	8	6
ENSG00000070031	SCT	1	0	0	0	0	0	0	0	0	0	0	0
ENSG00000070047	PHRF1	3755	3534	2931	4587	4544	4620	4085	4408	4939	4536	4097	3157
ENSG00000070061	ELP1	2706	2574	2371	1547	1578	1912	2772	2997	3327	1562	1452	1099
ENSG00000070081	NUCB2	1473	1303	1279	2466	2019	1920	1699	1811	1960	2323	2161	1805
ENSG00000070087	PFN2	505	481.002	414	1	0	1	459	481	482.999	2	0	0
ENSG00000070159	PTPN3	4	5	4	0	0	0	0	0	0	0	0	0
ENSG00000070182	SPTB	2	4	4	0	2	2	3	0	6	2	4	5
ENSG00000070190	DAPP1	2213	2129	1972	1054	912.001	1074	2184	2226	2338	1352	1229	1015
ENSG00000070193	FGF10	0	0	0	1	0	0	0	0	0	0	0	0
ENSG00000070214	SLC44A1	568.001	521.999	515	272	265	298	618	583	695	256	246.999	229
ENSG00000070269	TMEM260	575.001	542.001	511	488.999	484	460.999	523	590	641	478.999	486	376
ENSG00000070366	SMG6	1463	1415	1186	1493	1606	1570	1725	1762	2085	1564	1479	1173
ENSG00000070367	EXOC5	5343	5067	4612	2998	2706	2886	6599	6593	7438	3618	3486	2680
ENSG00000070371	CLTCL1	91.999	82	91.999	419	403.999	449.001	85	95	116.001	512	480	409.999
ENSG00000070388	FGF22	0	4	1	4	4	1	1	0	1	3	4	0
ENSG00000070404	FSTL3	92	68	52	28	37	33	74	85.001	106.001	56	42	25
ENSG00000070413	DGCR2	1123	1172	885.001	1209	1369	1596	1113	1269	1411	1328	1250	983
ENSG00000070423	RNF126	1771	1869	1419	1828.93	2135	2637	2478	2603	2938	2166	1920	1509
ENSG00000070444	MNT	1603	1553	1184	1408	1591	1609	1403	1475	1696	1744	1684	1167
ENSG00000070476	ZXDC	1041	971.999	823	578.999	623	712	873	924	1101	847	806	627.001
ENSG00000070495	JMJD6	735	719	601	1168	1202	1090	886	919.999	1037	1384	1213	1042
ENSG00000070501	POLB	634	616.998	535	285	292.001	328.999	758.001	811.999	797	338	295	232.999
ENSG00000070526	ST6GALNAC1	0	0	0	0	0	0	0	0	1	0	0	0
ENSG00000070540	WIPI1	305.001	305	256	201.001	198	262.001	379	381.999	391	189	174.999	157
ENSG00000070601	FRMPD1	11	4	3	0	0	0	1	1	1	0	0	0
ENSG00000070610	GBA2	2560	2432	2042	1664	1755	2121	2427	2596	2840	1477	1436	1104
ENSG00000070614	NDST1	287	330.001	260	1238	1230	1608	326	337	384	1284	1255	964.001
ENSG00000070669	ASNS	3390.82	3039.79	2796.19	5373.75	4789.5	5875.65	3986.62	4438.7	4601.96	4082.88	3988.62	3213.91
ENSG00000070718	AP3M2	578.001	569	484.001	85	78	99	582	615.999	702.999	67.999	69	59.001
ENSG00000070729	CNGB1	1	1	1	3	4	6	0	2	0	0	0	1
ENSG00000070731	ST6GALNAC2	1	0	0	0	0	0	0	0	0	0	0	0
ENSG00000070748	CHAT	13	13	12	28	35	32	7	21	15	15.002	17	10
ENSG00000070756	PABPC1	76035	71740.9	62432	79482	78838	73925	93472.9	101561	108403	74944.9	70357	54840
ENSG00000070759	TESK2	246.222	232.793	181	287	258.411	319.576	193.114	196.417	213.75	387	355	302
ENSG00000070761	CFAP20	1815	1635	1359	2120	2041	1930	1955	2259	2400	2139	1937	1571
ENSG00000070770	CSNK2A2	7933	7317	6624	6944	6106	7321	8595	9335	10087	6055	5618	4441
ENSG00000070778	PTPN21	1	2	0	0	1	0	0	0	1	1	1	0
ENSG00000070785	EIF2B3	939.001	898	867.999	1042	920	1127	1362	1493	1558	569	557	440
ENSG00000070808	CAMK2A	1	3	2	0	1	1	0	0	0	0	0	1
ENSG00000070814	TCOF1	7549	7036	5587	9867	9633	10470	8418	9249	10164	7514	6882	5600
ENSG00000070831	CDC42	3228.14	2972.46	2867.17	4149.06	3787.05	3313.15	3999.01	3960.35	4686.6	4544.75	4453.47	3844.76
ENSG00000070882	OSBPL3	6420	6232	5337	5271	4943	5592	7379	7444	8395	5904	5588	4413
ENSG00000070886	EPHA8	1	2	1	0	0	0	0	2	0	0	1	0
ENSG00000070915	SLC12A3	0	1	0	0	1	1	0	0	0	0	0	0
ENSG00000070950	RAD18	2229	2032	1928	1630	1467	1796	2939	2983	3331	1713	1716	1387
ENSG00000070961	ATP2B1	1533	1501	1398	4706	4194	4690	1534	1522	1666	4366	4126	3186
ENSG00000070985	TRPM5	47	48	54	0	0	0	47	51	67	0	0	1
ENSG00000071051	NCK2	153	199	129	263	315	299	160	186	243.001	454	386	305
ENSG00000071054	MAP4K4	16862	15428	14223	19113	17122	16882	18562	20264	22052	18838	17826	14381
ENSG00000071073	MGAT4A	19	8	8	36	21	45	24	21	19	47	51.001	50.999
ENSG00000071082	RPL31	9675	9676	7966	5386	5119	8639	9645	10756	11476	4473	3839	3153
ENSG00000071127	WDR1	4036	3677	3069	11049	10891	11214	4408	4841	5201	11347	10738	8548
ENSG00000071189	SNX13	1838	1723	1644	1185	1076	1297	2239	2184	2490	1357	1275	1007
ENSG00000071203	MS4A12	0	0	1	8	6	9	0	0	0	9	13	5
ENSG00000071205	ARHGAP10	50	30	22	0	1	1	46.999	27	49	0	0	0
ENSG00000071242	RPS6KA2	123	119	108	0	0	0	146	181	173	0	0	0
ENSG00000071243	ING3	1187	1134	995.999	809.001	704.999	758.001	1388	1433	1562	715.001	728	571.001
ENSG00000071246	VASH1	6	15	11	5.525	0	0	6	6	10	0	0	0
ENSG00000071282	LMCD1	19.001	30.001	20	235.999	221	222	15	21	7	235	227.001	198.999
ENSG00000071462	BUD23	2730	2620	2151	2866	3098	2744	3212	3611	3828	2326	2243	1719
ENSG00000071537	SEL1L	2996	2856	2471	2413	2135	2384	3020	3231	3552	2057	1977	1556
ENSG00000071539	TRIP13	2335	2180	1824	1322	1404	1842	2843	3026	3163	1318	1227	972
ENSG00000071553	ATP6AP1	2015	1939	1538	1320	1508	1597	2234	2358	2567	1266	1164	939
ENSG00000071564	TCF3	20579	19728	15635	35002	38832	40312	28526	31593	34776	44836	41275	32298
ENSG00000071575	TRIB2	658	674.001	609.999	4435	4016	4657	831	898.001	1003	4587	4168	3368
ENSG00000071626	DAZAP1	9503	8962	7719	15956	15653	14229	12406	13696	14884	15636	14044	11299
ENSG00000071655	MBD3	2889.85	2761.13	2091.38	2441.36	2933.63	3570.26	3056.45	3566.49	3942.62	3121.42	2846.83	2171.97
ENSG00000071677	PRLH	0	0	0	0	0	0	0	0	0	0	0	0
ENSG00000071794	HLTF	4487	4029	3830	3873	3289	3933	5930	6012.29	6700	6222	6274	5043
ENSG00000071859	FAM50A	1199	1101	912.999	3027	2829	2278	1165	1410	1296	2318	2050	1627
ENSG00000071889	FAM3A	673.002	634.999	510.999	617	723.001	721	769	944	947	650	592.999	486
ENSG00000071894	CPSF1	5330	5370	4300	4307	4630	5490	5730	5849	6829	3911	3680	2852
ENSG00000071909	MYO3B	1	0	1	589	490	597	0	0	0	1331	1322	1026
ENSG00000071967	CYBRD1	1	1	1	0	1	1	0	0	0	0	0	0
ENSG00000071991	CDH19	0	0	0	0	1	0	0	0	0	0	0	0
ENSG00000071994	PDCD2	3626	3452	3076	1205	1233	1394	4428	4856	5225	1107	920	780
ENSG00000072041	SLC6A15	0	0	0	1	0	0	0	0	0	0	0	1
ENSG00000072042	RDH11	2328.75	2220.98	1954.78	1548	1401	1312.98	3027.97	3240	3468.01	1521	1447	1138
ENSG00000072062	PRKACA	2672	2604	2121	3112	3287	3407	2909	3082	3381	3342	3103	2330
ENSG00000072071	ADGRL1	122	102	91	338	389	397	80	108	127	300.999	256	219
ENSG00000072080	SPP2	0	0	0	0	0	0	0	0	0	0	0	0
ENSG00000072110	ACTN1	0	0	0	23	24	29.038	0	1	2	15	12	6
ENSG00000072121	ZFYVE26	1649	1611	1323	1087	1132	1385	1337	1232	1514	1105	1033	817.999
ENSG00000072133	RPS6KA6	0	1	0	0	0	0	0	0	0	0	0	0
ENSG00000072134	EPN2	497	514.001	402	124	140	156.999	495.001	507.001	564	266.001	254.999	191.999
ENSG00000072135	PTPN18	5938	5651	4705	9992	10208	9633	7539	8275	8934	10183	9334	7161
ENSG00000072163	LIMS2	8	0	4	4	3	1	1	4	7	4	2	2
ENSG00000072182	ASIC4	3	8	4	1	0	0	3	1	1	1	0	1
ENSG00000072195	SPEG	2	5	4	0	3	0	2	4	2	0	2	2
ENSG00000072201	LNX1	3	4	1	15	8	2	1	5	5	4	4	6
ENSG00000072210	ALDH3A2	1	5	1	869.998	786	942.002	1	3	2	802	756.999	620
ENSG00000072274	TFRC	11788	10852	9862.3	6742	6073	7189	15843.1	15986	17886.1	9390.02	9050.04	7058
ENSG00000072310	SREBF1	4457	4336.16	3359	1798	1979	2452	5197	5762	6600	3059	2685	2105
ENSG00000072315	TRPC5	0	0	0	0	0	0	0	0	0	0	0	0
ENSG00000072364	AFF4	3609	3453	3091	4183	3497	4512	3163	3262	3605	6194	5937	4631
ENSG00000072401	UBE2D1	1134	1071	1034	325	286	462	1249	1270	1286	332.001	272	257
ENSG00000072415	PALS1	872	791	775	659	592.999	568.001	1142	1190	1273	835	810	638.001
ENSG00000072422	RHOBTB1	0	0	0	0	0	0	0	0	1	0	0	0
ENSG00000072501	SMC1A	10817	10097	8898	22967	20545	21202	11745	12154	13302	21255	20400	15848
ENSG00000072506	HSD17B10	1744	1615	1352	2003	1953	2328	1967	2165	2278	1323	1153	880
ENSG00000072518	MARK2	4054	3776	3112	3537	3786	4187	4243	4519	5174	3502	3225	2543
ENSG00000072571	HMMR	5048	4630	4433	4460	3702	3708	5631	5914	6159	3939	3877	3074
ENSG00000072609	CHFR	1848	1693	1362	1968	1970	2278.38	1767	1944.54	2153.69	1748	1682	1360
ENSG00000072657	TRHDE	0	0	0	0	0	0	0	0	1	0	0	0
ENSG00000072682	P4HA2	2	1	1	14	14	16	2	1	0	23	16	9
ENSG00000072694	FCGR2B	239.79	259	215.999	152	183.783	197.974	271.999	312.65	334.654	140.631	145.999	94.827
ENSG00000072736	NFATC3	3790.55	3626.59	3133.68	2832.46	2655.59	3288.84	4305.73	4522.91	5011.22	3069.32	2938.38	2248.47
ENSG00000072756	TRNT1	1650	1544	1507	1311	1059	1164	1566	1606	1805	1090	1073	773.999
ENSG00000072778	ACADVL	4102	3878	3248	4368	4556	5222	3739	3875	4303	4557	4160	3252
ENSG00000072786	STK10	8105	7689	6386	2193	2171	2377	9317	9763	11124	2428	2358	1791
ENSG00000072803	FBXW11	2056	1904	1669	1545	1394	1552	2406	2563	2703	1977	1900	1445
ENSG00000072818	ACAP1	1728	1753	1418	1662	1560	1711	1919	2047	2271	1698	1591	1239
ENSG00000072832	CRMP1	0	0	0	0	0	0	0	0	0	0	0	2
ENSG00000072840	EVC	0	5	0	1	0	0	0	1	4	0	1	0
ENSG00000072849	DERL2	1033	1048	805.001	930.999	917.001	1320	1067	1099	1207	859.002	893	621.001
ENSG00000072858	SIDT1	25	17	20	4	1	5	13	18	10	4	4	3
ENSG00000072864	NDE1	1981	1779	1737	2081	2014	2226	2086	2166	2452	2682	2558	2038
ENSG00000072952	IRAG1	0	0	0	0	0	1	0	0	0	0	1	0
ENSG00000072954	TMEM38A	294	256	217	133	169	169	316	298	340	204	210	126
ENSG00000072958	AP1M1	1502	1395	1227	1445	1549	1862.82	1726	1754.31	1914	1534	1432	1053
ENSG00000073008	PVR	1	1	0	3	1	0	1	0	0	0	0	0
ENSG00000073050	XRCC1	1355	1288	994	1347	1362	1406	1312	1571	1683.85	1338	1214	918
ENSG00000073060	SCARB1	262	319.001	267	896.999	975.001	1124	462.999	550.001	522.999	1077	936.999	762.002
ENSG00000073067	CYP2W1	5	3	4	0	0	1	11	11	9	3	3	3
ENSG00000073111	MCM2	10168	9597	8327	10484	10881	11262	12995	13882	15687	13424	12362	9585
ENSG00000073146	MOV10L1	0	1	0	1	0	0	0	0	0	1	0	0
ENSG00000073150	PANX2	0	3	1	0	2	0	0	1	1	2	0	1
ENSG00000073169	SELENOO	616	614	492	543	624	745	647	715	812	696	550	506
ENSG00000073282	TP63	2	2	1	0	0	0	2	0	4	0	0	1
ENSG00000073331	ALPK1	549	492	490	811.999	808	808.001	465.999	493	576	898	831.001	738.002
ENSG00000073350	LLGL2	459.998	472	338.001	93.999	96.999	103	377	413	454.999	84	69	48
ENSG00000073417	PDE8A	338.001	320	264.001	469.999	428.999	448.002	325	346	382	615	639.999	451.999
ENSG00000073464	CLCN4	0	2	2	135	101	108	1	2	3	124	107	93
ENSG00000073536	NLE1	909.999	877	687.001	896	887	1165	1039	1171	1265	772	700.002	548
ENSG00000073578	SDHA	4103.51	3948.66	3255.56	4135.06	4172.44	4293.48	4618.35	5140.69	5322.47	4064.37	3689.07	3036.55
ENSG00000073584	SMARCE1	5988.33	5657.64	5072.84	5907.25	5156.34	5298.63	6320.27	6816.31	6909.09	5472.97	5125.37	4163.16
ENSG00000073598	FNDC8	0	1	0	0	0	1	0	0	1	1	1	1
ENSG00000073605	GSDMB	1152	1160	960.001	719	633	646.001	892.001	924.002	1056	1081	995	845.001
ENSG00000073614	KDM5A	4855	4616	4237	5863	5183	5709	4715	4782	5230	6501	6166	4805
ENSG00000073670	ADAM11	48	59	31	33	36	18	37	23	33	13	32	20
ENSG00000073711	PPP2R3A	56	28	28	0	0	0	34	56	47	0	0	1
ENSG00000073712	FERMT2	4	8	2	6	6	3	1	0	1	10	13	3
ENSG00000073734	ABCB11	0	0	1	0	0	0	0	0	0	0	0	0
ENSG00000073737	DHRS9	13	10	8	9	8	9	9	15	8	0	1	2
ENSG00000073754	CD5L	5	5	1	4	0	4	5	2	5	3	3	1
ENSG00000073756	PTGS2	0	0	0	2	0	1	0	0	0	0	0	0
ENSG00000073792	IGF2BP2	47	44.999	41	557.999	509.001	553	51	60	56	698.999	656.999	520.001
ENSG00000073803	MAP3K13	4	0	0	3	1	1	4	1	1	2	7	3
ENSG00000073849	ST6GAL1	9684	9365	7935	12258	12329	14154	9767	10217	11065	13541	12680	9814
ENSG00000073861	TBX21	11	18	14	22	8	11	11	17	18	33	13	15
ENSG00000073905	VDAC1P1	1	2	3.001	9.003	5	2.001	4.004	3	5	0	2.019	1
ENSG00000073910	FRY	3	5	1	1151	1069	1270	1	3	4	1980	1963	1558
ENSG00000073921	PICALM	5027	4562	4249	4995	4167	4786	6262.27	6498	7033	5243	5030	3976
ENSG00000073969	NSF	1720	1448	1300	1301.6	1088.25	1234.1	1753	1835	1890	1435.54	1515.5	1205.4
ENSG00000074047	GLI2	0	0	0	0	2	0	1	2	0	0	0	1
ENSG00000074054	CLASP1	1709	1650	1407	2615	2546	3039	1790	1854	2078	3063	3179	2439
ENSG00000074071	MRPS34	1900	1881	1514	3528	3402	3057	2446	2876	2925	2895	2588	2139
ENSG00000074181	NOTCH3	6	3	2	4	9	11	2	0	4	13	9	10
ENSG00000074201	CLNS1A	2680	2443	2248	3291	3060	3084	3114	3439	3666	2769	2636	1997
ENSG00000074211	PPP2R2C	0	0	4	0	3	3	13	37	11	4	0	0
ENSG00000074219	TEAD2	9	7	10	12	12	15	6	6	8	24	15	13
ENSG00000074266	EED	1501	1498	1251	1198	1037	1220	1870	1966	2132	1216	1152	891.999
ENSG00000074276	CDHR2	4	9	6	3	1	2	5	3	7	0	0	0
ENSG00000074317	SNCB	9	3	3	0	0	0	4	2	16	0	0	0
ENSG00000074319	TSG101	2466	2208	1974	1804	1778	2085	2672	2859	3079	1872	1683	1382
ENSG00000074356	NCBP3	3591	3278	2966	1853	1818	2154	3349	3660	4023	2467	2372	1905
ENSG00000074370	ATP2A3	20809	20787	15868	15143	17027	20208	23966	25601	29221	12261	11400	8795
ENSG00000074410	CA12	1	0	0	1	0	0	0	0	0	0	0	0
ENSG00000074416	MGLL	13	11	9	213.001	220	232	11	13	10	258.001	193.001	214
ENSG00000074527	NTN4	0	0	0	1	1	0	0	0	0	0	0	0
ENSG00000074582	BCS1L	475	486.999	410	784	787.001	844	541.001	546	626.001	524	480.001	396.001
ENSG00000074590	NUAK1	0	0	0	0	0	1	1	0	0	0	0	0
ENSG00000074603	DPP8	2788	2530	2366	2549	2318	2527	3125	3174	3517	2672	2574	1972
ENSG00000074621	SLC24A1	290	264.001	234.999	216	243.001	246	265	255.999	308	331.999	342.001	216.999
ENSG00000074657	ZNF532	2917	2701	2474	2300	2010	2427	2499	2526.99	2889.99	2326	2219	1805
ENSG00000074660	SCARF1	65.999	67.999	62	3	5	4	53.999	50	68	7	7	0
ENSG00000074695	LMAN1	4259	3909	3521	2574	2186	2445	4995	5062	5666	2954	2858	2235
ENSG00000074696	HACD3	4111	3844	3487	3010	2923	3173	5503	5599	6087	2891	2727	2173
ENSG00000074706	IPCEF1	0	1	0	0	0	0	0	0	0	0	0	0
ENSG00000074755	ZZEF1	3674	3545	2767	2610	2753	3588	3506	3618	4102	2352	2223	1736
ENSG00000074771	NOX3	0	0	0	0	0	0	0	0	0	0	0	0
ENSG00000074800	ENO1	36332	34691	29428	38753	39985	48818	60320	65984	70331	73703	67890	54191
ENSG00000074803	SLC12A1	0	0	1	0	0	2	0	2	4.204	0	0	0
ENSG00000074842	MYDGF	1110	1061	834	1199	1258	1111	1335	1461	1500	990	911.001	717
ENSG00000074855	ANO8	210	231	181	118	129	128.999	256	256	262	168.999	138	120
ENSG00000074935	TUBE1	652.999	557	553	165.001	156	156.001	648.999	664.999	698	138	109	108.999
ENSG00000074964	ARHGEF10L	0	1	0	0	0	1	0	0	1	0	1	1
ENSG00000074966	TXK	38	27	20	26	16	14	19	15	17	14	27	12
ENSG00000075035	WSCD2	0	1	0	1	1	0	0	0	1	0	0	0
ENSG00000075043	KCNQ2	0	0	1	2	3	0	1	0	3	2.001	0	0
ENSG00000075073	TACR2	15	12	9	0	1	0	14	6	7	0	0	0
ENSG00000075089	ACTR6	1087	936.001	888	828.001	684	694	1052	1278	1275	633.001	618.998	469
ENSG00000075131	TIPIN	1028	1045	902.999	1234	1032	998.004	1410	1477	1701	978	920	711.001
ENSG00000075142	SRI	1908	1772	1563	587	595.001	742	2262	2423	2527	744.999	652.001	493.001
ENSG00000075151	EIF4G3	6223	6004	5055	4815	4483	4894	7712	7985	8961	4418	4081	3190
ENSG00000075188	NUP37	1314	1151	1093	405.999	400	547.002	1529	1677	1775	528	484	418.999
ENSG00000075213	SEMA3A	0	0	0	0	0	0	0	0	0	0	0	0
ENSG00000075218	GTSE1	3536	3409	2787	2056	2147	2425	3287	3435	3844	2430.88	2444	1756
ENSG00000075223	SEMA3C	0	0	0	0	0	0	0	0	0	0	0	0
ENSG00000075234	TTC38	132	149	79	64	79	70	133	148	144	101	87	77
ENSG00000075239	ACAT1	5455	5106	4916	2288	1930	1899	6650	7069	7239	2091	1951	1527
ENSG00000075240	GRAMD4	986.001	955.999	790	121	107	115	1220	1414	1497	139	144	93
ENSG00000075275	CELSR1	87.999	72.001	74.001	22	28	54	51.999	42	77	45	26	33
ENSG00000075290	WNT8B	0	0	0	1	1	1	0	0	0	0	0	0
ENSG00000075292	ZNF638	2627	2518	2250	2974	2470	2926	2660	2783	2876	2866	2595	2069
ENSG00000075303	SLC25A40	577	541.999	461	400	332	401	673	754.001	795.999	708	627.001	489.001
ENSG00000075336	TIMM21	1051	924	902	1365	1264	1255	1166	1380	1442	1037	991	757
ENSG00000075340	ADD2	0	0	1	0	0	0	0	0	1	1	0	0
ENSG00000075388	FGF4	0	0	7	2	1	0	1	8	4	0	0	0
ENSG00000075391	RASAL2	1	1	0	0	2	1	0	1	1	0	0	0
ENSG00000075399	VPS9D1	126	106	84	76	84	87	109	91	111	102	102	74
ENSG00000075407	ZNF37A	2604.33	2340.87	2229.71	2613.34	2083.32	2237.21	2384.45	2344.43	2566.36	2243.42	2227.01	1753.92
ENSG00000075413	MARK3	4508	4351	3728	5051	4754	4860	5602	5861	6445	4636	4560	3513
ENSG00000075415	SLC25A3	12848	12862	10644	8418	8202	11159	15368	16549	17175	8007	7381	5692
ENSG00000075420	FNDC3B	140	152.001	115	131	109.999	131	94	88	132	160	147.999	95.999
ENSG00000075426	FOSL2	23	34	24	358	331.999	378	16	19	21	394	390	310
ENSG00000075429	CACNG5	0	1	0	1	1	0	0	0	0	0	0	0
ENSG00000075461	CACNG4	0	0	0	0	0	0	0	0	0	0	0	0
ENSG00000075539	FRYL	1169	1051	952	2119	1934	2377	929.999	954	1025	2720	2693	2168
ENSG00000075568	TMEM131	994	984	879.999	2502	2384	2865	1037	1144	1242	3681	3506	2733
ENSG00000075618	FSCN1	26	45	31	0	2	0	19	26	35	0	0	2
ENSG00000075624	ACTB	115623	111912	88956	122981	137176	171849	142572	158393	170702	148466	136534	106538
ENSG00000075643	MOCOS	0	0	1	3	4	5	0	0	0	4	4	4
ENSG00000075651	PLD1	1	0	0	0	0	0	0	0	0	0	0	0
ENSG00000075673	ATP12A	0	0	0	1	0	0	0	0	1	1	1	0
ENSG00000075702	WDR62	4509	4291	3498	2673	2822	3097	4429	4587	5283	2864	2584	2009
ENSG00000075711	DLG1	3128	3021	2718	2698	2461	2727	3935	3946	4342	3016	2853	2174
ENSG00000075785	RAB7A	6545	6170	5282	5604	6174	7067	7414	7920	8273	6174	5712	4547
ENSG00000075790	BCAP29	467.77	439.023	461.727	461.24	405.218	356.447	582.27	587.016	574.753	454.602	418.833	357.259
ENSG00000075826	SEC31B	1162.46	1168.54	897.581	860.358	799.305	1066.82	921.613	1008.32	1069.2	908.216	923.618	641.218
ENSG00000075856	SART3	3695	3447	3010	3340	3199	3348	3833	4428	4579	3428	3128	2543
ENSG00000075884	ARHGAP15	101	106	81	409.999	404	483.999	146	183	179	601	655	476.999
ENSG00000075886	TUBA3D	0	0	0	0	0	0	0	0	0	0	0	0
ENSG00000075891	PAX2	9	10	5	0	1	2	7	8	5	4	1	0
ENSG00000075914	EXOSC7	1050	961.999	911.001	1322	1253	1479	1210	1355	1465	993.001	912	773
ENSG00000075945	KIFAP3	936.001	847	756.999	414	351	386	1082	1115	1255	404	357	301
ENSG00000075975	MKRN2	1953	1932	1756	1125	1140	1361	2330	2357	2590	1164	1069	814
ENSG00000076003	MCM6	3705	3403	2972	10752	9903	11927	5038	5435	5879	13575	13009	10261
ENSG00000076043	REXO2	325.005	371.959	293.767	632.411	558.21	530.53	470.022	490.958	544.161	491.628	416.258	338.247
ENSG00000076053	RBM7	253.021	222.638	198.122	359.964	276.133	301.738	224.341	237.337	250.131	411.576	373.006	323.462
ENSG00000076067	RBMS2	24	22	15	276.999	282	298.979	7	7	10	386.978	367.999	291.953
ENSG00000076108	BAZ2A	5628	5246	4321	5403	4783	5469	4471	4728	5375	6211	5842	4458
ENSG00000076201	PTPN23	2799	2773	2046	2283	2367.03	2691	2333	2508	2994	2368	2119	1642
ENSG00000076242	MLH1	2156	2017	1774	2192	1984	2228	3007	3064	3302	2445	2298	1914
ENSG00000076248	UNG	2870	2614	2328	2698	2656	2972	4107	4356	4875	2955	2822	2138
ENSG00000076258	FMO4	15	23	16	50	34.999	46	14.001	16	17	31	41.001	22
ENSG00000076321	KLHL20	603	546	511	413.999	308	309.999	623	660	677	392	403	302
ENSG00000076344	RGS11	0	4	0	0	1	0	0	0	3	0	2	0
ENSG00000076351	SLC46A1	50	75.001	45	3	3	1	67	68	69	0	0	0
ENSG00000076356	PLXNA2	3	2.001	0	3	0	0	0	2	2	0	0	0
ENSG00000076382	SPAG5	9645	9054	8049.91	4769.03	4371.32	5234.23	9154.37	9842.13	10709	6672	6385	4748.75
ENSG00000076513	ANKRD13A	11671	11131	9768	12068	11124	13421	14515	14951	16563	14973	14444	11204
ENSG00000076554	TPD52	3643.19	3475.16	3179.74	4749.37	4327.99	5753.88	5009.27	5338.9	5734.56	7365.64	6988.78	5594.43
ENSG00000076555	ACACB	453.999	446	389	554	653.001	707	411	443.001	493.002	1112	1127	774
ENSG00000076604	TRAF4	3339	3231	2602	1531	1712	2132	2229	2419	2642	1408	1209	998.001
ENSG00000076641	PAG1	9097	8526	7489	5690	5128	6393	10915	10872	12194	8643	8320	6554
ENSG00000076650	GPATCH1	597	648	565	503.999	422	495.001	647	759	768	419	422.001	301
ENSG00000076662	ICAM3	1855	1679	1505	623	585.999	646.001	1885	2042	2268	536	493	399.999
ENSG00000076685	NT5C2	2468	2461	2217	3853	3476	3681	2828	3052	3264	4476	4368	3302
ENSG00000076706	MCAM	843.999	719	647	15	10	6	639	695.001	792	16	20	5
ENSG00000076716	GPC4	0	0	0	1977	1902	2339	0	0	0	3030	3037	2375
ENSG00000076770	MBNL3	155	148.001	155.999	910	827	994	188.999	165	184	669.999	653	523.999
ENSG00000076826	CAMSAP3	810	831	688.001	29	27	22	798	865	975	41	47	50
ENSG00000076864	RAP1GAP	14	11	7	12	4	5	7	8	27	5	3	2
ENSG00000076924	XAB2	2488	2385	1959	1885	1925	2162	2608	2879	3167	1649	1440	1206
ENSG00000076928	ARHGEF1	2727	2638	2059	7349	7870	8721	2354	2588	2810	7395	6935	5449
ENSG00000076944	STXBP2	2395	2273.46	1835.39	2011.59	2305.59	2575	2221.75	2428.59	2496.53	2195	1946	1520
ENSG00000076984	MAP2K7	2601	2602	2085	2145	2196	2278	2851	3136	3598	2473	2210	1665
ENSG00000077009	NMRK2	0	0	0	0	0	0	0	0	0	0	0	0
ENSG00000077044	DGKD	1437	1348	1088	1608	1629	1955	1607	1613	1819	1950	1896	1477
ENSG00000077063	CTTNBP2	0	0	0	0	0	0	0	0	0	0	0	0
ENSG00000077080	ACTL6B	0	0	0	0	0	0	0	0	0	0	0	0
ENSG00000077092	RARB	0	0	0	0	0	0	1	0	0	1	0	0
ENSG00000077097	TOP2B	17227	15629	14867	17399	14748	15934	20291	21187	23284	23819	23224	18487
ENSG00000077147	TM9SF3	6968	6388	5906	5395	4519	5254	7700	7921	8680	4891	4696	3736
ENSG00000077150	NFKB2	10009	9892	8178	7306	7276	8004	4872	5394	5780	6374	5779	4743
ENSG00000077152	UBE2T	1464	1353	1191	968.999	888.999	1260	1839	1931	2045	931.001	815.999	668.999
ENSG00000077157	PPP1R12B	546	511.999	506.001	278	277	354	432.999	454	523	445.999	430	299.999
ENSG00000077232	DNAJC10	8039	7576	6890	5770	5079	6111	10498	10457	11602	6595	6220	4936
ENSG00000077235	GTF3C1	5548	5279	4364	3087	3101	3429	5315	5551	6408	2714	2659	2077
ENSG00000077238	IL4R	2752	2509	2034	7632	7643	8488	2018	2173	2385	12591	11654	9214
ENSG00000077254	USP33	1270	1105	1113	1191	1084	1317	1409	1527	1604	1276	1307	1063
ENSG00000077264	PAK3	0	1	0	0	0	0	0	0	0	0	0	0
ENSG00000077274	CAPN6	0	0	1	0	0	0	0	1	0	1	0	0
ENSG00000077279	DCX	0	0	1	0	1	3	0	0	0	0	0	0
ENSG00000077312	SNRPA	3629	3471	2815	4297	4581	4767	4936	5382	5701	4919	4406	3481
ENSG00000077327	SPAG6	0	2	0	3	1	1	0	2	1	6	1	1
ENSG00000077348	EXOSC5	989.001	1012	825.001	791	829	1094	1371	1503	1514.75	596	538.001	447
ENSG00000077380	DYNC1I2	2616.97	2461.96	2321.94	2005.99	1666	1681.25	3118.01	3343.98	3571.92	1890	1702	1351
ENSG00000077420	APBB1IP	3919	3761	3077	2937	3030	3020	4674	5043	5648	4270	4101	3122
ENSG00000077454	LRCH4	2161.41	2159.3	1625.63	1417.16	1663.82	1900.38	1707.41	1909.2	2054.82	1455.8	1312.82	1056.14
ENSG00000077458	FAM76B	1662	1557	1503	1288	1200	1213	1692	1888	1855	1532	1491	1134
ENSG00000077463	SIRT6	763.001	807.999	607.999	662.999	753.999	917.002	746	787	954.001	751.001	642	507
ENSG00000077498	TYR	0	0	0	0	0	0	0	0	0	0	0	0
ENSG00000077514	POLD3	2001	1730	1674	2443	2221	2613	2488	2550	2679	2484	2424	1898
ENSG00000077522	ACTN2	5	3	2	0	0	1	4	0	3	2	2	0
ENSG00000077549	CAPZB	4691	4675	3741	4127	4617	5584	6041	6479	6804	4624	4138	3208
ENSG00000077585	GPR137B	106	108	82	0	0	0	111	106	99	0	0	0
ENSG00000077616	NAALAD2	3	5	7	0	0	0	8	5	5	0	0	0
ENSG00000077684	JADE1	2171	1948	1737	3350	3171	3397	2116	2286	2575	3475	3243	2711
ENSG00000077713	SLC25A43	4	7	7	281	253	332	2	3	3	334	322	273.001
ENSG00000077721	UBE2A	3758	3614	3319	2704	2488	2872	4184	4413	4734	2505	2281	1925
ENSG00000077782	FGFR1	2	4	2	2	3	0	1	0	0	2	1	1
ENSG00000077800	FKBP6	0	0	0	0	0	0	0	0	0	0	0	0
ENSG00000077935	SMC1B	1023	964	951	19	13	10	1469	1567	1676	22	26	20
ENSG00000077942	FBLN1	0	0	0	0	0	0	1	0	3	0	0	0
ENSG00000077943	ITGA8	0	1	0	0	1	0	0	2	2	0	0	0
ENSG00000077984	CST7	0	0	0	0	0	0	0	0	0	0	0	0
ENSG00000078018	MAP2	12.999	4	17	12	9	11	6.999	4	9	21	10	11.999
ENSG00000078043	PIAS2	1245	1189	1061	1103	967	1227	1326	1382	1474	2245	2190	1654
ENSG00000078053	AMPH	0	0	0	0	0	0	0	0	1	0	0	0
ENSG00000078061	ARAF	1821	1791	1417	1209	1514	1728	2005	2102	2280	1315	1208	955.999
ENSG00000078070	MCCC1	1070	1002	889.999	653	607	678	1253	1342	1379	643.001	644.001	515.001
ENSG00000078081	LAMP3	683	557	555.999	48	39	48	978.999	1031	1083	41	42	34
ENSG00000078098	FAP	1	0	0	0	0	0	0	0	0	0	0	0
ENSG00000078114	NEBL	1	1	2	820.998	758.002	704.997	3	0	1	1038	955.999	857.999
ENSG00000078124	ACER3	590.001	501.999	463.997	726	664.999	822	527.001	587.998	611.001	667	643	592.999
ENSG00000078140	UBE2K	1470	1237	1192	2392	2057	2534	1648	1642	1799	2302	2225	1744
ENSG00000078142	PIK3C3	1722	1575	1508	1194	1096	1359	1924	1949	2151	1330	1213	1012
ENSG00000078177	N4BP2	821	740.001	671.999	1319	1085	1273	792	777	887.001	1753	1832	1383
ENSG00000078237	TIGAR	712.001	718	629.239	1424	1244	1426	855.001	867	1022	853	684	614
ENSG00000078246	TULP3	1389	1252	1105	724	765.999	864	1405	1450	1694	978.001	831	650.999
ENSG00000078269	SYNJ2	166	138	113	203	156	178	135.001	113	155	182	184	135
ENSG00000078295	ADCY2	0	0	0	1	0	0	0	0	0	0	0	0
ENSG00000078304	PPP2R5C	7939	7493	6774	6035	5920	6640	9049	9911	10342	8853	8484	6799
ENSG00000078319	PMS2P1	0	0	0	0	0	0	0	0	0	0	0	0
ENSG00000078328	RBFOX1	1	1	1	3	4	3	1	2	1	1	2	1
ENSG00000078369	GNB1	17237	15988	13834	20445	19918	19844	23771	25224	29097	28062	26288	20468
ENSG00000078399	HOXA9	0	0	0	18	19	16	0	0	1	18.999	13	3
ENSG00000078401	EDN1	6	8	3	2	0	1	7	2	0	0	0	0
ENSG00000078403	MLLT10	2732	2699	2447	1574	1391	1582	3467	3653	3995	2016	1917	1467
ENSG00000078487	ZCWPW1	97	89	68	246.001	234	191	86.999	94	92	250.001	242	191.999
ENSG00000078549	ADCYAP1R1	0	0	0	1	0	1	0	0	0	0	0	0
ENSG00000078579	FGF20	0	0	1	0	0	0	0	0	0	0	0	0
ENSG00000078589	P2RY10	524	506	433	744	745	843	321	346	381.999	974	914.999	706
ENSG00000078596	ITM2A	0	0	0	0	0	0	0	0	0	0	0	0
ENSG00000078618	NRDC	6426	6035	5388	4888	4780	5471	7581	7893	8610	4656	4347	3419
ENSG00000078668	VDAC3	2375	2185	1934	1684	1497	1883	2714	2953	3120	1722	1652	1266
ENSG00000078674	PCM1	9633	9064	8493	5830	5268	5801	10281	10488	11282	6099	6059	4848
ENSG00000078687	TNRC6C	6	7.647	5.042	318.999	318	289	3	8	9	302	263	233
ENSG00000078699	CBFA2T2	1674	1746	1371	1343	1326	1757	2023	1996	2326	1830	1819	1327
ENSG00000078725	BRINP1	0	0	0	0	1	0	0	0	0	0	0	1
ENSG00000078747	ITCH	2158.67	2198.05	1945.06	1305.94	1239.91	1307.18	2533.91	2465.77	2810	1326.2	1226.74	1024.11
ENSG00000078795	PKD2L2	0	0	0	6	0	1	0	0	0	0	0	0
ENSG00000078804	TP53INP2	1347	1311	1125	1916	1989	2168	758	891	904	2324	2209	1666
ENSG00000078808	SDF4	2978	2840	2312	3334	3409	3375	3162	3461	3735	2575	2372	1881
ENSG00000078814	MYH7B	3	0	1	1	3	2	4	4	3.882	11	4	2
ENSG00000078898	BPIFB2	0	0	0	0	0	0	0	0	0	0	0	0
ENSG00000078900	TP73	8	2	4	1153	1295	1457	3	4	9	2010	1772	1493
ENSG00000078902	TOLLIP	1036	1007	835	1269	1356	1748	983.001	1127	1204	1265	1218	893
ENSG00000078967	UBE2D4	736	689.001	569.002	233.001	237.001	250	695	778	842	161.001	135	97
ENSG00000079101	CLUL1	0	0	0	0	0	0	0	0	1	0	0	0
ENSG00000079102	RUNX1T1	5	0	1	1499	1390	1499	0	0	1	2476	2281	1741
ENSG00000079112	CDH17	0	0	0	1	0	1	0	0	0	0	0	0
ENSG00000079134	THOC1	2316	2214	2151	2491	2093	2058	2476	2663	2749	2138	1951	1523
ENSG00000079150	FKBP7	158.001	133	122.001	37.001	58	41.999	195	204	192.998	55.999	49	37.001
ENSG00000079156	OSBPL6	8	3	15	96	82	112	7	8	9	105.999	97.001	78
ENSG00000079215	SLC1A3	0	0	0	0	0	0	1	0	0	0	0	0
ENSG00000079246	XRCC5	14126	13064	11803	12745	11384	14035	18544	19221	20718	11556	11021	8779
ENSG00000079257	LXN	518	502	411	9	5	10	480	525	581	45	30	24
ENSG00000079263	SP140	589.765	536.163	508.225	1077.96	958.493	927.862	616.398	671.534	688.791	675.734	668.394	537.488
ENSG00000079277	MKNK1	668.999	603	545.999	343	323	430.999	641.001	696.001	790.999	471.999	332	296
ENSG00000079308	TNS1	1	0	0	3	6	1	0	0	1	41.001	41.001	31
ENSG00000079313	REXO1	4724	4552	3535	2895	3297	3395	4439	5008	5736	2958	2700	2118
ENSG00000079332	SAR1A	6571	6287	5704	2665	2401	2711	7138	7575	8091	2468	2200	1834
ENSG00000079335	CDC14A	58	64	65	190	172	159.999	80	66.001	99.001	230	247	161
ENSG00000079337	RAPGEF3	163	165	113.999	27	53	38	188	188.001	226.001	22	25.999	21.001
ENSG00000079385	CEACAM1	229	224.999	215.999	269	225	247.999	267.999	279	293	334	309.999	241
ENSG00000079387	SENP1	2052	1989	1742	2865	2692	2838	2197	2350	2573	2935	2770	2124
ENSG00000079393	DUSP13	6	6	7	0	0	0	5	3	5	0	0	0
ENSG00000079432	CIC	7547	7396	5729	5485	6199	6806	6995	7452	8684	7940	7136	5491
ENSG00000079435	LIPE	1175	1142	943	574	643.001	815	1314	1492	1561	512.001	433.999	351
ENSG00000079459	FDFT1	12232	11457	9855	5912	5978	7185	17109	18728	19590	7957	7369	5821
ENSG00000079462	PAFAH1B3	774	789.001	606.999	694.999	681	848.999	915.999	937.002	1066	750	662.999	520
ENSG00000079482	OPHN1	1	1	0	0	0	0	0	1	0	0	0	0
ENSG00000079557	AFM	0	0	0	1	0	0	0	0	0	0	0	0
ENSG00000079616	KIF22	8040	7514	6498	6168	6409	6332	7872	8640	9255	6535	6042	4744
ENSG00000079689	SCGN	0	0	0	0	0	0	0	0	0	0	0	0
ENSG00000079691	CARMIL1	32	25	33	296	238.999	307.001	30	26	24	472	450	349
ENSG00000079739	PGM1	1838	1728	1490	2229	2310	2340	2979	3166	3480	4995	4656	3568
ENSG00000079785	DDX1	2888	2600	2448	4745	4189	4562	3514	3665	3915	3709	3365	2758
ENSG00000079805	DNM2	7724	7509.99	6038	6551	6613	7372	8566	9087	10157	6101	5722	4435
ENSG00000079819	EPB41L2	2177	1975	1850	0	0	0	2322	2479	2681	0	0	1
ENSG00000079841	RIMS1	0	0	0	4	3	3	0	0	0	21	12.001	11
ENSG00000079931	MOXD1	1	0	0	0	0	0	0	2	2	0	2	0
ENSG00000079950	STX7	2581	2413	2140	1839	1586	1655	3001	3174	3345	1979	1869	1583
ENSG00000079974	RABL2B	1072.36	1143.96	881.76	676.496	713.11	810.743	1001.43	1125.14	1190.03	651.707	597.446	441.598
ENSG00000079999	KEAP1	2198	1977	1749	2588	2634	2939	2266	2454	2596	2086	1878	1406
ENSG00000080007	DDX43	445	419	408	0	0	0	507	491	526	1	0	0
ENSG00000080031	PTPRH	10	10	4	1	1	0	3	3	2	1	0	0
ENSG00000080166	DCT	1	2	1	0	0	1	1	1	0	1	1	0
ENSG00000080189	SLC35C2	2025	1976	1543	2021	1956	2002	2172	2304	2636	2012	1811	1427
ENSG00000080200	CRYBG3	219	280	231	290	242	268	258	227	269	563	496	415
ENSG00000080224	EPHA6	0	0	0	0	0	0	0	0	0	0	0	0
ENSG00000080293	SCTR	0	0	0	0	0	0	0	0	0	0	0	1
ENSG00000080298	RFX3	334	298.999	286	562	471	660.999	284.001	330	386	577.001	525	399.999
ENSG00000080345	RIF1	2646	2236	2225	5005	4242	4806	2567	2544	2921	4638	4683	3535
ENSG00000080371	RAB21	3240	2896	2794	2809	2586	2524	3484	3731	3952	2836	2699	2162
ENSG00000080493	SLC4A4	0	0	0	0	1	0	1	0	2	0	0	0
ENSG00000080503	SMARCA2	1493	1456	1342	4752	4227	4281.17	1626	1653	1799	4304	4262	3406
ENSG00000080511	RDH8	1	1	0	0	0	0	0	0	0	0	0	0
ENSG00000080546	SESN1	69.001	53	61	513.999	545.999	602	61	45	55	332	362.001	282
ENSG00000080561	MID2	0	0	0	1	0	0	0	0	0	0	0	0
ENSG00000080572	DNAAF6	0	4	2	0	1	0	0	2	1	0	0	2
ENSG00000080573	COL5A3	1	1	0	2	0	0	0	1	1	0	1	0
ENSG00000080603	SRCAP	8966.26	8747.24	7103.44	6283.03	6813.49	7781.92	7302.55	7577.75	8864.72	6307.98	5967.42	4674.23
ENSG00000080608	PUM3	3945	3598	3249	4310	3798	3579	4708	4971	5243	2610	2459	1825
ENSG00000080618	CPB2	1	0	1	0	1	0	2	0	0	0	0	1
ENSG00000080644	CHRNA3	0	0	0	0	0	1	0	1	0	0	0	0
ENSG00000080709	KCNN2	2	2	1	1	0	0	0	0	4	2	0	2
ENSG00000080802	CNOT4	1238	1077	1030	911.999	795.001	792.999	1216	1294	1460	983.001	974.999	712
ENSG00000080815	PSEN1	2150	2046	1854	1562	1416	1490	2130	2204	2359	1501	1546	1196
ENSG00000080819	CPOX	279	254	236	333.999	363	338.875	333	358	404	458.999	416.999	369
ENSG00000080822	CLDND1	1169	1090	959.999	430	426	464.551	1064	1083	1148	514.999	447	387
ENSG00000080823	MOK	516.001	503	408.001	59	75.001	76	466.999	501.001	546	101.001	77	57.999
ENSG00000080824	HSP90AA1	66136.8	60564.9	56598	74677	62960	62927.9	71149.6	76653	80798.9	53773	50995	40827
ENSG00000080839	RBL1	2262	2122	1888	2129	1935	2167	2747	2692	3138	2559	2543	1983
ENSG00000080845	DLGAP4	575.001	585	460	1726	2031	2139	477.999	482	546.001	2200	2077	1509
ENSG00000080854	IGSF9B	45	72	42	0	0	0	34	31	46	3	0	2
ENSG00000080910	CFHR2	0	0	0	0	0	0	0	0	0	0	0	0
ENSG00000080947	CROCCP3	21.394	8.856	2.359	30.818	19.556	8.171	12.637	23.601	18.856	18.813	31.46	27.177
ENSG00000080986	NDC80	4196	3893	3716	2180	1835	2071	4258	4530	4677	1977	1798	1451
ENSG00000081014	AP4E1	1865	1629	1508	798	698	826	2156	2084	2371	892	827.999	695
ENSG00000081019	RSBN1	1006	934	863	589	496	691	986	1068	1211	758	686	602
ENSG00000081026	MAGI3	111.001	85	67	5	1	0	90.001	97	114	0	0	0
ENSG00000081041	CXCL2	0	0	0	0	0	0	0	0	0	0	0	0
ENSG00000081051	AFP	0	0	0	0	0	0	0	0	0	0	0	0
ENSG00000081052	COL4A4	457	471	342	179	130	155	476	424	483	276	233	187
ENSG00000081059	TCF7	328.001	306	242.999	8	6	7	338.001	325	393.001	20	13	15
ENSG00000081087	OSTM1	778.999	778.999	688	283	229	275	828.999	731.999	875	237	192	143.001
ENSG00000081138	CDH7	0	1	0	0	1	0	0	0	0	0	0	0
ENSG00000081148	IMPG2	4	9	12	1	4	2	6	3	0	1	1	2
ENSG00000081154	PCNP	3668	3268	3106	3871	3379	3846	4006	4447	4536	3873	3789	2814
ENSG00000081177	EXD2	683.999	633.001	521.001	259	288.001	301	685	762.999	805.001	266	265	230
ENSG00000081181	ARG2	109	79	85	245	226	282	106	90	91	243	215	177
ENSG00000081189	MEF2C	4681.46	4355	3800.92	3039.47	2935	2986	5554.6	5776.93	6062	3709.93	3491.8	2755.9
ENSG00000081237	PTPRC	34854	32410	29859	17304	15498	18343	41311	42947	46673	20652	20021	15664
ENSG00000081248	CACNA1S	0	0	0	1	0	2	1	0	5	0	0	0
ENSG00000081277	PKP1	0	0	0	0	0	0	0	0	0	0	0	0
ENSG00000081307	UBA5	2810	2672	2390	1790	1658	1699	3231	3395	3716	1892	1786	1447
ENSG00000081320	STK17B	7618	6868	6459	9319	8238	9860	10487	10639	11547	12622	12216	9703
ENSG00000081377	CDC14B	4	9	0	2	6	0	0	3	3	3	10	3
ENSG00000081386	ZNF510	1008	993	961	650.999	610.001	723	985	999	1088	738	725	617
ENSG00000081479	LRP2	64	62	54	23	22	23	90	76	98.999	27	15.999	7
ENSG00000081665	ZNF506	779.001	748.001	683.999	638.001	568.001	709.373	710	820.317	824.34	727.001	649	536.344
ENSG00000081692	JMJD4	810	732.001	620	505	532.001	692	910	989	1039	460.999	382	341
ENSG00000081721	DUSP12	657.999	574.999	504	715	676	652.001	718.001	752	835	576	529	454
ENSG00000081760	AACS	958.999	954	733	1407	1324	1607	1026	1132	1223	2024	1874	1525
ENSG00000081791	DELE1	1774	1848	1508	1489	1425	1731	1782	1948	2034	1376	1336	1040
ENSG00000081800	SLC13A1	1	0	0	0	0	5	0	0	1	0	2	0
ENSG00000081803	CADPS2	0	1	0	0	1	0	1	1	0	0	0	0
ENSG00000081818	PCDHB4	0	0	0	0	0.932	0	0	0	0	0	0	0
ENSG00000081842	PCDHA6	0	0	0	0	0	0	0	0	0	1	0	0
ENSG00000081853	PCDHGA2	10	6.033	6	18.878	10	11	7.05	10.075	17.306	11	5	10
ENSG00000081870	HSPB11	931	942.999	906	773	703.999	765	1124	1221	1357	894.999	799	662
ENSG00000081913	PHLPP1	2547	2570	2017	863	980	1135	2960	2993	3540	1587	1429	1209
ENSG00000081923	ATP8B1	0	0	0	3	1	2	0	2	0	4	11	7
ENSG00000081985	IL12RB2	0	1	0	0	2	0	0	0	0	0	0	1
ENSG00000082014	SMARCD3	17	26	26	132	157	188.001	13	14.999	16	147.999	128	126
ENSG00000082068	WDR70	1123	1196	987.6	982	807.241	997.546	1555.62	1650	1791.59	845	769.511	603
ENSG00000082074	FYB1	1	1	1	0	2	1	0	0	1	2	5	3
ENSG00000082126	MPP4	0	0	0	0	1	0	0	0	0	0	0	2
ENSG00000082146	STRADB	569.979	474.92	426.998	177.059	211	219.721	649.891	714.932	781.883	230.999	219	172.979
ENSG00000082153	BZW1	6367.15	5901.4	5305.9	12778.4	11507.5	13616.7	7641.45	8180.12	8877.49	12453	12165.7	9570.08
ENSG00000082175	PGR	0	0	0	0	0	0	0	2	0	0	0	0
ENSG00000082196	C1QTNF3	55	74.826	56.399	56.265	29	45	44.891	74	53.837	50	36.999	30
ENSG00000082212	ME2	3532	3250	2991	3322	3059	3661	4597	4895	5287	2624	2417	1936
ENSG00000082213	C5orf22	1471	1360	1262	1178	1051	1362	1654	1724	1832	1078	1013	794
ENSG00000082258	CCNT2	1173	1089	1057	1838	1452	1723	1029	1031	1202	1602	1671	1273
ENSG00000082269	FAM135A	880	784.001	690.002	480.001	420	491.998	864.001	876.999	927.001	366.999	382.999	307
ENSG00000082293	COL19A1	3	5	5	34	22	27	4	0	4	60	50	30
ENSG00000082397	EPB41L3	2	0	1	1	5	1	0	0	4	2	0	1
ENSG00000082438	COBLL1	543.002	542	505.001	3103	2753	3192	376.999	429.998	447.999	5197	5040	4002
ENSG00000082458	DLG3	586.999	509	502.001	1097	1023	936	594	637.999	707	1342	1219	944
ENSG00000082482	KCNK2	0	0	0	0	0	0	0	0	0	0	0	0
ENSG00000082497	SERTAD4	0	0	0	0	0	0	0	0	0	0	0	1
ENSG00000082512	TRAF5	2330	2134	1976	1362	1215	1328	2290	2450	2644	1702	1751	1372
ENSG00000082515	MRPL22	1429	1323	1141	1032	1090	1091	1527	1859	1888	925	929	715
ENSG00000082516	GEMIN5	2277	2133	1958	2371	2144	2251	2841	2896	3284	1295	1264	1013
ENSG00000082556	OPRK1	0	1	0	0	0	0	0	0	1	0	0	0
ENSG00000082641	NFE2L1	6018.03	5801	5065	12024	11726	11644	5463	6183	6543	10451	9643	7375
ENSG00000082684	SEMA5B	0	1	1	0	2	2	0	0	0	1	4	0
ENSG00000082701	GSK3B	4306	4313	3576	2599	2396	2901	5154	5398	5987	2900	2819	2167
ENSG00000082781	ITGB5	37	39	24	39.999	58.999	50	40.001	37	45.999	69	82	60.001
ENSG00000082805	ERC1	1289	1257	1046.04	2694	2578	2921	1503	1401	1701	3862	3766	2851
ENSG00000082898	XPO1	38048	35703	32491	12006	10367.7	12716	39025	39759	43162	11944	11525	9003
ENSG00000082929	LINC01587	0	0	0	0	0	0	0	0	0	0	0	0
ENSG00000082996	RNF13	981.002	906.001	868	562	543.001	587.999	1285	1285	1302	529.001	525	447
ENSG00000083067	TRPM3	0	0	0	0	0	0	0	0	2	0	0	0
ENSG00000083093	PALB2	1760	1616	1437	1487	1307	1585	1941	2009	2234	1238	1328	994.999
ENSG00000083097	DOP1A	1167	1172	1082	351	279.001	356	929	902	1047	234	220	171
ENSG00000083099	LYRM2	1366	1240	1081	465	436	505.999	1486	1436	1591	402	370	322
ENSG00000083123	BCKDHB	413	368	336	225	251	230.999	602	662	662	275	273	186
ENSG00000083168	KAT6A	3701	3578	3060	3679	3331	3550.67	3316	3232	3772	3740	3475	2602
ENSG00000083223	TUT7	3209	2848	2684	2297	1990	1994	3254	3329	3676	2595	2635	1928
ENSG00000083290	ULK2	15	10	5	0	0	0	3	9	8	0	0	0
ENSG00000083307	GRHL2	0	0	0	0	0	0	0	0	0	0	0	0
ENSG00000083312	TNPO1	8862	8075	7258	5111	4626	5454	9036	9071	10188	4769	4811	3611.97
ENSG00000083444	PLOD1	1445	1319	1112	1324	1478	1531	1908	1932	2169	2569	2397	1804
ENSG00000083454	P2RX5	741.898	713.952	661.152	486.488	456.028	629.709	1004.47	1126.81	1226.17	656.311	592.446	502.486
ENSG00000083457	ITGAE	347.002	276	244	174.001	199	233	390	387	435.001	174	173.999	138
ENSG00000083520	DIS3	4864	4402	3985	4429	3656	4147	5620	5622	6377	3568	3493	2594
ENSG00000083535	PIBF1	992.001	884.001	910	698	591	718	1314	1211	1413	654	617	484
ENSG00000083544	TDRD3	375	355.999	340	588	459.001	521	500.999	539	578.001	567	510.999	407
ENSG00000083622	ENSG00000083622	0	0	0	0	0	0	0	0	0	0	0	0
ENSG00000083635	NUFIP1	745.991	756	665	639.993	530	546	996.997	1005	1152.99	478	467	385
ENSG00000083642	PDS5B	4283	4069	3743	2881	2474	2472	4944	5202	5633	2737	2539	2077
ENSG00000083720	OXCT1	4806	4292	3957	3440	3069	3131	5723	5935	6654	3902	3769	3038
ENSG00000083750	RRAGB	310	291	258	285	278.001	283.999	254.001	309	299	262.999	249	185
ENSG00000083782	EPYC	0	0	0	0	0	0	0	0	0	0	0	0
ENSG00000083799	CYLD	2490	2322	2117	2037	1756	2127	1816	1785	2009	1694	1774	1334
ENSG00000083807	SLC27A5	81	61.999	66.001	103.999	129	127.729	118	128	122	118	117	94
ENSG00000083812	ZNF324	735.416	709.536	596.203	779.908	809.322	958.517	874.817	873.053	1050.85	991.146	892.489	719.467
ENSG00000083814	ZNF671	404	368.999	322	382	334	370.001	362.001	356	408	443	385	345
ENSG00000083817	ZNF416	392	372	340	168	197	232	455	489	513	188	189	132
ENSG00000083828	ZNF586	574.897	454.778	486.738	588	542.712	655.174	670.229	788.344	832.967	839.275	818.297	643.999
ENSG00000083838	ZNF446	469.082	422.236	335.463	247.49	225.418	344.815	395.664	476.06	446.316	273.024	249.351	182.722
ENSG00000083844	ZNF264	953	887.001	706	781	682	882.001	853.001	827	938.001	952.923	946	702.002
ENSG00000083845	RPS5	18638	17768	14607	11649	13966	21479	19924	22001	23014	11412	10131	8059
ENSG00000083857	FAT1	1	0	3	0	0	0	0	0	1	0	0	0
ENSG00000083896	YTHDC1	4741	4229	3930	4456	3945	4386	4671	5016	5182	4477	4248	3500
ENSG00000083937	CHMP2B	1902	1731	1665	842	781	831	2001	2229	2272	846	749	597
ENSG00000084070	SMAP2	3773	3670	3174	7858	8127	9294	3956	4473	4600	9642	8980	7016
ENSG00000084072	PPIE	1549	1409	1199	1169	1026	1312	1481	1683	1759	1196	1100	907
ENSG00000084073	ZMPSTE24	1839	1704	1593	1806	1542	1828	2077	2214	2464	1035	980.001	792.001
ENSG00000084090	STARD7	7012	6787	5822	8230	7746	10162	8316	8521	9660	6650	6470	5056
ENSG00000084092	NOA1	2157	2094	1776	1268	1364	1798	2648	2870	3126	1475	1391	1105
ENSG00000084093	REST	2807	2613	2487	2505	2204	2462	2635	2713	2957	2931	2876	2342
ENSG00000084110	HAL	9	7	9	11	11	12	3	6	6	18	11	21
ENSG00000084112	SSH1	923	838	724	854	889	1028	1015	1054	1096	1107	1127	803.999
ENSG00000084207	GSTP1	11743	10999	8993	4022	4688	5391	12321	13803	14305	5175	4788	3725
ENSG00000084234	APLP2	4137	3917	3469	3867	3676	4024	4520	4936	5123	5110	4601	3719
ENSG00000084444	FAM234B	149	138	135	96	83	86	139	187	181	166	159	111
ENSG00000084453	SLCO1A2	0	0	0	0	0	0	0	0	0	0	0	0
ENSG00000084463	WBP11	7080	6739	5775	8702	8798	8657	7523	8147	8855	8820	8339	6343
ENSG00000084623	EIF3I	6817	6717	5485	6690	7051	8204	8233	9168	9623	5502	4913	3922
ENSG00000084628	NKAIN1	9	10	5	0	0	0	3	5	5	0	0	0
ENSG00000084636	COL16A1	0	0	0	1	3	0	0	1	1	0	0	0
ENSG00000084652	TXLNA	5175	4960	4163	4788	4821	5386	5539	6040	6494	5036	4934	3837
ENSG00000084674	APOB	0	0	0	0	0	0	0	0	0	0	0	0
ENSG00000084676	NCOA1	1279	1248	1022	2908	2718	3064	1309	1258	1373	3579	3396	2578
ENSG00000084693	AGBL5	849.001	823.001	662	983	1107	1276	955.001	1086	1147	1299	1190	895.001
ENSG00000084710	EFR3B	96	100	70	0	2	6	95	114	92	9	4	3
ENSG00000084731	KIF3C	52	93	53	19	12	8	51	57	72	38	38	33
ENSG00000084733	RAB10	1574	1474	1395	2306	2146	2578	1941	2036	2197	2069	1990	1532
ENSG00000084734	GCKR	1	0	0	1	0	0	1	0	1	0	0	1
ENSG00000084754	HADHA	4044	3881	3485	5425	4897	5442.01	4966	5425	5913	5042	4443	3686
ENSG00000084764	MAPRE3	0	1	1	6	3	5	0	0	0	2	4	3
ENSG00000084774	CAD	5568	5336	4181	4154	4301	5282	6359	6455	7622	3315	3112	2329
ENSG00000085063	CD59	159.001	149	152.228	727.042	656.269	895.101	144	181.999	162	1024	868.421	693
ENSG00000085117	CD82	4232	4068	3465	3584	3700	3758	5026	5654	6132	3667	3453	2540
ENSG00000085185	BCORL1	665.999	643.001	584.999	444.999	486	501	645.001	664	746	763	796	646
ENSG00000085224	ATRX	4331	4011.49	3757	4881	3938	3992	3972	4074	4473	4201	4185	3288
ENSG00000085231	AK6	1087.86	957.247	951.264	808.199	756.015	909.437	1150.11	1303.51	1309.36	676.025	566.057	467.349
ENSG00000085265	FCN1	27	21	14	1	4	2	18	30	24	1	5	2
ENSG00000085274	MYNN	978	887	817.999	910.999	784.999	984.001	1036	1046	1202	915.001	891	678
ENSG00000085276	MECOM	0	1	1	0	0	0	0	0	2	0	0	0
ENSG00000085365	SCAMP1	939.999	879	787	927	854	1050	1249	1264	1469	1299	1244	1012
ENSG00000085377	PREP	667	639	559	398	424	461	792	871	917.001	417	399	323
ENSG00000085382	HACE1	546	507	455	149	152	129	642.999	642	692.001	254	211.999	161
ENSG00000085415	SEH1L	4232	3864	3486	2811	2623	3130	5708	6189	6694	3080	2854	2404
ENSG00000085433	WDR47	938	979	786.001	432	343	433	954	1055	1080	509	558	387.999
ENSG00000085449	WDFY1	974.081	985.915	865.787	1995.66	1704.72	1727.22	1033	981.64	1070	2679.47	2488.55	1928.77
ENSG00000085465	OVGP1	16	16	14	14	17	16	6	15	7	8	7	3
ENSG00000085491	SLC25A24	94.999	109	87	159	126	135	92	116	94	225	210	172
ENSG00000085511	MAP3K4	759.001	746.002	668	414.001	327	351	906	954.999	1038	492	497	394.001
ENSG00000085514	PILRA	101.571	89.231	60.147	60	67.999	77.337	63.12	69	52	40	34.999	29.001
ENSG00000085552	IGSF9	0	0	1	0	0	0	0	0	0	1	0	0
ENSG00000085563	ABCB1	0	0	0	1	0	1	0	0	0	0	1	0
ENSG00000085644	ZNF213	472	460.999	414.999	607.999	711.001	759.999	500.001	561.999	578.001	537.999	472	393
ENSG00000085662	AKR1B1	1705	1517	1261	1773	1890	2616	1766	1853	2062	1671	1632	1178
ENSG00000085719	CPNE3	6517	5976	5579	2442	2180	2817	7726	7740	8795	3425	3254	2605
ENSG00000085721	RRN3	2588.83	2481.73	2213.75	2456.44	2307.13	2796.49	2634.01	2847.31	3072.79	1848.29	1759.53	1452.48
ENSG00000085733	CTTN	3874	3665	3035	1613	1497	1466	4295	4780	5060	2255	2027	1632
ENSG00000085741	WNT11	2	1	6	0	0	1	0	2	0	0	1	0
ENSG00000085760	MTIF2	1053	969	860.001	2758	2346	2284	1122	1207	1270	2183	1935	1606
ENSG00000085788	DDHD2	1195	1195	1120	1444	1227	1352	1212	1203	1326	2069	1890	1473
ENSG00000085831	TTC39A	2	3	0	1	0	1	0	1	1	0	1	5
ENSG00000085832	EPS15	12016	11551	10244	7845	7548	8985	13475	13049	14720	9051	8525	6657
ENSG00000085840	ORC1	1324	1268	1235	1684	1540	2190	1740	1818	2133	1844	1764	1329
ENSG00000085871	MGST2	188.001	191.999	143.001	309.001	340.001	385	301	302	324	308	273	243
ENSG00000085872	CHERP	4937.89	4846.59	3879	4641.98	5267.96	5617.94	5112	5600	6393.98	4670	4479.95	3446.98
ENSG00000085978	ATG16L1	1019	952.001	867	759	713.999	787	1064	1122	1201	901.999	795	636
ENSG00000085982	USP40	495	424.001	324	142.999	160	161.999	442	431	503.001	201	176	136
ENSG00000085998	POMGNT1	1578	1586	1314	765	759.001	786.001	1446	1690	1727	646	650.002	435
ENSG00000085999	RAD54L	1191	1072	925	1343	1359	1521	1302	1383	1554	1602	1461	1114
ENSG00000086015	MAST2	15587.8	14866.4	11920	7853	8304	9735	20801	21785	24850.9	13613	12988	10000
ENSG00000086061	DNAJA1	10061	9270	8385	11861	10744	10597	10138	10943	11421	7362	6857	5610
ENSG00000086062	B4GALT1	1462	1363	1237	1082	1072	1241	1578	1620	1758	1338	1152	979
ENSG00000086065	CHMP5	1647.99	1489	1386	902	852	1102	1639	1737	1860	865.997	828.001	649.999
ENSG00000086102	NFX1	3050	2987	2555	3176	2822	2948	3335	3357	3817	3375	3238	2523
ENSG00000086159	AQP6	1	1	0	0	0	0	0	0	0	0	0	0
ENSG00000086189	DIMT1	1902	1781	1654	1986	1985	2025	2249	2408	2555	1291	1169	958.999
ENSG00000086200	IPO11	1357	1253	1125	1145.79	998.598	1258	1803.27	1879.37	2081.07	1181.51	1150	922.707
ENSG00000086205	FOLH1	0	0	0	0	0	0	0	0	0	0	0	0
ENSG00000086232	EIF2AK1	7331	6768	5655	5483	5524	6301	8247	9196	9649	6202	5836	4585
ENSG00000086288	NME8	0	0	0	0	1	0	0	0	0	0	0	0
ENSG00000086289	EPDR1	4	2	2	0	0	0	1	0	2	0	0	0
ENSG00000086300	SNX10	1578	1459	1369	890.999	769	808.999	1860	2077	2199	1123	1108	818
ENSG00000086475	SEPHS1	4610	4312	3617	5594	5393	5566	5383	5762	6114	5921	5773	4387
ENSG00000086504	MRPL28	2215.51	2129.11	1829.11	2373.06	2433.3	2289.66	2378.36	2748.49	2985.15	2565.26	2360.15	1886.06
ENSG00000086506	HBQ1	1	2	0	0	1	0	0	1	0	0	0	0
ENSG00000086544	ITPKC	409	367	277	177	168	180	301	408	421	132	119	96
ENSG00000086548	CEACAM6	0	0	0	0	0	0	0	0	0	0	0	0
ENSG00000086570	FAT2	1	0	0	0	2	1	0	0	0	1	0	0
ENSG00000086589	RBM22	2955	2774	2343	2327	2282	2632	3061	3406	3622	2146	2076	1573
ENSG00000086598	TMED2	7232	6649	6490	7281	6571	6598	9153	9686	10438	6155	5722	4595
ENSG00000086619	ERO1B	266.999	240.999	276.999	96	51	78	255	271	244	111	119	93
ENSG00000086666	ZFAND6	2266	2071	1947	1713	1648	1856	2487	2682	2859	1560	1474	1207
ENSG00000086696	HSD17B2	0	2	0	0	0	0	0	0	0	0	0	0
ENSG00000086712	TXLNG	2907	2592	2375	4506	3987	4128	3401	3490	4046	6482	6161	4869
ENSG00000086717	PPEF1	0	0	1	1	1	0	0	2	0	0	0	0
ENSG00000086730	LAT2	1087	1115	844	422.999	383	331	1135	1218	1388	369.001	353	273
ENSG00000086758	HUWE1	12811	11891	10370	12735	12453	15427	10261	10540	11990	11720	11483	8842
ENSG00000086827	ZW10	2469	2343	2118	714	675	964	3072	3259	3446	842	797	595
ENSG00000086848	ALG9	1760.28	1626.64	1436.33	541.803	538.001	587.001	2170.18	2333	2602.92	646	643.824	461.674
ENSG00000086967	MYBPC2	292	276	220	201	240	235	302	285	401	152	151	153
ENSG00000086991	NOX4	0	0	0	0	0	0	0	0	1	0	0	0
ENSG00000087008	ACOX3	137.999	110	102	227.999	208	280	138	134.001	171	312.001	245	184.001
ENSG00000087053	MTMR2	1702	1621	1472	1296	1144	1312	2198	2190	2466	1290	1227	994.001
ENSG00000087074	PPP1R15A	3325	2979	2612	1957	1765	1531	2288	2764	2777	1983	1752	1382
ENSG00000087076	HSD17B14	35	48.001	25	18	19	23	33	22	38	24	11	12
ENSG00000087077	TRIP6	776.999	774.001	598	27	26	20	820	912	1039	20	25	15
ENSG00000087085	ACHE	0	0	1	0	0	0	0	0	0	0	0	0
ENSG00000087086	FTL	16443	16914	13246	5517	6353	7054	15076	16945	18684	9215	7792	6321
ENSG00000087087	SRRT	10172	9769	8160	11941	11682	10437	10796	11689	12764	12394	11223	8727
ENSG00000087088	BAX	1580	1551	1205	2328	2469	2903	1607	1932	2137	1537	1274	1076
ENSG00000087095	NLK	2613	2444	2300	1073	952	1226	3151	3249	3445	1170	1067	830.143
ENSG00000087111	PIGS	1324	1292	1033	872	941.999	1166	1314	1384	1428	882	857.001	679
ENSG00000087116	ADAMTS2	0	0	1	0	0	0	0	0	1	0	0	2
ENSG00000087128	TMPRSS11E	0	0	0	0	0	0	0	0	0	0	0	0
ENSG00000087152	ATXN7L3	3116	2977	2461	2938	3191	3904	3194	3610	3808	3209	2940	2343
ENSG00000087157	PGS1	1349	1264	1033	660.001	654	778	1417	1520	1624	693.999	655	527.999
ENSG00000087191	PSMC5	3966	3612	3044	5241	5190	4667	4020	4611	4881	3466	3227	2684
ENSG00000087206	UIMC1	2503	2353	2183	1304	1204	1444	2937	3247	3439	1283	1206	959.001
ENSG00000087237	CETP	0	1	0	0	0	0	0	0	0	0	0	0
ENSG00000087245	MMP2	0	0	0	0	0	0	0	0	1	0	0	0
ENSG00000087250	MT3	0	0	0	0	0	0	0	2	0	0	0	0
ENSG00000087253	LPCAT2	0	0	0	0	0	0	0	0	0	0	0	0
ENSG00000087258	GNAO1	14	16	13	2	0	1	7	8	19	3	3	2
ENSG00000087263	OGFOD1	2629	2406	2152	2664	2666	2935	3038	3232	3428	1870	1795	1335
ENSG00000087266	SH3BP2	322.999	331	256	862	896	1073	282	310	304.001	1011	970.002	782.001
ENSG00000087269	NOP14	3412	3194	2811	9754	8917	8793	4182	4634	4955	6693	6196	4883
ENSG00000087274	ADD1	2199	2153	1812	3506	3603	4058	2299	2560	2854	4464	4008	3140
ENSG00000087299	L2HGDH	677	681.001	600	837.792	775.994	724	809.001	854.923	908	725.927	649	576
ENSG00000087301	TXNDC16	1279	1250	1159	976	812	840	1522	1541	1738	1047	1063	859
ENSG00000087302	RTRAF	5542	5237	4727	5377	4555	4473	6656	7205	7382	4137	3680	2952
ENSG00000087303	NID2	0	0	0	1	2	0	0	2	0	0	0	0
ENSG00000087338	GMCL1	1059	913	792	1215	1121	1210	1107	1059	1268	1765	1785	1372
ENSG00000087365	SF3B2	12793	11798	10504	14827	13827	12735	14091	15622	16543	13096	12312	9475
ENSG00000087448	KLHL42	1232	1138	1086	2346	2019	2430	1123	1201	1313	1936	1850	1404
ENSG00000087460	GNAS	30402.2	29355	24257	26104	27513.1	32714	35092	38049	41110	32414	29695	23423
ENSG00000087470	DNM1L	5625	5181	4629	5841	5228	5465	6369	6657	7324	9687	9120	6956
ENSG00000087494	PTHLH	1	0	0	2	1	2	0	1	0	3	2	2
ENSG00000087495	PHACTR3	1	2	4	0	1	1	0	0	0	0	0	0
ENSG00000087502	ERGIC2	1620	1481	1334	1602	1401	1434	1853	2054	2206	1792	1742	1279
ENSG00000087510	TFAP2C	0	0	0	0	0	0	0	0	0	1	1	0
ENSG00000087586	AURKA	3709.7	3599.82	3008.94	2707.98	2759.31	3295.98	3528.93	3888.89	4008.24	3041.97	2894.97	2309
ENSG00000087589	CASS4	6	7	1	7	0	4	3	4	2	6	9	3
ENSG00000087842	PIR	0	0	0	68	52	73	0	0	0	39	27	23
ENSG00000087884	AAMDC	164	121.999	134	71	67	74	164	185.001	186.001	105.001	86	78
ENSG00000087903	RFX2	176	185.999	131	124	85.001	102	241	234	285	162	148	120.999
ENSG00000087995	METTL2A	1270.91	1162.88	1001.55	811.554	739.081	820.718	1522.76	1555.83	1740.61	777.562	778.388	645.501
ENSG00000088002	SULT2B1	1	0	1	0	0	0	0	1	0	0	1	2
ENSG00000088035	ALG6	426	387	356.999	308.998	250.999	350	436.001	499.001	499	304	261	232
ENSG00000088038	CNOT3	2689	2658	2092	3932	4268	4004	2754	3017	3355	4211	4021	3044
ENSG00000088053	GP6	15	8	10	1	6	4	11	7	11	5	2	3
ENSG00000088179	PTPN4	144	130.999	153	319.999	269	328.999	176.001	191	205.999	294	303	259
ENSG00000088205	DDX18	3630	3314	3040	6462	5648	6554	4138	4469	4627	5175	4976	3899
ENSG00000088247	KHSRP	12426	12161	9805	22568	24325	24774	14318	15850	17115	23108	21605	16726
ENSG00000088256	GNA11	1038	1058	851	378	465	432	1108	1172	1404	450	437	326
ENSG00000088280	ASAP3	2348	2224	1922	1413	1448	1692	1986	2146	2390	925	961	719.999
ENSG00000088298	EDEM2	402	388	317	261	276	329	390	458	533	284	265	204
ENSG00000088305	DNMT3B	337.001	353.999	307.001	522	498.001	529	315	316.999	379.999	843.001	809.999	588
ENSG00000088320	REM1	0	0	0	0	1	0	0	0	0	0	0	0
ENSG00000088325	TPX2	15094	14184	12504	9619	8914	9995	16395	17325	18348	10310	9671	7644
ENSG00000088340	FER1L4	112	101	86.001	5	3	5	81.999	78.999	87	12	12	8
ENSG00000088356	PDRG1	775	765.91	668	544	604	779	805	830	939	581	487	431
ENSG00000088367	EPB41L1	3	4	3	5	10	6	0	1	1	4	1	5
ENSG00000088386	SLC15A1	0	0	0	1	0	0	0	1	0	0	0	0
ENSG00000088387	DOCK9	879.001	818	734.999	648	572	748.999	909.999	926.999	1091	629	666.001	534.998
ENSG00000088448	ANKRD10	912	831	810.001	890	874	981.999	752	811	813	856.001	812	666.998
ENSG00000088451	TGDS	624.999	523.001	528	396	325	364.001	726	758	845	319	318	245
ENSG00000088538	DOCK3	1	2	0	0	1	1	0	0	0	0	0	0
ENSG00000088543	C3orf18	85.999	75	61	111	117	98	47	92	65.001	143.999	114	96
ENSG00000088682	COQ9	1298	1194	1027.99	1072	1033	1100	1438	1600	1701	986.998	958	721.999
ENSG00000088726	TMEM40	1	1	0	0	0	0	4	3	2	0	0	1
ENSG00000088727	KIF9	139	188	156.999	183	230	230	196.999	227	214.999	131.001	131	113.001
ENSG00000088756	ARHGAP28	0	0	0	0	0	0	0	0	0	3	4	10
ENSG00000088766	CRLS1	1485.69	1391	1274.15	915.262	935	1120	1774.64	1945	1995.39	1048.98	928.155	785.494
ENSG00000088782	DEFB127	0	0	0	0	0	0	0	0	0	0	0	0
ENSG00000088808	PPP1R13B	1146	1129	865.001	899.999	920.001	967.002	1172	1247	1389	834.998	799.001	642
ENSG00000088812	ATRN	876	930	760	300	251	284	1180	1158	1343	392	378	279
ENSG00000088826	SMOX	1	0	0	0	2	0	0	0	1	0	0	0
ENSG00000088827	SIGLEC1	5	1	4	0	1	0	2	1	3	0	0	0
ENSG00000088832	FKBP1A	5149.77	5100.53	4281.41	4431.33	4891.83	6149.51	6416.63	6839.15	7409.2	4332.72	4135.56	3084.85
ENSG00000088833	NSFL1C	2773	2712	2321	1982	1971	2044	2946	3157	3388	1847	1701	1386
ENSG00000088836	SLC4A11	510	503.999	360.999	496.001	533	687.999	437	433.001	498	323	339	254.999
ENSG00000088854	DNAAF9	18	10	5	0	0	0	10	9	10	0	0	0
ENSG00000088876	ZNF343	537.999	504.642	442.368	563.001	551.469	437.217	472.999	492.569	568.14	493	507.906	391.819
ENSG00000088881	EBF4	26	26	16.001	5	3	2	29	21	24	6	3	3
ENSG00000088882	CPXM1	1571	1530	1269	0	0	0	1573	1711	1839	0	1	0
ENSG00000088888	MAVS	3941	3709	3226	2001	2023	2115	4200	4641	4811	2598	2480	1906
ENSG00000088899	LZTS3	457	453	374	89	92	109	311	383	374	317.999	261	186
ENSG00000088926	F11	0	0	0	0	0	0	0	0	0	0	0	0
ENSG00000088930	XRN2	4882	4599	4210	4082	3894	3984	5731	5927	6571	3516	3352	2641
ENSG00000088970	KIZ	514	504.001	452	243	281	236.999	486.001	455	521.002	316.001	263	205
ENSG00000088986	DYNLL1	4785	4621	3897	2538	2644	3102	5479	5818	6483	2397	2130	1722
ENSG00000088992	TESC	29.999	25	25	0	2	0	18	14	20	0	0	0
ENSG00000089006	SNX5	7388	6910.99	6006	5381	5226	5977	8047.99	8530.92	9357	6048.91	5516	4249
ENSG00000089009	RPL6	40227.6	37390.5	33717.5	43671.2	43546.8	50041.5	46125.6	50985.9	53543.6	36825.3	34194.6	27219.3
ENSG00000089012	SIRPG	0	0	0	0	0	0	0	1	0	0	0	0
ENSG00000089022	MAPKAPK5	2052	1858	1642	2074	1817	2099	2315	2535	2771	1860	1763	1403
ENSG00000089041	P2RX7	1	0	0	0	0	0	0	0	0	0	0	0
ENSG00000089048	ESF1	2187	1963	1869	2001	1666	1409	2355	2417	2449	1290	1236	990
ENSG00000089050	RBBP9	957	998	907.999	394	382	446	1103	1199	1208	797	766	607
ENSG00000089053	ANAPC5	4893	4743	3954	4778	4757	6502	5382	5934	6440	5126	4888.13	3885
ENSG00000089057	SLC23A2	1388	1332	1190	1168	1083	1429	1407	1459	1620	1908	1868	1326
ENSG00000089060	SLC8B1	280	251.002	206	55	76	68	283.001	256.999	263	74	71	46.001
ENSG00000089063	TMEM230	2080	2023	1767	1783	1866	2066	2382	2639	2786	1527	1404	1088
ENSG00000089091	DZANK1	320.999	316	243.001	221.001	181	192.999	303.001	278.999	329	281	292	201
ENSG00000089094	KDM2B	3381	3174	2627	3425	3498	4102	3788	4151	4635	5350	5003	3927
ENSG00000089101	CFAP61	1	1	3	7	7	6	2	4	2	5	3	6
ENSG00000089116	LHX5	0	0	0	0	0	0	0	0	0	1	0	0
ENSG00000089123	TASP1	267	261	258	219	201	228	366	390	387.001	219	192	153
ENSG00000089127	OAS1	41.999	40	44	247.001	239	347.998	35	37.999	33.001	321.999	283	200.001
ENSG00000089154	GCN1	8139	7680	6610	7010	7512	9573	9199	9469	10542	6557	6141	4721
ENSG00000089157	RPLP0	59096.6	56576	48602.5	50273.7	49927	57586.5	66210.7	72407.7	77172.8	49783.3	43504	36320.5
ENSG00000089159	PXN	2003	1992	1553	592.001	666.999	759.999	1815	2055	2271	842.999	765	632.001
ENSG00000089163	SIRT4	19	22	13	4	0	4	5	5	8	8	5	5
ENSG00000089169	RPH3A	0	2	1	0	0	0	2	1	0	0	0	0
ENSG00000089177	KIF16B	358	304	319	168	136	126	366	401	418	192.001	171.999	134
ENSG00000089195	TRMT6	2896	2587	2407	3351	3037	2854	3126	3379	3585	2663	2427	1987
ENSG00000089199	CHGB	100	98	84	2	0	0	69	72	63	0	1	0
ENSG00000089220	PEBP1	5677	5532	4692	2683	2428	2524	6925	7671	8151	2355	2119	1621
ENSG00000089225	TBX5	0	0	0	0	1	0	0	1	0	0	0	0
ENSG00000089234	BRAP	2327	2299	1939	1703	1592	1623	2615	2878	2937	1630	1586	1197
ENSG00000089248	ERP29	4880	4479	3826	4732	4447	4293	5916	6933	7028	4798	4227	3476
ENSG00000089250	NOS1	0	0	0	0	0	0	0	0	0	0	0	0
ENSG00000089280	FUS	17740	16397	14391	21420	21661	19417	18379	20155.1	21227	29022	25563	20870
ENSG00000089289	IGBP1	1696	1526	1393	1428	1353	1603	1806	1878	1898	1388	1272	1068
ENSG00000089327	FXYD5	912	981	737.999	791	854	781	1112	1223	1324	735.001	647	538.999
ENSG00000089335	ZNF302	1555.06	1548.3	1474.08	903.633	700.606	860.816	1697.45	1686.88	1867.64	776.001	699.56	572
ENSG00000089351	GRAMD1A	1987	2064	1517	1687	1984	2278	2431	2725	2818	2751	2588	2013
ENSG00000089356	FXYD3	0	1	0	0	0	0	0	0	3	0	0	2
ENSG00000089472	HEPH	0	0	0	1	2	0	0	0	0	0	0	0
ENSG00000089486	CDIP1	276	276	207	3	2	1	247.001	231	303	1	4	1
ENSG00000089505	CMTM1	7	15	9	12	17	22.811	5	14	14	17	11	5
ENSG00000089558	KCNH4	27	37	26	13	6	7	27	25	33	10	9	7
ENSG00000089597	GANAB	11916	11334	9637	8802	8831	10503	14021	15356	16677	9181	8653	6669
ENSG00000089639	GMIP	1668	1638	1363	2654	2895	3337	1677	1805	2059	2993	2750	2200
ENSG00000089682	RBM41	1735	1538	1547	1259	1005	1020	1553	1528	1676	1163	1071.01	886
ENSG00000089685	BIRC5	4027	3852	3184	2944	2979	3280	4156	4569	4866	3458	3320	2506
ENSG00000089692	LAG3	3	5	1	7	6	8	9	5	8	24	20.001	11
ENSG00000089693	MLF2	5298	5135	4091	7669	8894	10677	5854	6713	6901	8761	7913	6468
ENSG00000089723	OTUB2	2	9	5	2	1	0	3	8	1	4	1	0
ENSG00000089737	DDX24	8845	8308	7165	9173	8420	8647	9642	10348	10933	8015	7370	5783
ENSG00000089775	ZBTB25	918	871	838.999	545	484	673	913	971	1064	753	717	579
ENSG00000089818	NECAP1	1107.85	1040.82	953.999	1413.67	1314.82	1394.56	1033.42	1125	1249.82	1391	1352.52	1058.85
ENSG00000089820	ARHGAP4	3158	3090.62	2382.66	4907	5442	6049	3654	3917	4481	4569.04	4229.55	3300
ENSG00000089847	ANKRD24	29	26	24	56	58	49	22	25	27	119	95	74
ENSG00000089876	DHX32	6	13	10	2	0	0	8	10	6	0	0	0
ENSG00000089902	RCOR1	2832	2768	2428	2530	2243	2575	3224	3443	3680	3505	3409	2635
ENSG00000089916	GPATCH2L	2043	1942	1748	1283	1218	1422	1669	1777	1940	1465	1537	1182
ENSG00000090006	LTBP4	1852	1786	1349	622	706.869	889	1782	1970	2191	908	826.999	627
ENSG00000090013	BLVRB	311.001	261.999	228	52	83	105	409	447.001	427	155.001	145	97
ENSG00000090020	SLC9A1	3313	3279	2681	1679	1776	1850	3371	3376	3816	2252	2173	1625
ENSG00000090054	SPTLC1	2125.99	1975	1882	1678.98	1504	1524	2168.99	2435	2606.21	1545	1534.99	1187.97
ENSG00000090060	PAPOLA	13984	12955	12105	9207	8210	9900	17009	17443	19327	11668	11286	8807
ENSG00000090061	CCNK	4733	4534	3829	3806	3893	3771	4942	5418	5832	3684	3371	2678
ENSG00000090097	PCBP4	101.999	101	82.999	108	131.999	168	91.001	104.999	98	180	155	92
ENSG00000090104	RGS1	320	268	258	1202	1031	1467	165.001	186	205	3755	3429	2910
ENSG00000090238	YPEL3	686.999	680.999	494.001	1247	1307	1331	566.001	711.002	670	1495	1370	1086
ENSG00000090263	MRPS33	827	696	646.001	539	525.999	711	948	997.001	998.001	496.001	464.998	362
ENSG00000090266	NDUFB2	821	762.999	642	423.999	484.998	799	962.002	987	1095	369	339.999	271.001
ENSG00000090273	NUDC	5699	5228.99	4392	7577	7193	5906	6281	7475	7811	5401	4750	3899
ENSG00000090316	MAEA	1161	1238	973.999	2017	1944	2218	1251	1250	1464	1617	1525	1214
ENSG00000090339	ICAM1	1581	1529	1278	17	18	16	1102	1261	1386	12.999	15	19
ENSG00000090372	STRN4	3823	3536	2698	3363	3532	3521	3935	4412	4943	3486	3252	2551
ENSG00000090376	IRAK3	13	8	8	3	1	0	12	4	13	2	6	1
ENSG00000090382	LYZ	1	1	0	93	62	100	0	0	0	57	52	48
ENSG00000090402	SI	0	0	1	0	0	0	0	0	0	0	0	0
ENSG00000090432	MUL1	936	964	793	807	896	1031	1179	1274	1292	846	753	644
ENSG00000090447	TFAP4	992	903	764	742.001	796.999	703	1219	1409	1379	559.002	490	358.001
ENSG00000090470	PDCD7	1741	1709	1421	1877	1738	1730	1943	2104	2313	1467	1352	1055
ENSG00000090487	SPG21	2351	2289	1960	2595	2437	3087	2791	3043	3217	2478	2436	1778
ENSG00000090512	FETUB	0	0	0	0	0	0	0	0	0	0	0	0
ENSG00000090520	DNAJB11	4300.42	4140.57	3557.22	3581.65	3079.21	3416.69	4608.85	4898.16	5495.22	2214.4	2029.13	1689.75
ENSG00000090530	P3H2	0	0	0	0	0	0	0	0	0	0	0	0
ENSG00000090534	THPO	0	0	0	0	0	1	0	0	0	3	0	0
ENSG00000090539	CHRD	0	0	0	1	2	3	1	0	0	8	6	6
ENSG00000090554	FLT3LG	95.442	101.376	87.106	144	168.923	170.403	77.048	95.716	89.131	99.529	90.534	82.001
ENSG00000090565	RAB11FIP3	1106	1036	881.001	1779	1863	1707	961	1094	1202	1800	1611	1182
ENSG00000090581	GNPTG	597	575.998	480	384.998	434.001	627.999	474.999	496.001	602.002	383.001	374	266
ENSG00000090612	ZNF268	1253	1124	1113	930.999	644.001	798.428	1278	1333	1397	828.001	849.001	665
ENSG00000090615	GOLGA3	4871	4486	3791	3478	3424	3836	4402	4636.14	5067	3856	3600	2706
ENSG00000090621	PABPC4	7973	7368	6591	9931	9785	10953	8705	9270	10194	7600	7195	5763
ENSG00000090659	CD209	0	1	0	0	0	0	0	0	0	0	0	0
ENSG00000090661	CERS4	1845	1625	1458	1289	1462	1509	1953	2140	2350	1088	1097	811
ENSG00000090674	MCOLN1	303	296.001	223	383	384	442	221.001	235.999	276	244.999	240	187.999
ENSG00000090686	USP48	2589	2495	2348	3960	3399	3358	2828	2870	3113	4298	4249	3370
ENSG00000090776	EFNB1	197	204	162	118	111	131	156	191	225	103	107	75
ENSG00000090857	PDPR	1787.21	1714.99	1442.43	2618.77	2565.01	3292.88	1517.54	1553.9	1792.9	3239.12	3006.94	2304.2
ENSG00000090861	AARS1	6361	5825	5155	12478	12244	13538	6888	7524	8070	10963	10075	8065
ENSG00000090863	GLG1	4661	4453	3725	2666	2550	2922	5105	5497	5955	3475	3469	2680
ENSG00000090889	KIF4A	4186.96	3964.91	3559.96	2721.98	2317	2828	3781.94	3867.97	4154.95	2506.96	2426.96	1890
ENSG00000090905	TNRC6A	3459	3271	2805	3350	3039	3451	3128	3227	3552	3256	3244	2428
ENSG00000090924	PLEKHG2	1676	1693	1282	2506	2587	2933	1656	1674	1891	3314	3193	2389
ENSG00000090932	DLL3	118	131	105	6	7	10	125	177	213	23	16	7
ENSG00000090971	NAT14	412.001	426	331	322	341	408.001	512	512	603	371	307	238
ENSG00000090975	PITPNM2	147	160	108	37	24	26	210	184	182	13	15	14
ENSG00000090989	EXOC1	1343	1310	1208	801	686	841.001	1332	1495	1597	917	908.998	747
ENSG00000091009	RBM27	2664.47	2435.97	2281.81	2058.18	1866.57	2373.9	2615.35	2821.29	2976.17	1963.44	1893.41	1478.59
ENSG00000091010	POU4F3	4	2	1	0	0	0	1	0	2	0	3	0
ENSG00000091039	OSBPL8	4218	3873	3757	4267	3553	4419	5009	4985	5543	5343	5525	4235
ENSG00000091073	DTX2	570.29	543.987	380.915	409.922	444.066	416.307	498.601	584.248	629.562	431.467	404.44	334.831
ENSG00000091106	NLRC4	22	20	17	49	63	45	24	13	12	56	68	38
ENSG00000091127	PUS7	1539	1371	1266	1395	1189	1470	1940	2071	2163	943.999	943	712
ENSG00000091128	LAMB4	0	0	0	0	0	0	0	0	0	0	0	0
ENSG00000091129	NRCAM	2	0	1	0	0	0	0	0	0	0	1	0
ENSG00000091136	LAMB1	0	0	0	2	0	0	0	0	0	0	1	1
ENSG00000091137	SLC26A4	6	2	4	5	4	2	3	4	2	0	1	0
ENSG00000091138	SLC26A3	0	0	0	0	0	0	0	0	0	0	0	0
ENSG00000091140	DLD	3496	3336	3018	2774	2497	2964	4134	4380	4608	2714	2529	2051
ENSG00000091157	WDR7	1434	1272.52	1151	886	754	1004.42	1659.1	1760.1	2017	968	960.999	699.765
ENSG00000091164	TXNL1	2903	2668	2501	2790	2678	2742	3310	3564	3775	2532	2324	1879
ENSG00000091181	IL5RA	0	0	0	0	0	0	0	0	0	0	0	0
ENSG00000091262	ABCC6	0	3	0	0	1	1	1	1	0	0	1	1
ENSG00000091317	CMTM6	5928	5657	5234	4417	3738	4220	6132	6204	6837	3309	3139	2485
ENSG00000091409	ITGA6	6.001	5	7	2	2	4	2	3	4	0	0	1
ENSG00000091428	RAPGEF4	11	8	21	0	5	3	14	20	25	2	1	2
ENSG00000091436	MAP3K20	0	3	0	1498	1192	1283	2	0	1	2284	2140	1689
ENSG00000091482	SMPX	1	0	0	0	0	0	0	0	0	0	0	0
ENSG00000091483	FH	1701	1518	1379	1458	1370	1636	1858	2092	2150	1053	985	817
ENSG00000091490	SEL1L3	7790	7376	6498	13519	12401	14417	9989	10239	11391	20404	20096	15699
ENSG00000091513	TF	7	6	2	0	1	1	4	5	6	2	1	0
ENSG00000091527	CDV3	30720	27992	25633	32786	29689	28602	36886	39933	43599	29905.4	27665	22342
ENSG00000091536	MYO15A	11	13.001	4	5	9	3	14.001	11	13	12	7.001	10
ENSG00000091542	ALKBH5	5830	5655	4370	4020	4410	5071	7059	7768	8673	8263	7716	5939
ENSG00000091583	APOH	2	2	2	0	0	0	1	1	5	0	0	0
ENSG00000091592	NLRP1	385.882	402.403	347.33	614.001	637.001	690.001	318.811	335.736	481.906	1017	894.002	745.002
ENSG00000091622	PITPNM3	75	67.001	52	35	35	43.001	50	61	50	39	33	42
ENSG00000091640	SPAG7	1044	970	770.999	904.999	832.999	803	1110	1231	1351	1061	894	834
ENSG00000091651	ORC6	2338	2221	1958	2113	1874	2076	2221	2350	2455	2069	1885	1591
ENSG00000091656	ZFHX4	0	1	0	0	0	0	0	0	0	0	1	2
ENSG00000091664	SLC17A6	0	0	0	0	0	0	0	0	0	0	0	0
ENSG00000091704	CPA1	0	0	0	0	0	0	0	0	0	0	0	0
ENSG00000091732	ZC3HC1	735	673	534.001	451	452	545	820.001	891	960.001	437	378	314.999
ENSG00000091831	ESR1	1	0	0	1	2	2	2	0	0	4	2	4
ENSG00000091844	RGS17	1	1	2	0	1	0	0	0	0	1	0	0
ENSG00000091879	ANGPT2	0	0	0	1	0	0	0	0	0	0	0	0
ENSG00000091947	TMEM101	309	304	256	775	674	687	373.001	404	378	629.001	605.001	516.999
ENSG00000091972	CD200	0	0	1	1	0	0	1	0	0	0	0	0
ENSG00000091986	CCDC80	7	3	5	9.001	3	3	3	0	4	23	21	18.999
ENSG00000092009	CMA1	0	0	0	0	0	0	0	0	0	0	0	0
ENSG00000092010	PSME1	3363	3080	2705	4352	4197	4220	3449	3889	4104	3407	3031	2476
ENSG00000092020	PPP2R3C	784.999	791.999	725.999	835.001	719.998	861.001	855	1001	928	895	798.001	685
ENSG00000092036	HAUS4	1213.44	1101.86	1016	1162.07	1204.29	1438	1545	1605	1807	1917	1650.16	1453.06
ENSG00000092051	JPH4	3	3	4	0	0	0	1	0	2	1	0	0
ENSG00000092054	MYH7	0	0	0	0	0	1	0	1	0	0	0	0
ENSG00000092067	CEBPE	0	0	0	2	3	0	0	0	1	3	1	0
ENSG00000092068	SLC7A8	18	17	21	217.001	193	231	9	13	8	267	231	177
ENSG00000092094	OSGEP	1594	1568	1346	1754	1614	1791	1396	1504	1607	1388	1240	974.998
ENSG00000092096	SLC22A17	0	0	0	1	0	0	1	0	0	0	0	0
ENSG00000092098	RNF31	1515.98	1553.53	1132.27	1191.92	1428.99	1614.83	1359.04	1358.68	1662.31	1103.47	1135.02	783.651
ENSG00000092108	SCFD1	3738	3386	3336	2351	2120	2510	4039	4183	4681	2128	2050	1582
ENSG00000092140	G2E3	1739	1637	1656	957	835.001	997	1713	1725	1982	1191	1145	903
ENSG00000092148	HECTD1	7299	6723	6034	5545	4753	6173.9	6718	6559	7494	5849	5876	4624
ENSG00000092199	HNRNPC	31560.4	29075.3	26322.8	40620.5	37641.1	35334.8	37902.3	41708.8	44094.9	36507.9	34218.1	26929.7
ENSG00000092200	RPGRIP1	0	1	1	13	21	9	0	0	1	8	12	13
ENSG00000092201	SUPT16H	14654.8	13703.8	12511.9	16532.9	14408.9	14648.7	15928.8	16974.8	18421.8	14644.9	14053.9	10719.9
ENSG00000092203	TOX4	3501	3340	2954	2498	2486	2751	3675	3970	4224	2788	2596	2026
ENSG00000092208	GEMIN2	613.999	532.999	538	289	273	356.999	701	703.001	695	247.001	267	188.001
ENSG00000092295	TGM1	30.999	32	27	39	29	49	33	30	34	34	36	34
ENSG00000092330	TINF2	2678	2618	2147	1552	1516	1704	2729	2979	3180	1740	1614	1209
ENSG00000092345	DAZL	0	0	0	0	0	2	1	0	0	2	0	0
ENSG00000092377	TBL1Y	0	0	0	0	0	0	0	0	0	0	0	0
ENSG00000092421	SEMA6A	0	0	0	0	1	0	0	0	1	0	0	1
ENSG00000092439	TRPM7	3850	3479	3387	2874	2362	2810	4009	3914	4337	2829	2741	2171
ENSG00000092445	TYRO3	40	23	19	100.001	134.999	148	16	16	15	90	90.001	86
ENSG00000092470	WDR76	4778	4568	4084	3507	3643	3557	6753	7349.71	7718	4730	4326	3410
ENSG00000092529	CAPN3	29.009	35.786	17.164	14	16.517	16.815	25	17.345	21.831	26.838	34.288	17.693
ENSG00000092531	SNAP23	3769	3501	3180	5344	4676	5033	4124	4270	4596	5023	4701	3789
ENSG00000092607	TBX15	5	2	2	0	0	2	4	3	4	3	1	3
ENSG00000092621	PHGDH	317.002	250.001	228.999	10321	10191	10451	263	238	316	9407	8411	6902
ENSG00000092758	COL9A3	46	50	59.999	52.001	51.001	43	93.001	93.001	96	103.001	88.999	90
ENSG00000092820	EZR	23426	21689	18892	16158	15347	15482	28332	30520	32207	18768	17172	14213
ENSG00000092841	MYL6	7877	7434.93	6796	8076	7583	8941	6382	7206.91	7525	7972	7055	5702
ENSG00000092847	AGO1	5084	4834	4098	1927	1881	2157	5030	5049	5665	2247	2195	1689
ENSG00000092850	TEKT2	4	1	4	1	2	0	1	3	8	1	0	3
ENSG00000092853	CLSPN	4706.85	4266	4038	5586	4759	5019	5154	5469	6067	5207	5312	3920
ENSG00000092871	RFFL	4622	4393	3714	533.999	503.999	556.998	4099	4494	4924	371	388.999	334.001
ENSG00000092929	UNC13D	157.999	127	101	67	81	108.999	119	130.999	149	125	111.999	78
ENSG00000092931	MFSD11	335.592	340	280.001	389.003	401.999	471	408.999	440.001	449.998	406.999	385.001	324.999
ENSG00000092964	DPYSL2	1207	1087	996	2035	1928	2317	1359	1442	1593	3058	2777	2214
ENSG00000092969	TGFB2	2	6	0	8	1	0	0	1	4	1	1	0
ENSG00000092978	GPATCH2	774.001	747	695	538	455	452	851	929.999	933.001	395	414	346
ENSG00000093000	NUP50	5518.74	5071.4	4655.64	5098.64	4799.96	5145.92	5723.77	5846.68	6643.93	5786.88	5669.82	4310.74
ENSG00000093009	CDC45	2194	2101	1679	2366	2217	2417	3021	3402	3527	2936	2661	2090
ENSG00000093010	COMT	1235	1081	941.998	807	879.002	1168	1318	1374	1583	555	549.001	408.999
ENSG00000093072	ADA2	90	61	77.001	348	271.999	403.999	78	70	75.999	318.999	329.001	208.999
ENSG00000093100	ENSG00000093100	226.679	192.195	214.526	0	67.249	176.454	99.854	183.548	88.689	77.341	0	0
ENSG00000093134	VNN3P	56	60.999	53	7	3	12	44.001	35.001	46.999	9.001	5	4
ENSG00000093144	ECHDC1	1647	1493	1405	703.999	610.001	615.999	1898	2080	2138	471.999	432	319
ENSG00000093167	LRRFIP2	1726	1546	1448	1374	1316	1093	1740	1943	2051	1215	1131	896.003
[truncated: 60,711 more rows]
