# Supplementary material for: Aggressive B cell lymphomas retain ATR-dependent determinants of T cell exclusion from the germinal center dark zone
Source: J Clin Invest. 2025 Jul 17;135(18):e187371. doi: 10.1172/JCI187371 (PMC12435852; doi:10.1172/JCI187371)
Supplement: Supplemental table 11 [file jci-135-187371-s247.xlsx]

## Sheet: ATRi-DMSO DEGs
DMSO-UP genes: DMSO up-modulated genes in both cell lines (HT and SUDHL5)
ATR1-UP genes: ATR1 up-modulated genes in both cell lines (HT and SUDHL5)
DMSO-UP genes	ATR1-UP genes
ABLIM1	ABAT
AICDA	AP1G2-AS1
AK4	AP3B2
ALDOC	APOBEC3B
BCL2	ARRDC3
BNIP3	C5AR1
C4orf47	CCDC168
COL5A1	CCDC184
DARS1-AS1	CDH24
DDN-AS1	CDKN1A
DENND1A	CFAP70
DTWD2	COLQ
ENO1	DCAF4L1
ENSG00000197813	DGAT2
FAM162A	DHRS2
GBE1	DLX1
GPR146	ENSG00000224521
GRID1	ENSG00000233251
LDHA	ENSG00000260177
LSP1	ENSG00000260772
NREP	ENSG00000266896
NUMBL	ENSG00000270127
OLMALINC	ENSG00000276115
PAM	ENSG00000279670
PDK1	ENSG00000286116
PDK1-AS1	FAS
PEX11A	FCGBP
PFKFB4	FCRL3
PGK1	H1-2
PGM1	H2AC15
PLIN1	H2AC6
PPFIA4	H2BC11
RAD51B	H2BC5
TBC1D22A	H3C10
TERT	H4C8
ZNF395	IER5
	IL23A
	IL4I1
	ITGA6
	JAK3
	JMY
	LINC00598
	LINC02728
	MADCAM1
	MDN1
	MT-RNR1
	OR2T29
	PDZK1
	PRAF2
	PRDM1
	RIGI
	SCN8A
	THSD1
	TMOD1
	TRIM73
