# Supplementary material for: Aggressive B cell lymphomas retain ATR-dependent determinants of T cell exclusion from the germinal center dark zone
Source: J Clin Invest. 2025 Jul 17;135(18):e187371. doi: 10.1172/JCI187371 (PMC12435852; doi:10.1172/JCI187371)
Supplement: Supporting data values [file jci-135-187371-s256.xlsx]

## Sheet: Figure1_C
CDF of CD3/AID nearest neighbor distances
Observed distribution	Random distribution
71.6397	210.117
58.5235	144.001
86.8461	176.518
48.8467	114.683
60.5516	101.441
58.1055	120.562
32.73	126.618
83.8362	160.818
90.4433	136.111
88.37	171.54
83.7929	70.4006
132.171	58.0194
88.3318	88.3318
119.052	146.894
132.501	182.039
112.058	68.9656
155.708	187.856
165.791	183.958
160.064	165.385
187.073	115.04
149.715	117.052
150.799	140.309
124.789	139.716
114.16	122.084
95.6582	165.095
148.106	69.3001
93.4693	128.652
80.8223	142.342
58.3631	164.788
32.7185	165.487
119.186	93.8097
59.298	146.766
234.225	112.237
95.8188	136.479
123.039	74.9533
117.606	68.5456
142.602	68.893
96.5194	95.2169
166.469	43.7321
86.0189	176.853
35.6721	191.946
211.148	61.2882
217.272	47.0425
205.724	100.603
176.16	92.0122
197.254	70.0018
214.054	109.554
77.5403	225.846
116.673	192.897
146.239	129.001
182.501	155.3
183.869	129.059
131.004	191.116
95.0789	229.23
97.9145	48.4484
108.317	123.167
139.014	50.5668
162.103	27.0601
144.504	75.6059
154.179	106.209
185.225	49.2367
115.062	64.7012
196.337	50.5099
89.8902	100.679
263.067	55.509
178.293	75.9901
329.247	82.2709
269.267	31.8198
327.152	54.539
342.473	58.1378
361.612	78.5828
254.118	115.569
194.726	60.6321
220.096	108.021
371.427	138.917
146.24	149.911
344.327	154.007
177.19	84.6005
188.308	83.6316
125.822	126.59
160.225	69.067
143.012	97.5564
91.5259	152.444
231.709	76.4738
184.522	20.8926
333	191.001
163.524	28.8444
275.613	140.65
139.772	48.0416
85.2658	193.381
320.503	201.048
347.032	264.899
316.986	294.462
68.8077	147.937
295.187	262.349
47.5631	127.19
293.936	328.999
272.988	303.876
207.153	186.127
84.0074	127.892
125.1	153.859
89.4832	93.2443
183.981	188.702
157.36	172.271
196.8	183.115
220.826	234.373
169.217	158.903
230.144	179.424
229.785	155.379
89.2328	49.2062
202.766	153.02
175.36	166.712
181.534	139.181
64.0019	81.9908
97.6281	160.964
92.1141	106.589
63.1862	124.423
123.912	73.9797
169.662	98.5051
150.064	73.1642
122.004	65.5019
132.164	125.384
168.945	117.209
205.76	153.507
131.732	85.8036
117.835	74.5822
67.5463	51.5388
90.6159	31.6623
41.8629	71.2618
229.459	131.034
326.684	173.281
277.545	153.207
374.588	149.503
415.721	109.331
236.823	109.902
374.641	145.726
85.5862	92.5
330.164	134.807
297.594	61.9294
136.242	57.717
364.216	71.5629
373.852	106.425
319.219	90.1235
398.135	73.1095
163.007	182.784
90.7978	247.133
135.383	107.839
351.063	44.1616
242.293	123.573
371.726	46.7172
331.765	124.464
276.417	89.6619
337.53	119.258
119.605	197.455
352.303	63.0754
62.3899	217.081
188.009	129.021
83.2301	203.309
306.262	30.8058
279.79	88.2836
158.639	145.892
328.064	61.5833
233.944	83.7735
270.623	63.6573
216.105	151.919
214.933	168.024
106.231	163.705
261.073	104.734
287.339	45.0028
249.904	120.96
246.077	113.111
256.743	134.419
242.903	95.6151
228.116	68.0165
217.297	32.0039
298.136	74.8949
216.163	100.688
291.414	96.2198
196.119	91.8654
255.721	64.846
157.728	114.405
226.125	86.9166
221.606	114.356
204.356	97.2278
273.65	51.1713
187.833	51.923
175.094	63.7672
168.17	56.0803
161.719	88.5226
165.503	57.6823
182.742	91.7061
109.895	137.205
86.7943	123.102
228.382	56.7847
134.618	93.6056
92.8238	54.2033
104.425	78.7099
132.975	69.8015
33.6341	33.6341
127.54	105.845
181.599	224.643
100.45	118.559
78.9462	122.1
158.74	182.823
70.3314	120.46
100.849	69.4622
89.9027	72.4707
106.895	56.0357
302.12	175.328
210.15	63.0754
289.834	34.442
450.707	117.116
495.471	149.375
430.074	77.7126
492.11	111.966
543.41	150.188
504.18	81.3019
581.287	161.645
307.189	55.2268
292.355	66.2514
255.203	104.041
369.423	62.1691
285.516	101.71
463.186	136.191
317.45	97.6217
315.988	118.567
293.804	137.689
314.144	138.501
75.1349	169.367
88.9565	124.122
125.126	172.547
134.064	142.556
130.561	159.916
186.717	206.282
74.7329	41.1947
211.638	199.602
64.846	27.281
66.5301	61.327
92.6337	70.9524
52.3689	38.513
105.727	79.6633
122.46	89.5335
107.379	47.101
110.269	36.2836
122.745	64.8151
139.686	114.997
129.988	60.1851
146.257	82.6196
143.022	69.4622
122.376	71.6327
155.081	103.394
154.565	79.3788
258.539	135.987
245.614	28.0178
235.046	35.9201
254.73	45.3542
224.723	81.0247
181.676	156.215
120.197	80.5745
69.0978	79.8499
132.311	58.2795
47.2573	118.559
96.8104	167.644
153.825	119.004
38.5389	111.383
133.576	148.493
188.481	132.606
161.815	153.917
67.0559	123.217
101.934	169.501
141.824	179.728
109.738	164.361
99.4409	144.238
126.317	187.431
48.3374	183.153
198.281	246.082
49.9625	164.144
86.0131	170.165
213.505	254.401
154.156	154.156
454.449	153.001
336.839	136.033
258.909	51.0784
131.214	91.1112
243.205	40.4042
417.469	243.463
163.387	81.3204
96.8723	220.871
101.785	138.008
188.835	203.432
184.481	186.752
208.522	176.006
101.372	139.202
155.276	145.073
128.819	137.743
93.7777	65
96.5	128.908
104.425	61.5163
91.4289	59.5063
60.4669	48.5412
56.1471	68.7841
97.9439	117.73
78.8448	73.4932
93.6923	110.119
80.1265	80.1265
75.6736	75.6736
92.6094	92.6094
43.1567	56.8903
87.8422	87.8422
51.8001	83.3577
36.4006	78.5955
70.7619	67.2031
97.6934	95.4529
36.7865	60.7454
127.351	89.9027
143.423	34.0771
207.916	40.302
346.517	23.0054
262.989	49.6613
301.719	81.5061
262.458	68.8186
173.328	35.107
120.052	86.2699
284.502	26.6693
300.5	71.5018
240.967	46.4247
265.153	49.4975
236.358	74.3303
312.542	48.7494
287.589	24.4387
292.814	64.8845
260.542	76.5376
244.477	43.4166
274.347	48.9004
128.5	72.3136
155.465	36.6947
192.967	69.0072
193.331	36.2802
230.762	31.1849
147.8	36.5547
177.601	67.3573
142.199	93.4251
39.538	137.569
87.7568	166.557
52.6901	144.067
66.5751	85.5292
54.2033	93.7043
40.1404	40.1404
113.992	48.6236
114.958	61.9052
34.5254	34.5254
73.0274	31.241
96.0013	45.025
95.1538	70.445
110.391	52.0096
91.9035	82.6695
111.894	70.4006
191.51	38.8104
178.959	55.1112
209.371	54.3162
204.823	27.4591
42.0595	57.4543
125.19	112.272
150.047	109.282
254.23	71.0106
195.412	88.4774
49.0917	49.0917
34.785	68.4105
202.297	33.3542
155.86	39.0513
173.137	50.9902
344.828	44.7493
362.619	55.0204
346.891	43.4166
376.249	42.1011
349.432	49.8222
480.594	44.601
334.288	46.8028
380.527	67.6757
323.507	57.28
338.869	77.8845
99.3793	85.5643
324.247	20.5244
317.429	56.376
294	51.4126
86.0233	86.0233
208.368	36.5855
185.506	61.2066
204.769	58.7133
249.188	53.3971
239.066	28.64
51.0882	95.8854
88.7257	34.3402
26.9676	26.9676
96.1353	96.1353
69.2694	69.2694
96.4806	96.4806
90.6711	124.122
113.06	113.06
97.5295	62.3398
87.2726	65.9109
61.8547	80.576
38.5811	84.2021
39.8026	109.619
110.619	72.2496
53.782	77.2739
125.801	85.3713
144.607	87.808
113.653	68.427
145.332	103.31
162.019	88.941
164.275	24.2074
193.278	49.328
175.608	28.4605
196.251	46.6181
242.378	47.6367
158.673	31.4841
187.417	64.158
148.068	97.7471
91.9416	87.4486
78.0849	132.111
155.416	31.6741
60.4649	74.4648
105.386	51.5024
76.6877	77.9503
68.9094	60.9262
145.473	60.1207
104.367	87.284
136.452	134.455
178.615	43.1654
133.799	70.1944
122.794	130.455
147.589	160.339
129.303	183.208
150.331	180.203
62.8371	101.53
90.6449	159.287
86.6098	152.896
49.679	135.577
118.697	156.924
54.6923	141.206
72.2669	98.3628
102.182	120.739
25.807	115.871
95.9544	102.786
67.9154	91.5669
101.553	130.485
69.3001	105.959
132.084	96.0052
86.3308	53.5934
196.642	81.1187
95.0224	102.354
196.912	90.4461
62.8371	39.538
125.54	52.3546
121.001	92.3864
65.0404	25.6759
32.0156	44.1192
88.1419	28.6094
135.673	75.738
51	59.9604
46.9068	44.2069
87.2482	61.9213
80.2636	89.8067
187.832	89.237
193.381	79.1596
234.526	49.7016
236.109	55.5563
203.138	110.808
155.636	75.8765
134.001	70.578
144.188	66.0303
128.876	65.5019
161.433	66.9403
131.515	106.607
100.624	94.0013
79.77	43.3417
64.9346	124.829
66.8001	137.252
89.7469	115.755
121.619	78.4761
157.665	47.3973
35.0143	112.629
66.8506	134.909
45.9918	104.629
54.8566	54.722
77.3127	58.5021
58.5021	75.6637
88.1618	51.7929
71.0633	76.1347
129.812	63.2456
78.729	34.821
52.6901	59.8874
98.0434	93.7243
173.624	56.029
165.585	20.4022
125	68.7314
78.2432	85.9317
148.946	78.4618
204.271	41.8151
150.636	83.4386
168.708	77.1298
134.34	24.2539
60.7474	108.946
155.077	62.7575
44.7493	126.004
68.0459	63.1269
91.14	42.2019
100.986	67.487
143.696	44.139
55.6529	55.6529
112.718	38.2688
75	75
75.5844	75.5844
142.129	41.34
113.192	82.0747
84.0536	84.0536
121.903	103.24
105.671	105.671
159.02	82.7073
86.7078	44.2069
45.3486	39.2747
50.9902	110.083
280.011	61.5833
166.771	181.64
138.76	215.131
327.439	100.7
306.355	69.3776
170.196	124.279
275.831	78.5494
149.541	152.178
146.555	89.3323
115.985	114.583
94.41	105.119
100.385	70.445
483.761	196.978
370.962	118.512
442.586	152.315
483.783	184.679
414.981	120.559
432.874	130.507
121.43	60.731
400.8	99.1375
412	106.706
436.331	129.504
73.1198	90.0472
118.273	88.5579
90.0069	117.853
168.585	87.1923
178.73	110.87
580.166	199.111
185.134	140.132
342.277	73.0154
41.5933	135.824
441.303	93.7243
477.37	59.6657
365.738	98.2293
316.642	145.344
372.181	67.1863
143.694	145.362
353.637	45.412
293.371	137.591
49.8197	49.3964
118.584	92.662
168.15	136.693
172.604	49.4217
121.037	46.4785
148.871	76.5768
39.4271	106.039
104.941	123.679
48	111.665
135.493	124.632
93.1719	84.8999
269.78	185.607
228.668	146.858
126.738	52.3116
109.933	47.9088
142.636	119.955
110.233	86.7208
289.809	179.308
158.354	37.7922
142.254	106.632
233.688	93.5
383.707	140.226
254.412	78.0208
179.289	136.193
243.789	56.7208
378.029	116.654
352.185	136.858
402.316	106.923
294.323	128.041
291.668	85.6636
383.377	63.0079
160.83	121.031
294.015	40.8534
353.76	33.1097
403.034	49.684
416.832	71.9201
277.68	45.9157
247.891	46.057
324.688	141.651
348.531	155.618
277.853	88.9452
267.859	75.5066
245.726	52.6522
155.953	204.727
115.734	221.058
107.737	258.992
169.098	209.246
149.586	221.636
135.351	235.971
220.239	151.632
232.384	255.707
236.681	236.681
212.107	212.107
176.95	176.95
133.912	133.912
144.001	148.486
112.921	112.921
131.001	207.876
153.118	229.578
95.4372	111.4
62.3258	110.473
42.4794	91.2921
200.555	57.2189
132.16	103.646
102.774	85.7394
165.421	130.035
152.178	49.9049
145.794	77.0276
167.452	101.02
216.393	140.175
189.336	96.6295
213.101	127.769
186.507	67.0392
213.533	115.936
178.999	75.8222
99.7108	111.572
99.2938	81.1804
58.6728	81.1326
188.818	36.1836
180.025	65.0077
201.828	95.2943
140.872	81.4371
216.837	127.284
189.729	130.462
239.109	162.992
212.085	188.619
87.145	92.404
148.661	145.177
60.3096	95.9714
140.015	149.265
179.678	109.664
147.8	111.374
631.751	57.8813
604.437	102.764
553.926	138.674
567.509	106.5
763.155	40.2492
606.367	61.7454
467.27	176.173
594.7	64.1814
433.75	95.9401
656.294	39.3001
654.773	56.3959
450.25	122.194
488.246	158.145
711.607	145.383
735.144	177.89
752.156	244.9
691.175	130.561
743.805	257.757
452.052	197.211
703.096	195.108
722.94	214.758
707.747	228.653
673.895	153.679
418.207	179.618
598.273	36.1836
665.541	192.806
649.018	193.061
638.345	142.837
619.245	161.007
608.817	140.357
605.265	188.192
171.421	61.4837
162.39	116.47
223.509	99.4032
303.589	138.478
280.254	113.557
275.991	140.216
137.884	139.421
251.898	100.967
230.8	124.861
231.638	82.5379
189.35	164.076
162.915	199.462
140.821	70.7549
122.909	229.869
83.006	106.669
101.126	83.0135
69.3776	210.828
177.913	100.719
90.1471	94.1608
117.5	93.2309
113.385	61
138.847	45.0694
121.198	94.6375
166.883	145.497
184.755	152.48
124.182	78.6924
67.0522	104.906
89.5056	68.0074
153.594	74.6676
178.788	163.311
98.4124	134.501
133.583	202.766
281.373	281.373
254.285	254.285
225.499	290.448
139.539	185.648
170.788	244.574
212.241	250.009
119.96	180.755
173.177	265.726
191.628	211.967
117.527	228.771
151.001	222.407
454.861	311.471
360.007	219.775
422.139	276.568
425.728	301.672
380.994	224.456
452.134	359.603
436.305	330.704
131.275	68.884
115.179	113.565
87.0201	181.718
371.079	251.711
350.38	217.118
414.502	305.436
399.138	312.525
73.7784	109.747
310.346	200.769
330.623	277.13
44.1418	192.305
150.37	54.4472
324.225	164.238
122.091	186.944
132.189	101.304
483.271	105.643
464.947	149.393
489.157	77.7978
447.846	138.316
432.842	158.885
444.439	153.272
430.721	184.396
503.12	84.2749
413.189	180.17
443.415	132.028
417.783	153.708
466.004	115.574
444.87	120.587
486.104	147.815
314.078	70.7107
393.816	163.233
360.813	216.791
254.461	110.01
407.355	207.697
226.014	146.131
337.444	195.515
168.85	195.743
275.229	167.966
313.54	150.546
271.498	154.263
102.303	132.544
146.213	81.1865
151.714	194.023
179.12	198.618
106.501	152.015
139.365	188.225
79.6006	133.159
161.494	190.18
265.266	93.2483
119.124	127.297
109.772	143.96
142.618	225.679
51.614	164.162
206.962	184.114
250.348	141.522
148.857	115.361
251.156	50.7592
90.9024	33.9706
109.275	204.316
183.208	208.193
197.226	177.518
75.4934	100.679
44.0114	171.571
265.34	223.139
249.284	196.345
260.169	194.487
213.588	171.84
289.387	309.54
246.191	237.043
293.382	328.639
195.784	183.524
186.011	189.471
202.423	236.834
61.502	48.6544
128.565	128.399
51.4636	119.567
86.5	57.1183
92.635	92.635
102.344	102.344
175.206	131.303
140.842	115.434
60.2101	60.2101
52.3259	52.3259
86.2337	75.9095
198.862	97.4025
187.319	82.2268
103.847	34.0918
88.7764	88.7764
186.929	65.622
137.216	142.265
102.782	124.182
131.615	53.3034
109.605	93.2657
162.889	67.4259
131.341	112.539
86.4523	132.885
108.897	89.7009
41.3673	119.888
32.2219	24.0832
84.4808	84.6242
106.231	41.3552
43.061	100.846
286.44	40.078
231.449	75.0683
292.691	142.64
272.125	174.191
253.101	202.939
274.857	127.763
287.535	97.9439
256.384	156.016
222.042	195.349
280.849	86.7785
223.692	175.203
211.468	105.628
196.754	165.94
188.293	70.0928
157.153	169.036
165.656	111.325
231.638	67.3071
145.672	69.6348
197.006	92.1358
165.053	87.0129
222.886	62.9007
160.328	146.759
46.0977	58.1055
42.9942	75.3741
162.415	70.859
81.7068	38.9134
144.935	124.788
48.6621	225.198
117.759	54.9045
244.962	113.051
267.504	135.835
220.078	93.7043
260.987	92.9422
254.421	122.239
184.328	133.271
223.938	45.9918
223.833	92.6634
189.305	122.772
201.06	92.4026
79.5691	79.5691
162.201	181.175
180.314	166.272
124.531	142.522
84.8999	88.3091
83.7153	32.5
53.4883	48.5644
41.0031	41.0031
185.003	138.947
117.478	75.8765
157.892	140.855
113.406	113.654
150.713	165.873
117.739	91.0082
164.3	129.663
98.7851	64.6413
139.79	37.3363
165.027	68.8059
171.599	39.1472
169.662	52.0096
69.2044	137.306
112.935	121.368
328.517	57.0197
310.992	50.9828
309.271	26.3154
304.554	33.2415
378.963	85.0368
294.31	81.8917
348.448	101.833
243.381	70.926
265.542	101.846
190.78	82.453
306.21	57.0636
219.621	110.136
281.114	57.5087
211.996	88.0696
123.032	95.1972
119.052	50.7174
256.188	53.3034
211.286	47.6288
203.62	86.3973
94.6903	82.2982
64.158	81.4125
192.04	83.8048
142.941	46.6503
107.424	32.9318
190.322	77.8332
159.632	46.8722
149.05	59.927
153.842	89.6772
186.489	19.9249
102.207	36.6231
123.087	53.7587
79.1912	89.0295
67.309	29.5
144.694	76.0806
54.4656	81.0386
122.729	88.2511
75.8716	96.5518
48.013	126.769
36.9087	36.9087
97.1249	74.8214
68.5511	68.5511
92.9139	129.812
77.7126	59.1481
201.04	55.3376
109.115	53.0212
73.6919	57.3149
104.643	121.701
196.912	37.977
72.2305	36.0035
78.3151	106.298
87.6427	21.6449
102.06	30.8586
73.7055	93.1518
119.462	56.225
95.7249	80.7419
166.729	63.4114
94.4299	78.1089
139.701	22.1416
199.531	96.2133
54.3921	79.1912
244.766	66.9216
136.796	45.6755
133.027	107.529
247.405	91.022
47.4684	76.2709
141.62	43.5574
153.066	106.492
210.193	56.0089
107.57	70.4361
117.577	69.0507
101.826	113.138
166.016	109.34
88.4378	44.6374
195.433	75.3293
177.821	65.0538
53.5374	65.8976
187.271	99.6444
134.792	91.571
89.1992	65.5
172.792	127.705
94.3835	94.5569
119.417	129.481
122.406	241.479
120.99	144.001
93.7043	119.963
98.7446	135.791
144.106	249.77
74.6274	106.794
209.576	87.023
95.8658	100.927
129.059	107.005
123.794	128.165
47.6052	80.0062
65.3165	69.7943
147.405	204.846
103.592	116.829
148.081	94.5476
152.764	174.509
208.04	104.48
83.0557	50.1124
17.1172	50.0025
65.7362	78.8733
144.281	51.5873
175.506	78.4235
94.0851	98.6978
199.078	102.237
188.597	128.628
155.818	96.9033
19.1442	21.0297
232.502	180.849
247.768	160.019
127.581	97.269
220.565	144.693
137.052	85.0059
178.37	117.273
183.361	60.2163
164.433	73.624
38.4188	56.8001
152.566	92.473
126.207	72.4517
321.753	75.3674
208.668	39.6295
117.273	65.7343
71.1513	49.1172
47.0239	63.2949
70.23	75.3608
224.905	56.0045
129.408	75.3077
126.833	77.2739
157.459	41.1461
181.534	21.6622
189.154	57.2931
188.353	30.5164
154.943	40.8044
94.5648	44.3424
97	69.1755
101.513	79.7261
135.267	61.3209
77.3595	88.0696
35.9235	111.966
167.487	90.5166
212.02	71.8766
80	71.7008
201.77	91.3469
111.779	56.6083
176.45	103.586
110.368	55.0091
190.066	77.9118
164.842	105.576
167.13	72.3136
102.285	135.953
57.0548	74.8415
92.72	147.839
85.7336	63.7907
120.094	47.0346
77.6611	30.104
280.145	129.341
101.846	77.8974
260.548	114.914
301.402	138.352
72.9812	124.549
154.293	27.074
129.928	43.2926
171.553	70.7248
136.019	53.528
97.1404	45.7411
107.615	72.1006
176.299	41.2311
113.719	61.8809
147.365	63.1447
184.476	53.6656
187.417	72.5569
303.712	59.7013
221.165	43.9602
302.688	90.0805
103.175	59.298
262.157	49.6588
312.004	71.0106
249.261	86.4089
277.968	71.767
140.116	79.2464
188.042	38.9423
224.216	35.107
165.303	53.4649
190.713	90.2067
144.676	50.5099
227.335	51.1566
199.489	69.5881
303.49	53.8516
188.213	34.6879
149.303	110.097
145.617	124.861
216.028	33.0946
271.331	52.1464
249.043	40.1404
244	29.2746
134.063	59.1545
105.505	84.5178
93.3622	129.833
68.8204	131.477
40.4011	103.114
135.96	90.2843
255.173	110.528
271.165	73.5272
92.9045	193.107
145.542	205.661
199.2	225.545
131.518	219.395
42.7376	161.131
54.353	22.8528
54.1202	72.5603
152.507	116.345
200.757	147.718
162.814	132.832
212.515	174.783
219.531	169.547
220.688	58.0345
201.262	89.0969
274.002	160.569
272.942	61.7454
319.39	93.6082
325.774	80.2901
319.087	50.5594
330.164	76.3217
356.549	61.1923
435.466	103.756
429.349	54.2079
280.336	103.788
259.014	113.851
273.695	84.3356
211.113	117.184
230.544	81.8413
173.151	103.519
224.349	42.2966
114.586	103.48
299.871	54.3346
39.0448	122.583
219.21	91.6542
216.381	134.082
222.358	140.265
359.364	113.018
299.213	58.4658
348.861	103.465
277.778	25.5
362.969	65.1556
190.042	41.2826
222.182	51.4417
105.305	105.795
221.651	67.2031
257.657	32.8101
110.494	121.972
250.458	74.7027
142.501	120.077
280.284	96.0534
319.197	64.6607
165.849	121.016
318.402	71.4318
229.225	52.5405
348.554	72.6395
135.695	140.863
287.335	36.6776
361.308	56.9056
129.254	161.06
95.4686	121.624
341.714	45.3982
66.6277	119.568
41.2704	145.755
178.984	129.912
245.502	129.28
215.688	142.307
40.1528	101.766
182.839	143.263
144.446	141.889
94.2245	90.1901
67.0075	53.7587
135.248	108.24
216.633	115.004
109.345	37.1214
198.803	92.0571
136.303	87.1923
119.96	71.7948
219.16	76.5588
361.548	142.225
254.914	77.1444
352.533	109.252
319.431	120.341
320.478	68.884
223.254	89.7469
204.091	37.0135
181.671	44.5702
282.666	84.2912
265.406	91.1949
80.5621	30.8058
22.6771	150.696
108.759	129.562
135.581	60.3842
141.043	56.0803
119.161	69.0453
143.284	75.9622
97.8902	89.5237
84.4408	79.5251
27.6812	42.9418
108.845	100.927
56.6083	38.746
52.7115	164.551
1142.85	335.652
985.824	396.498
970.884	406.205
965.099	458.416
894.671	380.797
900.104	442.833
898.52	400.613
894.86	318.354
894.49	427.182
910.524	268.91
880.057	391.413
882.319	448.065
867.591	409.599
868.126	293.515
855.407	451.068
850.053	372.404
859.288	431.918
837.616	399.858
836.372	427.014
819.028	305.402
813.089	353.733
805.169	325.358
765.537	327.285
731.198	387.572
706.712	389.802
541.179	264.653
502.574	171.292
468.122	99.7246
432.947	91.8286
436.642	67.5426
445.201	92.1982
109.869	271.032
134.206	281.301
238.333	98.195
175.535	126.867
84.6936	172.949
64.9038	192.51
73.9341	188.099
39.538	218.115
440.336	249.93
357.066	316.321
621.595	118.103
469.793	271.4
654.395	114.51
427.084	264.023
674.287	121.871
583.027	191.004
387.573	153.102
514.113	271.132
700.484	159.287
543.101	266.207
584.903	236.508
799.235	155.978
862.913	88.2553
451.558	117.776
837.159	123.759
873.962	81.942
866.418	94.0053
818.918	147.765
909.415	69.7657
638.942	193.885
1067.51	117.398
1081.16	130.584
676.503	190.611
777.359	104.844
1110.71	160.148
747.76	122.066
943.717	72.6223
662.355	164.317
1129.51	181.056
980.302	58.2001
1065.14	146.377
821.311	54.7449
1125.8	198.435
933.243	70.3154
960.277	61.8324
979.23	73.2069
1120.05	184.53
1082.35	144.088
748.207	34.2235
757.481	52.9646
1087.62	223.806
1064.91	267.64
1090.82	181.376
252.239	48.5026
293.704	219.621
319.51	72.8869
278.615	210.673
298.19	68.2367
128.316	89.4232
220.298	262.561
66.4078	51.87
225.858	187.02
280.361	86.8332
256.223	80.025
235.464	95.6883
122.001	88.6242
171.234	309.595
234.973	196.115
192.381	288.85
115.907	116.619
105.272	89.8735
225.942	258.496
136.69	118.504
197.136	165.313
278.173	131.004
245.319	148.513
152.166	164.769
169.739	321.677
157.198	162.577
307.803	156.979
166.407	165.077
263.473	226.761
316.89	178.959
291	180.583
280.707	197.391
355.889	232.81
326.538	227.641
309.235	211.155
203.127	200.276
406.21	254.83
345.561	103.823
332.675	87.5857
385.945	110.048
356.629	80.1826
289.366	129.26
375.668	75.0417
430.139	210.913
411.924	35.8469
394.9	36.3593
419.436	190.401
439.546	75.738
362.661	138.443
450.809	220.062
427.149	143.2
427.51	103.549
285.007	59.3486
478.111	98.9002
464.406	144.964
481.121	193.352
520.732	97.4936
371.161	130.156
396.374	155.223
537.492	117.925
545.302	84.7732
555.079	57.5847
531.774	114.017
432.517	192.584
480.995	239.776
522.922	142.522
550.833	147.229
576.428	63.3344
579.25	109.659
461.577	225.201
616.883	78.6336
354.346	133.959
315.723	122.066
551.855	314.875
249.257	146.309
332.455	142.004
554.423	317.052
610.525	226.303
606.535	305.776
644.187	253.16
622.071	240.408
56.4646	443.004
104.648	465.52
74.788	458.53
44.0454	401.995
46.0136	422.64
49.1172	352.191
128.138	351.989
108.674	298.21
134.949	306.712
122.578	299.04
255.277	296.652
125.447	250.341
57.0022	167.95
89.6688	36.6231
371.497	93.1679
356.092	96.3172
128.628	197.112
1074.7	184.311
1048	227.759
1023.18	289.206
1015.85	279.536
1031.3	188.794
753.294	105.045
1005.28	270.363
1039.72	231.019
993.44	263.265
887.155	215.186
1015.71	254.217
1003.64	240.842
836.709	230.773
683.852	250.857
633.439	294.932
799.652	151.321
605.388	314.885
784.841	326.58
626.407	301.1
752.463	124.149
774.268	144.499
790.972	99.1262
750.501	94.0558
716.07	131.203
678.48	108.924
647.42	69.0887
665.042	38.9487
687.722	32.1403
470.536	91.9035
442.752	293.204
688.364	117.552
545.144	24.5051
404.949	231.519
366.414	152.192
527.472	151.958
591.042	225.61
298.724	175.398
522.793	272.412
282.661	105.33
386.487	210.236
304.912	139.946
374.548	180.501
384.449	192.267
50.5223	309.617
288.363	172.827
293.5	148.061
112.54	62.1289
125.093	140.649
49.5101	66.4248
61.1658	33.9485
32.5576	58.5427
49.7443	113.57
479.542	178.475
498.414	191.213
474.782	161.228
150.364	105.149
453.004	153.69
325.915	79.404
197.591	114.221
292.029	48.5103
261.565	59.7704
128.222	92.4838
226.659	108.794
357.953	144.555
299.234	177.686
428.772	75.3077
168.102	77.8155
218.294	107.615
272.497	134.504
145.121	85.119
385.778	85.9142
198.727	41.836
176.529	59.2305
247.245	33.8379
164.123	69.7585
281.745	63.2179
204.334	46.0977
134.612	80.5559
29.2959	116.656
259.474	78.9462
148.718	79.6116
141.121	58.0904
83.7153	59.7704
194.315	97.8008
209.774	105.562
262.349	119.963
254.366	37.3129
246.808	116.504
242.638	105.842
287.141	132.795
259.386	150.693
294.539	117.9
609.629	174.713
286.845	111.163
418.266	135.791
293.81	177.609
325.257	80.5993
475.248	150.968
315.753	116.904
331.803	79.404
423.355	90.4765
447.465	157.963
449.04	126.4
568.899	142.501
305.837	105.757
283.659	170.354
285.546	93.9601
383.114	126.784
254.217	143.472
527.144	119.821
235.691	145.019
538.203	141.107
495.633	104.16
392.256	66.2288
440.984	38.4252
210.842	107.862
388.526	49.9925
213.309	77.1525
215.431	161.901
364.969	86.1757
522.701	141.4
178.992	152.122
205.393	40.1155
405.078	47.1831
339.354	100.322
350.689	84.2571
371.586	54.4266
475.4	96.3133
260.05	155.123
427.638	46.768
334.159	100.942
251.591	98.8585
254.159	139.496
245.659	106.542
445.104	83.6615
232.138	147.713
143.148	82.0061
238.165	151.384
124.182	56.0089
99.0202	70.7672
200.215	167.68
463.834	117.755
85.8662	88.6002
225.967	92.1643
316.251	80.9938
84.6832	98.3933
115.906	59.4832
60.8769	88.336
65.8502	124.258
93.8856	92.9973
91.4945	144.085
267.949	114.962
220.514	91.0014
427.066	28.3769
148.561	112.661
331.112	76.7219
322.112	49.5202
245.134	60.7454
300.949	137.322
286.204	62.1631
271.932	51.6962
235.734	89.4218
203.177	27.3542
117.308	55.581
122.038	50.7001
47.2705	90.9849
147.597	25.9615
65.5687	118.577
60.1664	115.027
117.261	104.788
94.0851	77.5838
122.262	59.2558
139.243	40.9176
150.543	137.355
164.817	67.862
129.653	170.162
205.022	155.635
102.391	116.4
242.621	130.92
171.299	187.655
221.02	74.5268
198.223	221.053
250.225	44.5786
47.7938	82.1295
66.8431	100.125
138.159	77.9695
171.121	195.092
196.642	192.019
392.338	158.655
550.346	70.5142
247.164	168.429
404.793	130.462
189.077	148.068
344.632	179.667
223.831	152.201
463.195	125.706
526.122	107.295
391.66	132.5
423.807	168.364
332.029	189.225
409.038	146.373
452.24	88.3869
388.521	98.3933
400.69	148.53
371.248	68.7314
384.365	111.349
428.962	34.0771
256.582	53.1507
342.003	124.142
362.02	77.4145
375.255	42.6878
272.94	31.6228
335.384	114.696
306.8	26.5
431.978	70.0446
252.786	49.8197
459.985	41.0031
500.532	70.5992
422.841	40.1061
235.053	78.492
371.808	86.6386
207.962	52.2733
217.787	80.8718
211.514	85.3478
191.975	49.2443
181.838	49.5025
346.094	47.5946
387.868	24.6272
175.796	90.7855
379.306	60.8215
312.159	101.828
236.035	99.6356
363.161	57.3149
319.385	56.0803
336.296	87.2726
221.23	51.0612
246.853	150.636
195.154	124.122
182.017	123.71
76.5572	91.0014
152.507	76.8001
109.418	78.8067
38.0789	27.4089
42.4382	38.1379
65.947	85.7351

## Sheet: Figure1_D
CDF of CD68/AID nearest neighbor distances
Observed distribution	Random distribution
31.6623	37.6364
94.0651	116.513
97.5051	108.683
72.5017	84.0669
98.4695	104.005
134.571	105.476
35.6265	78.3023
73.0069	21.5928
50.4876	24.6982
24.7487	47.0027
45.6755	26.0192
91.2264	45.6755
128.01	81.5414
61.1658	60.4008
48.9924	48.9924
72.279	202.074
156.51	110.028
101.898	174.334
137.523	143.462
103.408	62.7953
120.507	77.3466
79.0253	40.5216
81.168	195.226
49.5101	226.125
158.152	121.183
148.143	103.543
120.753	76.8846
164.72	118.87
114.841	44.5253
34.1248	34.1248
37.822	43.4195
60.3511	223.922
114.001	174.453
147.411	105.766
100.001	41.3824
85.2482	202.2
32.5154	32.5154
158.986	120.388
160.811	149.037
133.576	87.8649
40.9939	40.9939
93.255	81.0571
49.9925	49.9925
62.6778	58.5342
136.712	125.867
133.959	168.915
65.8027	65.8027
111.097	55.1385
119.407	54.8293
55.7517	216.959
107.802	172.677
36.4726	233.317
69.1809	39.5885
149.215	141.852
94.2258	80.6226
118.065	114.089
83.7616	189.275
139.464	145.497
46.5027	30.7612
104.471	92.8036
67.6923	204.12
81.7634	189.003
110.051	109.262
99.0581	99.1615
96.9704	27.9866
113.719	159.364
144.014	134.317
122.319	107.912
135.094	126.151
73.0839	85.7861
76.5572	200.692
89.3378	172.085
103.045	156.51
49.0408	45.5686
69.545	49.5025
109.124	131.28
102.753	80.8594
110.368	72.9452
31.3249	29.0172
69.0797	157.691
134.201	102.005
81.7083	129.411
61.7191	52.5381
55.2268	175.768
33.9485	32.1753
65.192	135.057
93.5909	57.3171
100.859	105.119
83.4341	82.4697
122.488	80.0391
44.2549	30.7002
88.896	45.5467
76.0411	39.246
68.6531	45.8394
93.516	94.4524
73.0154	58.3888
69.78	97.3049
104.738	74.5017
89.7622	41.7163
87.1321	33.4216
55.2381	91.9905
119.014	39.1312
90.312	57.5521
51.7422	80.5248
95.7314	29.4109
82.3119	73.6088
93.086	51.0539
75.5993	42.2966
46.1736	46.1546
72.7478	32.0039
66.7271	29.5042
83.3547	73.7462
59.2305	29.1204
54.1295	69.5162
36.4006	44.5253
86.3264	41.6293
87.6641	27.0185
74.0608	28.2577
96.8736	34.3548
48.2597	53.6889
68.3977	22.0737
89.1572	27.5545
51.6769	37.1214
80.2761	36.868
70.4557	37.3363
99.9025	35.6406
62.9484	98.3514
40.7339	65.8369
50.2195	45.31
98.6572	58.2001
23.3077	69.4784
70.5071	36.1386
73.6919	78.3023
54.9932	40.3299
73.2206	57.9008
39.579	29.6521
68.7841	86.3481
102.927	65.2476
73.2206	57.5543
69.4208	81.7267
89.567	47.2573
57.5608	115.18
109.041	37.9012
43.6177	88.0142
65.5076	51.4781
142.299	33.6341
114.714	31.7057
129.341	32.73
89.7399	67.1509
132.753	48.6004
166.05	64.6935
153.794	71.8053
102.826	39.3605
30.2035	84.7127
86.6271	37.3664
59.5189	92.0869
99.5691	80.5015
57.6585	88.7694
109.611	47.101
134.887	24.9098
123.2	100.624
87.2425	105.514
79.1596	98.1644
115.7	57.6585
80.399	80.576
111.018	103.598
100.581	48.9719
91.8708	18.5607
52.8441	29.7532
69.4874	24.8244
31.8944	60.959
63.5472	57.8706
127.91	75.5811
137.166	35.7946
18.2003	49.0917
23.5053	32.8824
103.078	15.7876
63.2811	52.1752
69.1104	66.3363
103.947	28.7793
126.888	23.7171
87.4314	61.0942
114.08	40.4011
125.009	36.4966
72.1388	78.8067
99.7121	51.6841
67.3684	53.7331
75.0267	66.6202
66.9795	32.6497
97.591	47.7074
72.0226	33.5336
36.0174	32.9318
89.6437	65.1498
54.1295	77.5838
39.3732	50.7986
73.5612	58.3095
99.077	20.8087
33.0341	106.36
91.2688	50.5223
113.554	49.1757
79.2165	74.7011
45.3018	66.4266
43.6807	85.2071
24.6982	102.143
63.366	61.6644
54.5619	41.9076
135.515	67.989
35.5141	147.078
43.6807	42.5823
59.785	164.992
49.4419	88.4096
86.7554	106.011
144.028	91.6474
31.8944	178.084
37.3631	195.838
123.483	96.6708
55.9151	83.0858
79.3095	16.0702
76.8407	31.3249
56.6392	129.052
47.2573	187.87
103.059	67.2347
77.0876	61.7839
139.109	24.3002
61.0737	117.24
90.8804	232.369
49.4217	56.5796
102.28	67.082
32.3149	73.1471
91.5014	226.762
107.119	95.0329
70.9965	82.4879
69.029	81.5981
91.2414	171.034
102.3	108.501
95.6347	195.915
107.541	225.172
123.282	250.599
28.7272	104.03
69.1104	70.4716
93.9415	114.421
146.735	64.1249
54.0856	70.214
121.824	184.24
43.5	56.8001
118.782	242.528
74.2041	82.662
115.968	39.5285
139.307	159.013
121.989	266.376
114.6	206.41
129.85	94.2987
50.9902	36.0624
137.544	168.596
101.987	264.187
71.0018	40.215
109.419	198.107
96.1587	63.4133
78.7718	241.535
132.501	115.932
81.8413	227.236
108.541	188.649
79.7653	35.2278
72.1543	268.019
116.778	77.0795
129.85	155.001
129.515	86.3264
32.0975	30.104
30.4138	64.7785
105.311	176.058
82.3787	206.82
56.5265	250.45
105.309	59.8206
148.703	103.581
149.541	124.424
126.178	148.173
39.0928	253.16
98.7851	103.817
86.267	86.267
64.5949	109.605
29.5	139.973
102.177	32.596
75.738	39.2237
67.9945	70.799
68.0974	89.5335
52.3474	68.09
82.0686	98.0115
64.6607	66.2005
121.866	36.1836
131.941	71.8349
23.3238	79.9015
56.3028	52.8441
63.7377	50.2494
93.2001	24.5204
74.411	180.544
114.186	114.186
46.3492	46.3492
66.0492	172.467
107.936	153.403
80.0078	179.168
85.1499	181.304
87.677	87.677
39.0513	39.0513
65.1038	65.1038
60.879	210.874
106.678	171.868
114.495	157.757
98.9975	98.9975
71.9044	71.9044
51.1981	139.987
113.358	150.58
80.5388	179.168
128.454	128.454
77.6466	77.6466
82.3848	152.067
95.0592	156.123
101.953	188.5
110.6	136.796
145.715	145.715
61.8466	104.073
75.0733	95.2064
128.177	199.946
106.17	156.423
134.89	118.754
149.507	180.904
135.577	109.225
124.878	134.938
126.654	126.654
84.3356	112.518
126.405	125.24
128.133	157.058
40.078	129.692
119.538	130.608
92.1954	128.935
47.6367	134.391
147.275	156.771
152.192	153.069
158.415	100.568
165.983	85.235
154.506	65.5305
159.703	169.727
161.447	189.611
163.922	134.039
161.375	113.9
146.385	189.156
142.307	172.541
35.1177	170.154
139.651	207.9
73.5459	163.019
174.503	67.3573
141.797	189.674
116.594	174.643
159.778	50.3115
144.41	110.215
115.777	187.115
108.079	190.713
126.27	134.172
78.492	192.235
116.281	155.049
111.231	173.624
58.1378	205.797
147.133	82.8689
97.2548	191.741
108.905	166.591
71.0721	200.564
130.92	23.4361
97.3717	168.856
129.139	166.388
83.0437	144.41
83.2541	155.604
140.461	48.5026
85.8865	148.305
99.0454	128.378
116.932	105.076
98.0051	184.621
115.244	38.5876
88.4138	131.355
62.502	137.416
138.636	71.5682
130.81	149.911
72.7083	96.3872
110.023	129.697
112.927	85.1499
79.5691	40.1123
51.6624	106.104
119.416	68.2495
32.9735	90.406
139.342	148.143
96.8723	63.9727
110.151	109.902
57.2123	78.8448
85.4181	93.9149
121.269	41.503
43.5459	65.1498
92.5648	56.2228
113.054	101.119
139.001	118.461
59.0529	43.1045
90.6697	74.9016
96.421	41.2826
128.983	98.5457
35.0571	55.3015
56.0022	34.5905
53.9073	77.2334
107.28	30.5164
91.022	35.5563
136.88	88.295
43.5459	46.2709
35.0464	110.028
124.535	36.1386
100.58	64.817
76.266	34.442
28.1514	129.686
103.664	31.6623
142.431	58.7218
80.0765	74.0304
45.5988	146.428
79.5016	38.0789
74.8882	48.0104
130.34	83.1685
63.2317	130.982
93.2269	88.3884
110.816	93.0712
113.719	60.6486
146.759	72.253
153.66	81.0139
134.382	67.9798
50.9902	63.3344
138.37	105.144
60.4835	93.6616
103.73	119.233
32.45	92.662
86.2279	141.437
111.787	135.656
92.6512	150.048
55.4437	146.718
104.452	145.499
29.7321	148.294
75.447	173.185
57.4891	179.3
78.8923	173.877
43.1885	177.767
49.2392	203.706
45.2769	205.081
27.5136	202.026
75.9951	65.3491
140.304	38.1084
146.991	42.2404
98.1453	82.7647
120.889	78.8812
58.6046	45.025
149.121	48.9004
130.139	38.9487
102.651	40.3887
61.0266	62.2897
50.5	50.5
33.3542	31.0483
27.7309	66.3363
53.782	58.4123
47.2705	95.9714
86.3959	61.1249
71.814	121.644
69.6312	56.1471
149.724	177.964
96.2042	52.1177
53.2024	29.2318
59.5189	64.3467
117.765	143.837
36.0902	34.5326
112.424	127.398
87.6542	92.5756
77.3127	89.5893
93.8736	104.505
104.576	122.708
72.892	27.9508
69.0887	81.69
113.416	117.1
67.9798	89.3826
34.7635	51.5461
83.3846	109.528
98.1542	98.1542
50.7469	77.1962
17.8885	46.3519
57.3062	80.22
70.6576	70.6576
87.7796	108.612
37.769	37.769
87.8877	87.8877
64.5368	64.5368
91.9674	91.5
102.825	102.825
73.3434	50.2494
96.2107	96.2107
67.041	41.8718
104.35	131.569
55.9397	42.7814
32.6841	53.521
71.5891	76.9675
67.897	84.8793
63.4606	63.0892
79.7386	98.8648
56.9254	91.7061
41.5121	64.6239
41.34	38.9936
67.6757	120.848
42.3232	46.0109
58.5875	84.4808
93.8616	133.739
46.736	32.5615
29.3343	73.5527
38.9166	61.7029
78.0577	107.919
40.4784	94.0013
20.9344	85.4181
101.203	30.0042
47.0425	61.4003
48.5644	66.7083
29.3002	35.3553
128.996	35.9201
60.3075	41.1643
84.8778	72.0017
27.5772	118.622
80.6102	54.1133
48.2701	59.5189
62.1631	75.5066
66.3193	70.2922
27.9732	76.9708
29.2104	90.136
89.7845	33.0492
43.1857	112.104
57.5196	87.0761
87.0531	53.2353
96.7019	41.9076
85.6037	57.8122
56.0045	100.611
75.9161	97.5051
70.2567	124.788
77.2739	127.666
90.2109	55.5698
79.9078	127.116
29.0172	96.1574
99.7823	112.294
99.0669	147.358
57.4739	46.4812
26.5424	55.7001
89.6131	157.198
111.854	119.913
85.856	98.6268
123.658	146.54
43.5459	90.3009
33.6155	99.8248
127.72	154.708
64.2748	26.9119
41.3673	55.536
66.3871	108.391
78.9462	123.136
114.49	135.813
44.5	88.0412
58.3631	55.394
56.0022	89.1572
40.2057	76.2053
93.5481	146.797
44.1814	115.278
78.339	95.5052
25.1247	57.8835
65.416	142.008
52.3474	76.7626
82.1005	164.421
36.4726	137.118
48.0651	63.2535
108.501	115.582
41.1947	167.362
100.031	133.186
49.8623	49.8623
85.5716	85.5716
76.5065	170.86
56.3937	177.003
115.053	115.053
47.7624	196.902
44.4775	44.4775
77.0746	77.0746
40.2616	71.007
71.486	47.4368
49.5429	66.5019
36.773	85.4005
79.177	50.3587
96.8052	18.7417
68.2495	66.0984
62.9007	50.7986
34.3402	75.804
58.6941	67.4759
33.5261	97.2278
50.01	125.589
56.2694	51.6236
36.0347	65.622
41.34	29.3343
30.5369	124.952
62.9365	102.647
70.9524	83.8466
36.0347	70.6771
81.4448	22.6991
38.2001	59.2305
61.2882	61.2882
84.9618	36.8409
156.985	143.089
70.6983	155.433
81.6241	127.517
120.084	173.787
51.7228	197.869
66.2514	117.044
64.8093	227.1
48.5412	155.3
95.0789	191.55
53.3128	130.508
116.947	49.6236
59.5504	33.5932
112.432	143.004
31.3129	145.748
68.6476	211.185
29.3343	109.225
89.0449	174.331
60.0521	26.8002
56.0357	121.748
29.7069	36.4006
90.7978	45.0694
117.585	124.107
46.4247	234.031
132.285	94.3835
44.3762	171.669
78.4873	166.388
56.3205	87.6641
67.1007	121.419
45.0694	203.918
49.2062	65.3012
103.098	87.5857
112.792	128.939
50.1423	86.6444
59.1481	181.039
93.3809	150.154
33.234	126.018
25.8699	62.7156
59.8206	55.6058
125.025	131.615
62.502	207.781
50.9828	238.41
115.447	118.983
50.0899	196.054
35.3553	78.7147
65.7001	73.0069
89.5126	180.384
42.264	177.405
125.536	172.703
112.572	151.007
63.1051	208.279
75.672	119.135
131.652	155.471
46.76	209.916
51.6551	196.505
56.3848	196.564
60.1332	202.954
72.2357	188.473
113.385	165.717
91.702	174.589
113.192	119.101
91.129	106.367
54.6008	196.042
90.3064	161.007
115.953	93.6923
66.0038	171.293
96.5194	155.769
145.508	136.341
117.739	161.524
39	162.992
110.523	155.895
33.5596	156.027
131.409	130.462
81.6241	138.742
37.2324	59.2368
140.788	113.407
121.499	125.516
106.219	71.1073
153.344	89.5056
143.886	61.3942
31.5159	31.5159
92.473	130.588
102.626	96.3872
90.5345	127.36
95.4843	101.579
48.9924	124.974
123.167	79.3505
141.496	62.9007
90.9574	98.3489
79.8279	110.51
20.5244	120.108
114.422	58.9173
114.163	82.6831
90.3839	104.213
51.325	113.846
31.8944	139.3
92.0217	74.0709
123.601	40.6725
82.2755	82.9005
93.9002	56.8001
62.3157	98.566
63.6593	78.5016
62.6139	113.689
28.7924	74.6676
39.2237	101.324
45.2134	89.9027
26.1964	83.2586
86.077	51.3858
62.3157	57.8381
104.949	34.0918
72.085	39.9249
54.1295	55.8323
60.8769	34.5145
59.7599	49.0561
52.9079	98.6636
53.0212	86.1931
66.0492	33.8415
87.3756	46.7172
51.0025	104.643
50.2842	28.8487
86.2279	25
38.5033	53.2658
38.8909	80.2247
49.4975	87.3213
102.544	61.5
24.6982	16.0078
138.852	81.6165
159.032	94.0213
105.34	31.7648
130.082	68.2642
134.469	94.1833
83.0692	34.3111
117.861	58.8218
164.713	104.005
81.0247	89.0506
54.884	86.7828
152.549	52.2015
33.3766	58.331
168.301	59.5021
181.794	72.3084
200.113	88.353
179.922	117.219
138.313	34.0147
152.75	36.9628
77.9631	111.957
60.879	93.255
135.565	135.324
172.401	30.3727
44.6794	67.1751
48.2597	56.8001
162.876	116.774
59.6008	94.7945
201.262	41.4367
194.854	82.5379
57.8317	31.5674
42.5441	30.6961
84.5044	147.792
39.0128	94.0053
58.5683	109.915
105.741	170.195
38.8973	40.6356
69.6024	70.429
40.6725	132.983
78.3661	58.346
208.118	71.1214
64.8787	32.5576
79.8279	127.446
54.9932	99.9525
62.996	147.1
65.4313	31.7057
120.043	65.0077
120.537	38.0296
99.7409	46.3249
49.1757	66.1003
106.302	120.972
97.0902	64.2281
100.125	88.8046
124.107	130.155
77.7833	51.5388
95.1696	62.2113
51.4004	36.1248
139.758	105.505
119.503	133.855
57.7862	23.4361
109.792	77.579
104.03	136.501
83.3562	24.4182
78.8067	153.175
47.9505	82.2876
106.931	41.1005
76.787	146.91
140.792	34.8891
41.4879	71.0862
46.7467	116.851
53.521	55.4008
33.3054	52.024
52.3689	117.72
49.8122	110.691
79.3883	96.4689
55.1838	92.7631
74.0304	87.4643
54.8931	91.9416
113.782	142.888
77.4661	161.639
80.8084	119.441
73.9358	62.0504
95.096	166.405
63.9531	142.303
88.3629	146.011
71.3442	41.6923
72.2011	167.631
32.871	131.244
45.6755	38.3471
105.139	196.612
131.273	193.645
95.6569	173.99
88.6707	171.156
49.8122	111.496
57.413	75.0816
108.342	24.8244
133.29	47.1858
91.4904	164.012
62.8371	56.4026
107.529	175.774
126.485	199.725
135.637	46.0679
124.773	199.59
82.28	125.03
124.101	42.5
98.5609	161.621
43.0813	47.4473
99.1476	31.5634
126.358	143.67
133.638	173.081
64.6471	89.4427
101.264	131.527
141.119	179.67
90.7965	184.981
77.7335	110.119
34.4093	71.1425
171.174	58.0452
18.4391	26.0432
24.8244	54.3369
43.5488	39.2588
31.9531	34.2527
50.4232	50.4232
86.8346	84.2199
174.46	58.4829
186.052	68.0386
33.5596	33.5596
78.5573	81.5414
111.374	51.9712
36.7492	36.7492
76.0066	90.2843
49.3077	44.4775
98.7484	63.2456
118.179	39.8121
43.3042	25.7391
111.086	26.0768
109	52.0865
91.8178	118.883
100.372	131.811
50.1124	40.4969
31.6267	39.0513
101.789	85.2482
96.338	128.472
105.702	56.2694
90.068	26.4008
64.3623	34.2965
112.528	93.2161
94.1077	106.042
77.5258	61.0594
52.6901	40.3299
83.8824	40.6725
64.9384	58.6941
84.8999	31.7057
71.2338	30.3727
64.5	48.8365
46.5859	29.7405
55.7135	68.9529
80.4254	39.3192
86.3264	65.2533
61.2066	82.9895
49.2392	88.896
43.5029	81.6241
85.8021	81.5552
66.7308	73.2462
108.034	81.0247
82.8734	73.2547
95.1315	55.9151
110.639	94.3319
45.4588	86.617
31.7057	58.4829
93.1356	98.7041
18.6011	60.8276
37.3363	47.8775
86.2279	77.1038
65.1153	46.133
108.577	117.968
77.6804	105.224
60.9118	39.9406
89.9681	69.9518
63.1348	63.1229
70.5284	56.5022
26.8328	26.8328
58.6046	64.7012
79.1865	90.802
72.8869	102.705
46.114	75.6257
93.6282	90.3562
55.0818	55.3015
43.8463	31.293
67.1361	38.8973
50.1597	35.7561
29.7027	61
37.769	54.0093
74.2378	63.9707
32.423	31.9883
56.2939	91.2318
68.7641	44.1022
53.956	58.0194
65.8217	41.0366
105.159	64.3817
55.5698	22.902
27.0647	27.0647
60.0833	60.0833
93.4933	37.1618
55.0318	55.0318
61.3555	50.9215
37.5133	37.5133
58.5683	39.4588
65.2725	65.2725
35.0892	54.6123
55.4098	66.8674
76.0543	82.3772
37.054	53.0519
58.1055	58.1055
34.7311	58.6941
41.7043	50.3016
36.4006	82.4576
82.2876	87.2611
59.785	92.5338
64.3933	56.8177
47.1831	58.6941
107.197	34.5398
60.154	29.3471
44.3424	33.8379
32.0351	51.3128
30.8586	64.3448
29.4491	75.228
48.7904	42.6908
83.1986	89.2538
60.1041	110.136
66.7027	64.3001
42.6175	33.6043
53.6493	91.6201
54.0948	57.0197
80.3524	58.6707
124.098	54.884
145.253	58.1485
108.559	95.0329
73.8241	17.2047
46.9521	54.571
81.1865	75.1166
71.3092	84.1205
75.1798	77.0276
47.5395	83.2586
133.088	82.403
70.926	31.197
166.832	82.3423
60.5516	75.1083
42.0297	53.5397
41.3824	79.9015
147.248	98.9874
160.415	91.6651
142.611	105.215
35.171	48.0026
99.6619	43.1393
129.735	68.6385
50.1323	36.5547
24.965	52.6925
66.5301	58.6003
158.392	98.5
34.3002	41.14
92.716	31.5634
50	50
181.831	144.516
192.235	130.779
201.77	138.001
172.501	112.361
40.1404	57.4891
32.249	27.5182
61.502	23.5849
40.3268	31.9453
190.411	131.355
58.1227	65.7305
58.6728	32.5
22.6716	22.6716
40.078	45.2769
45.0694	45.722
222.767	164.823
211.415	175.203
84.0372	43.4079
195.224	138.521
48.0833	48.0833
71.1126	93.2751
29.6184	34.8855
39.462	52.345
61.3881	46.7386
46.6503	27.4591
75.9539	39.8121
66.4116	49.6488
53.6493	45.1276
35.203	49.6236
111.823	76.3708
82.0015	86.0886
54.5092	76.2971
61.9536	114.127
61.4858	53.4252
37.2156	36.7049
61.8971	54.7449
54.0578	54.0578
43.566	36.7049
59.3507	59.3507
32.5	32.5
38.461	30.0083
38.6943	65.3338
76.5408	39.1567
112.539	35.0892
69.7711	66.6202
109.018	34.442
39.6138	67.3294
87.808	69.8516
86.977	42.45
58.0538	92.1141
33.0341	71.3442
98.8345	87.0201
72.2357	111.072
57.7603	69.5072
38.9134	62.2676
78.2895	74.4732
97.7471	119.266
50.6211	96.9665
77.854	97.1867
42.5	73.6563
100.902	114.434
110.888	106.589
39.9531	107.964
69.7209	42.2966
101.041	127.394
70.2638	140.663
103.534	44.3199
128.004	118.089
32.4423	32.4423
115.832	83.0452
96.0221	29.1247
74.3808	105.321
93.8789	56.9232
21.8002	47.9296
70.2033	61.1003
78.5016	39.4588
96.6566	91.1811
123.646	149.101
109.024	123.597
70.7142	45.9918
64.041	67.574
77.3127	94.8538
74.8014	49.2062
74.5	24.0052
56.136	35
74.1974	110.4
68.3904	41.4005
37.5033	65.1345
99.2824	139.106
93.6376	35.7946
35.8469	38.4708
69.2694	47.0106
34.2126	95.3834
36.1836	47.4605
96.2094	33.1361
59.9416	62.2113
46.8722	62.3699
40.7462	115.027
32.28	32.28
51.7397	51.7397
65.5477	71.353
28.1114	84.5237
52.6901	147.839
97.7816	156.311
31.4682	82.1173
78.7464	118.331
99.2182	123.42
42.5	103.736
62.2897	145.878
59.9604	116.726
65.0481	68.893
113.442	121.606
54.4518	95.5209
86.3973	147.9
77.345	88.1419
109.225	123.065
31.4841	75.2363
74.3303	76.0806
108.195	87.4185
135.279	106.561
40.4753	39.0128
126.017	133.301
132.141	104.576
51.8483	54.4656
106.791	76.6551
137.554	151.83
144.007	137.98
165.594	148.068
167.586	159.068
62.7097	62.7097
191.553	165.525
172.813	143.918
46.1736	46.1736
92.6188	68.6804
210.173	181.18
65.7609	51.071
70.214	100.096
34.176	63.6396
33.1361	33.1361
43.8292	69.8087
34.6771	61.5325
62.6259	30.9233
49.8623	57.3847
34.5579	51.6382
48.5	59.9416
60.4835	33.3766
28.8444	65.3242
39.702	38.2426
81.8077	57.3781
63.502	50.6285
34	29.5169
35.3553	35.3553
38.396	48.5
83.9434	52.7376
64.5949	37.5367
55.2743	35.2597
42.7112	80.2309
68.6586	96.1574
75.5546	44.6374
88.9073	59.7537
62.7873	34.442
66.7308	33.3017
57.3629	38.9166
33.5894	33.5894
87.0776	64.4748
93.2751	72.1336
34.1248	67.3071
44.365	35.3023
40.1528	40.1528
57.8706	52.0433
78.9462	77.0097
60.3013	101.357
33.2415	88.3629
45.7193	76.5914
35.9027	83.5374
75.4934	75.4934
89.7678	105.642
33.738	81.0817
55.7135	92.7281
39.0032	39.0032
33.8379	26.8328
38.0526	85.6037
31.257	80.7666
26.5189	61.8001
59.927	73.077
85.44	98.7484
26.2345	65.437
65.3491	104.031
35.7526	43.566
63.3028	47.2652
42.45	69.0507
55.0273	69.7227
40.2244	50.4232
28.4122	23.6907
51.9278	51.9278
48.2001	72.9195
27.7714	49.9325
24.6678	59.6028
37.663	37.663
71.9044	88.7482
49.4217	63.5964
52.4619	82.6196
50.3289	67.5148
29.7321	29.7321
63.5	18.3098
49.2443	40.0406
68.6476	31.3847
32.9014	32.9014
64.3525	64.3525
62.3899	65.0942
39.8152	34.5254
68.0312	40.5
38.0296	23.4787
59.298	94.414
78.8051	54.1133
47.9009	41.1886
45.0139	45.0139
63.4547	48.5412
43.6807	30.104
61.0512	61.0512
40.4042	40.4042
61.9052	34.0331
49.3964	49.3964
87.3756	122.312
49.1172	49.1172
52.1177	59.036
108.104	143.218
44.9444	44.9444
72.1249	38.9679
63.4114	44.3847
31.9061	31.9061
121.269	146.632
112.805	107.117
85.0368	42.9535
110.422	144.504
60.1041	28.2179
105.543	82.1173
21.9829	21.9829
44.4775	35.5035
68.0165	68.0165
149.911	148.918
29.2746	74.1384
52.4047	50.5693
80.7976	57.639
141.107	176.204
113.249	37.8451
111.544	37.8021
137.325	113.054
157.506	144.431
93.3515	56.9056
68.3977	72.9006
46.543	68.8567
24.5051	24.5051
137.348	95.1972
131.868	53.612
67.0466	25.6223
51.58	45.0139
88.7694	52.6522
26.6693	33.5894
69.3776	27.313
54.1133	62.3939
32.8672	55.394
58.0388	31.004
81.6103	39
38.7621	40.4011
43.3042	38.5292
66.8674	44.1814
38.9391	68.0147
85.0088	61.5731
60.731	34.442
25.894	34.0331
80.8965	39.702
92.2741	47.7415
80.114	51.1004
82.2709	30.4385
56.1471	80.1561
56.5089	46.6155
53.1154	49.9925
82.064	53.584
57.6303	63.5492
69.7943	65.2993
65.7419	58.9003
38.4513	29.9708
94.5053	36.3112
87.6812	48.1041
69.7603	36.5821
27.4591	28.5044
110.277	33.0946
83.9002	54.037
65.6144	38.8973
57.5022	28.6225
34.7311	31.9453
64.1132	25.4018
85.3961	54.6008
118.315	46.0679
57.5521	43.5718
25.9422	54.9659
107.598	75.2396
84.6832	23.817
92.527	32.5
105.851	76.3102
40.697	73.7564
131.169	35.2278
99.9025	60.127
120.683	73.4864
42.4264	58.1936
68	55.3624
73.8326	26.9258
72.7478	55.5022
110.613	27.2029
81.7573	80.0016
46.3276	46.3276
77.5016	38.8909
25.6564	29.7027
48.0234	53.2846
38.3308	32.7758
93.9388	55.0568
90.471	41.824
42.0297	51.2299
73.1198	30.7612
45.3927	64.5019
32.1908	61.8971
65.2533	38.4188
71.2618	51.9736
48.3037	31.1809
39.9531	30.3356
68.5438	38
42.9535	19.3132
33.0605	86.8159
30.4631	51.0098
42.9913	48.8365
62.2415	43.4885
46.0435	39.6611
74.3135	26.2345
24.3002	63.3759
50.9166	55.2675
73.9003	32.6075
76.2758	73.0616
35.0892	35.0892
41.6083	36.5034
50.0924	20.3961
79.4292	55.376
45.1359	41.8688
30.9919	52.5951
100.43	45.4368
123.111	52.2015
115.209	51.1004
109.805	60.4152
124.424	65.9488
72.5207	53.4883
111.406	34.6302
87.2425	77.3078
105.936	60.6713
86.6401	69.8588
97.2934	87.7568
65.622	81.4448
61.0451	84.0387
52.7565	70.4503
137.849	139.106
35.3306	100.405
30.3026	51.0416
99.7246	115.884
139.032	148.406
59.0529	68.7186
128.098	126.716
48.8365	94.0213
115.91	99.1123
64.7708	85.5468
117.001	132.548
112.099	144.874
86.9382	100.849
110.559	49.3964
81.8596	96.566
95.6034	98.8699
100.162	118.526
26.9119	40.6079
114.501	76.0806
97.459	58.8239
124.556	85.665
131.496	152.975
44.1475	66.8674
134.336	112.379
80.1826	33.0946
113.508	65.9697
166.998	134.657
144.584	99.9062
92.4446	56.1271
104.27	54.4656
143.004	107.299
87.5	70.0178
119.017	82.1051
34.2345	54.7289
60.3013	56.943
146.562	42.5118
147.386	53.2752
40.3887	67.6406
56.6127	116.166
114.408	44.5702
63.1862	40.7707
79.0206	120.96
121.286	65.4847
122.801	89.6842
53.1836	73.9256
72.2253	91.4822
96.0651	92.3715
84.5843	42.4264
97.3499	109.829
74.7429	101.607
85.0088	85.0088
126.303	126.303
97.0824	97.0824
140.716	149.548
84.9029	84.9029
122.133	28.178
130.584	130.584
42.4264	66.0095
78.5	78.5
49.5429	91.6692
32.9014	68.4416
36.4006	36.4006
109.107	109.107
58.4573	58.4573
56.1471	83.863
150.251	150.251
85.6519	65.1939
84.429	84.429
70.6771	95.5837
107.935	68.2092
51.3931	51.3931
87.1005	64.3506
44.7493	74.1839
118.723	118.723
32.73	32.73
42.5735	107.28
49.135	49.135
83.2661	83.2661
59.785	93.2952
73.3774	73.3774
70.3491	75.4934
64.817	64.817
19.8116	109.073
57.3956	101.383
80.1655	80.1655
30.22	98.0115
96.3133	100.841
32.423	138.681
33.0643	87.8778
154.147	109.294
87.3613	110.44
38.0789	61.4837
101.692	82.1736
121.298	64.405
127.692	56.3205
141.8	38.513
115.676	57.9418
178.807	39.0513
173.604	62.2354
135.7	57.639
209.39	72.0069
110.982	33.0151
164.924	122.544
188.192	97.7663
81.4632	62.572
127.143	160.824
148.193	80.128
91.8164	26.5754
175.136	116.071
135.953	152.123
189.41	108.724
194.3	99.1489
170.4	82.0686
178.147	132.29
114.268	56.1271
173.666	99.985
188.066	130.384
160.095	101.52
91.1002	91.1002
93.6616	188.68
125.564	195.572
58.0538	58.0538
161.809	168.405
137.917	121.001
111.253	188.622
167.387	140.93
102.329	102.329
78.1553	78.1553
172.952	165.215
145.805	145.805
78.2001	78.2001
149.054	172.536
114.443	160.562
183.897	168.799
53.0495	85.1646
60.803	133.959
48.2545	102.883
190.591	126.005
136.452	158.847
112.528	126.657
149.942	138.316
82.5424	138.439
157.08	121.232
41.503	94.8473
143.34	94.3663
57.8727	69.6563
176.058	75.0417
191.157	94.304
106.471	122.147
131.714	98.9975
65.9413	118.454
89.8721	38.1608
90.9794	140.674
88.4265	112.572
133.225	94.8947
168.874	60.4835
109.128	131.009
132.217	109.55
148.904	67.1733
210.904	44.0028
158.972	34.5254
95.6347	63.1862
110.789	109.51
113.192	72.9812
72.9812	81.3449
86.617	110.906
89.5335	118.518
71.5018	106.888
67.487	96.5725
68.3118	96.893
163.97	62.3097
130.363	66.1154
70.0357	94.2404
207.066	53.6004
166.413	76.6322
49.135	86.5405
142.482	87.6156
143.061	85.3478
37.3631	66.1154
198.04	73.1317
141.736	67.574
34.3548	53.4135
135.045	116.131
201.527	113.887
154.943	113.518
31.1849	31.1849
133.18	137.98
169.296	138.861
194.032	137.783
42.0059	52.024
41.7732	59.2284
101.005	111.803
49.2062	81.2527
32.596	32.596
74.3942	81.2065
61.5406	56.4469
81.1234	37.2726
87.9119	43.5459
63.5079	75.1864
37.2022	83.0452
57.9396	100.624
23.3077	82.8025
39.702	101.352
42.2167	143.994
76.2529	177.138
61.5081	97.7663
57.0285	83.4101
32.928	65.622
65.192	111.572
65.521	97.949
53.4813	36.6231
36.0902	123.81
129.495	38.5389
117.663	38.5519
109.772	114.866
130.17	109.772
93.6082	89.5391
42.5441	80.0391
107.016	76.9757
20.2608	96.0221
76.2775	38.7621
145.225	107.935
256.938	31.0645
265.063	32.28
243.443	47.0239
270.62	30.7612
242.689	54.1133
196.238	92.782
253.049	50.3314
214.292	75.3426
189.574	106.246
238.345	63.0971
207.858	96.2133
211.646	89.7469
139.056	159.726
188.452	116.723
199.28	125.344
98.8989	164.713
118.761	168.007
149.307	152.015
68.4416	136.284
172.819	131.466
91.0055	151.435
43.8321	110.758
157.985	137.224
130.171	69.8928
145.88	108.043
141.67	114.308
127.598	115.412
131.244	76.8196
123.22	96.5259
112.614	86.5462
111.8	68
109.142	99.1728
98.5457	103.078
102.953	97.986
88.3869	70.2887
101.718	70.132
78.1297	97.2471
83.5239	48.8109
63.9766	71.6955
45.025	91.9157
57.9763	67.9577
32.7185	98.6978
36.0139	107.514
60.7454	27.2947
58.9428	28.2577
63.5472	77.7335
100.052	58.6003
67.8399	96.5945
37.5766	97.3204
58.0215	102.06
62.0202	101.944
94.9974	163.377
59.4138	66.6033
82.9005	103.211
76.2365	86.1452
80.0281	80.0281
82.2709	33.541
73.6359	142.78
84.386	84.386
43.0262	43.0262
51.6236	51.6236
107.095	69.0018
67.6757	67.6757
92.577	77.0065
129.004	43.1567
95.4594	80.5295
53.369	53.369
128.364	46.8028
102.133	92.8453
35.3306	35.3306
114.246	68.4105
48.5309	48.5309
72.2945	72.2945
127.217	73.27
110.266	70.5284
79.0253	102.826
76.0806	76.0806
94.5476	94.6256
80.5295	112.278
50.7666	125.4
79.147	118.106
106.923	112.371
29.6015	102.138
62.139	110.613
20.8147	86.0189
89.0898	98.2344
49.1757	77.0146
74.8214	77.5838
27.9016	48.6004
42.8515	93.5094
87.5557	59.5021
147.371	30.5491
32.928	78.9826
103.424	37.5033
75.3824	46.768
96.991	105.718
55.6799	97.6793
102.651	67.7422
67.1193	102.344
48.757	65.4599
56.0803	130.545
53	103.47
22.1923	81.8001
56.8705	51.5024
56.6414	143.757
47.9296	165.585
42.3792	142.465
28.4297	75.7925
38.2753	86.7078
37.2592	158.122
62.7873	68.6604
79.6068	65.0884
70.5762	28.6575
46.5296	33.2415
48.7494	70.445
33.1436	60.8153
47.2969	22.2991
71.8923	71.8923
47.6917	47.6917
79.0206	64.2067
71.1073	71.1073
56.7208	56.7208
57.5847	57.5847
76.6975	34.0331
51.3055	81.2665
71.5542	71.5542
55.4301	59.927
62.4039	62.4039
32.1636	32.1636
39.538	59.8206
38.3471	55.509
13.7931	32.2684
49.6815	46.2196
19.1442	23.5053
92.6094	68.8204
98.2153	67.1956
56.1471	88.6707
75.3293	114.71
100.344	122.688
51.6382	91.4002
60.077	94.8117
148.42	61.6117
165.693	55.581
180.294	47.5946
148.568	17.6706
133.375	78.7178
149.854	40.697
126.338	45.401
191.907	78.7464
149.962	27.281
177.743	57.7603
105.643	73.1642
95.9505	52
155.461	40.0406
94.1077	53.5093
83.5	78.0208
173.28	73.8817
176.006	73.8173
108.541	54.8862
141.041	30.8058
142.145	53.9838
100.703	39.2237
88.0142	83.3262
109.253	43.382
164.655	43.5459
108.462	45.0389
115.729	33.5596
88.8946	55.509
101.494	42.5206
81.9329	40.4042
106.839	25.894
101.214	45.401
177.134	47.4605
73.3843	28.2843
78.5955	54.0208
97.5461	55.2856
23.1625	25
71.3477	37.3162
159.813	31.6623
62.6279	68.893
66.0095	76.7219
56.5884	79.1281
144.638	78.7813
163.495	65.3242
53.5093	34.4819
27.6134	29.8873
41.1643	59.5021
178.881	66.3099
46.6503	95.096
39.0928	104.6
39.1567	98.6724
27.5545	86.679
35.7106	57.0701
138.827	24.4387
182.714	37.108
49.0025	66.9645
172.199	46.6181
123.598	64.1132
137.591	37.6198
74.1637	118.837
20.1122	128.456
19.6596	144.265
22.5942	109.444
70.2318	109.554
126.611	83.2541
61.9697	86.2047
76.4493	130.541
47.5657	136.565
49.4217	112.261
143.522	69.8033
48.013	149.771
144.659	64.4457
42.4058	63.8847
86.764	41.8808
51.2957	151.025
54.4885	153.657
121.165	78.8448
26.5754	139.023
56.376	119.436
45.025	139.926
36.0139	129.894
38.2655	116.019
36.5411	83.2061
50.0225	84.1205
48.5026	81.4371
49.6009	54.6008
50.6187	50.6187
52.3187	79.0569
86.0145	88.1887
56.6414	110.592
62.7953	110.483
47.4342	32.1636
51.4417	56.6083
28.178	103.205
58.1485	36.3593
61.9879	51.923
51.58	81.6165
61.2148	30.2324
57.4674	107.444
65.4313	35.3412
90.802	67.3573
43.2897	43.061
72.8629	54.9659
137.435	60.531
173.178	63.1447
98.0013	68.9511
49.4217	75.1665
177.663	76.4084
179.461	83.3846
46.457	73.0924
60.6383	94.1409
182.477	31.3847
35.8922	60.9016
118.052	40.1404
26.1725	39
175.859	81.6165
39.016	78.2704
72.2721	73.8393
141.152	64.041
33.6341	33.6341
50.4034	57.3454
37.9012	80.455
151.727	91.8096
42.0862	54.3898
69.857	69.857
58.3824	91.129
65.3682	80.576
87.2955	94.7325
33.0189	137.884
58.423	117.987
34.1248	117.313
70.8308	110.42
35.5035	136.4
90.323	111.157
32.3187	109.258
90.312	131.641
28.6575	94.1833
57.2931	66.9048
27.933	139.31
59.8415	116.001
75.2363	129.779
35.2597	74.9566
49.5202	138.489
65.7001	88.1036
89.9347	119.677
24.0208	89.0632
33.3804	155.052
63.4133	95.6269
84.925	87.6185
37.0473	48.0651
67.8178	111.743
82.5379	81.6165
79.8326	58.8303
49.1757	39.7775
110.826	107.001
84.4171	79.9062
79.1912	56.3205
46.9707	61.6644
167.589	31.4086
76.3888	25.3032
65.5172	49.6488
81.168	48.9745
46.2088	46.2088
51.6236	74.0355
46.6958	54.0787
37.5766	37.5766
80.7372	74.3001
29.9082	29.9082
46.8028	47.3207
58.3888	58.3888
57.6238	55.4549
45.853	73.3434
58.5854	40.3547
20.1556	38.7105
76.4477	57.9353
79.3095	82.662
28.324	28.324
32.8824	57.8662
97.0889	57.0197
76.922	75.4321
93.2751	38.1379
40.8075	40.8075
79.1012	43.9118
30.6023	30.6023
34.442	35.4154
51.2299	36.5547
57.6043	55.0363
46.457	60.1519
27.0185	27.0185
44.2945	44.2945
60.0354	66.1532
67.0075	57.6281
41.2311	53.5374
53.9676	51.2299
19.2354	26.8561
21.4767	51.4781
57.6758	26.8561
24.4592	65.1498
108.832	56.6326
99.1564	67.862
128.258	84.1932
88.8271	47.6917
54.5206	49.2062
61.5873	32.0975
102.914	33.7231
49.5101	22.0227
65.3491	31.0846
84.7703	35.8469
83.6436	31.0161
93.5013	27.5363
90.9093	27.0416
69.9035	19.3003
103.326	41.1096
71.767	46.5752
40.3887	32.0351
28.8531	37.3162
37.8021	36.5034
34.5036	66.9104
35.9235	29.129
33.3542	91.9918
61.5081	66.6033
64.1405	45.9837
59.8018	30.0375
62.6997	81.4448
81.4647	62.6279
39.462	76.922
36.0555	52.1536
65.7438	50.6952
38.5649	72.0017
44.2747	62.572
14.5774	53.8075
48.6236	79.7951
47.7624	78.0417
48.5026	59.927
61.0266	64.3992
52.6047	56.7538
27.933	88.353
55.0568	75.2213
29.2617	105.03
43.7864	43.7864
54.3001	103.317
48.5412	42.0595
70.9119	75.9111
27.074	70.2086
51.3517	83.482
37.3631	112.122
27.6089	27.6089
41.5121	92.1154
84.6832	60.7474
32.1753	36.7492
94.7589	36.2112
80.8409	51.5873
84.2867	40.2492
100.435	79.0016
108.942	45
59.0021	61.7029
127.13	63.0079
108.721	34.6771
91.9959	30.5655
37.1652	74.9467
69.6455	66.6408
117.874	56.1471
96.6488	65.416
71.514	55.8793
102.192	37.0473
43.6606	53.6773
21.5696	92.9139
52.0312	79.701
55.9017	89.4497
45.9619	74.8766
32.3149	72.3775
71.5489	63.0575
57.0701	64.7012
57.0022	85.0088
84.2199	53.2001
57.717	29.7069
36.3456	45.6508
60.6713	36.0555
74.9667	54.8931
25.3476	34.0331
52.5595	19.0066
86.6833	46.1979
33.5037	28.8487
69.7209	24.2539
79.3867	99.4082
92.6512	27.4089
42.4794	55.0114
68.3264	81.8734
100.206	37.6431
53.5374	94.1608
[truncated: 2,390 more rows]

## Sheet: Figure 2_E
% of TFH cells/area			% of Mem CD4 cells/area			% of Mem CD8 cells/area			% of DN cells/area			% of Naïve CD4 cells/area			% of Naïve CD8 cells/area
DZ	LZ		DZ	LZ		DZ	LZ		DZ	LZ		DZ	LZ		DZ	LZ
0.0427937	0.148632		0.0530642	0.166782		0.00427937	0.00441482		0.00941461	0.0161877		0.00085587	0.00735803		0.00171175	0.00098107
0.00487852	0.0561818		0.00975703	0.0683953		0.0009757	0.00586245		0.00975703	0.0395715		0.0009757	0.00586245		0	0.00097707
0.126219	0.101518		0.153829	0.11731		0.00394435	0.00789587		0.0315548	0.0496312		0.0177496	0.00676789		0.00591652	0
0.0898394	0.172919		0.107116	0.202169		0.0103661	0.0111838		0.0241875	0.0163456		0.00345536	0.00860294		0	0
0.0245571	0.0952403		0.0405726	0.117125		0.0042708	0.00770028		0.0245571	0.0551178		0.0181509	0.0360697		0.0042708	0.00526861
0.0798782	0.0896367		0.0885922	0.100137		0.00580933	0.00563431		0.0493793	0.0517332		0.0377606	0.0343181		0.0101663	0.00460989
0.0971071	0.154848		0.0894408	0.189415		0.00255545	0.00443758		0.037054	0.0273262		0.117551	0.0945905		0.00383318	0.00443758
0.0213537	0.164302		0.0379621	0.165158		0.00237263	0.0042787		0.0166084	0.0136919		0.0581295	0.0949872		0.00118632	0.00128361
0.136117	0.320909		0.134605	0.310721		0.00151242	0.00916882		0.0302483	0.0356565		0.0226862	0.0641817		0.00604966	0.00203751

## Sheet: Figure 3_I
CD3 Nuclei Count (AOI %)
High (n=34)	Low (n=36)
13.9661	28.647
40.498	5.66102
6.51857	19.3939
15.2332	36.1272
28.8273	40.1465
18.4725	26.6123
8.21649	74.2527
20.2749	53.6364
6.60969	64.0741
25.7745	86.7487
15.6754	45.4006
16.2376	20.5793
17.5144	45.4955
15.5445	53.8217
53.6546	33.6538
15.2377	86.9421
23.8991	60.4061
18.4053	61.4058
20.5847	75.1938
4.8062	64.4467
15.5689	68.5767
27.115	65.1007
16.9396	52.6316
8.58779	59.851
5.87061	78.9474
9.57078	78.4173
23.7661	52.7108
18.0908	22.8507
6.4663	58.0997
3.821	87.1401
12.8385	72.6485
7.67635	73.2394
40.4959	49.2958
47.5896	65.4275
	64.1571
	38.4921

## Sheet: Figure 3_J
CD3+ cells per ROI (%)
	DZ signature expression in CD20 segment	total CD3%
DLBCL A3 | 001 | CD3	64363	3.76834
DLBCL A3 | 002 | CD3	10350	42.6153
DLBCL A3 | 003 | CD3	3339.5	24.3473
DLBCL A3 | 004 | CD3	18835	2.54011
DLBCL A3 | 005 | CD3	6772	7.54717
DLBCL A3 | 006 | CD3	57045	6.39155
DLBCL A3 | 007 | CD3	6956	19.5122
DLBCL A3 | 008 | CD3	1305	19.099
DLBCL A3 | 009 | CD3	16960.5	13.5
DLBCL A3 | 010 | CD3	15269.5	18.3772
DLBCL A3 | 011 | CD3	1159	8.42265
DLBCL A3 | 012 | CD3	36787	4.56945
DLBCL A3 | 013 | CD3	9030	27.3267
DLBCL B2 | 002 | CD3	15695	18.0269
DLBCL B2 | 004 | CD3	2389	37.7178
DLBCL B2 | 005 | CD3	8395	13.4912
DLBCL B2 | 006 | CD3	6387.5	3.28242
DLBCL B2 | 007 | CD3	4362.5	6.22458
DLBCL B2 | 008 | CD3	7608	16.4546
DLBCL B2 | 009 | CD3	22005	26.8873
DLBCL B2 | 010 | CD3	23486.5	14.5685
DLBCL B2 | 011 | CD3	1561	11.866
DLBCL B2 | 012 | CD3	7892	10.1527
DLBCL B2 | 013 | CD3	5917.5	5.64639
DLBCL B2 | 014 | CD3	3177	18.9968
DLBCL B2 | 015 | CD3	1517	18.099
DLBCL C1 | 001 | CD3	1070	16.559
DLBCL C1 | 002 | CD3	19669	9.31211
DLBCL C1 | 003 | CD3	19090.5	12.7103
DLBCL C1 | 004 | CD3	46435	13.6515
DLBCL C1 | 005 | CD3	35841	7.28068
DLBCL C1 | 006 | CD3	41192	2.84534
DLBCL C1 | 007 | CD3	25930	11.0143
DLBCL C1 | 008 | CD3	15225	8.75078
DLBCL C1 | 009 | CD3	4798	6.76588
DLBCL C1 | 010 | CD3	3556	16.3785
DLBCL C1 | 011 | CD3	5988	17.253
DLBCL C1 | 012 | CD3	16661	4.09351
DLBCL C1 | 013 | CD3	9643	14.5697
DLBCL C1 | 014 | CD3	17063	27.7444
DLBCL C1 | 015 | CD3	52907	2.5345
DLBCL C1 | 016 | CD3	25683.5	24.9843
DLBCL C1 | 017 | CD3	46655	7.94707
DLBCL C1 | 018 | CD3	31947	17.657
DLBCL C1 | 019 | CD3	38916	0.833709
DLBCL C1 | 020 | CD3	12080	6.37926
DLBCL C1 | 021 | CD3	17366	4.09351
Susan DLBCL TMA A1+tonsil 17-12 left | 013 | CD3	5021	34.9325
Susan DLBCL TMA A1+tonsil 17-12 left | 015 | CD3	6623	33.6332
Susan DLBCL TMA A1+tonsil 17-12 left | 017 | CD3	5427	6.04902
Susan DLBCL TMA A1+tonsil 17-12 left | 021 | CD3	2282	36.2602
Susan DLBCL TMA A1+tonsil 17-12 left | 022 | CD3	272	5.83494
Susan DLBCL TMA A1+tonsil 17-12 left | 023 | CD3	5082	38.9153
Susan DLBCL TMA A1+tonsil 17-12 left | 024 | CD3	4035	9.22623
Susan DLBCL TMA A1+tonsil 17-12 left | 030 | CD3	1891	22.114
Susan DLBCL TMA A1+tonsil 17-12 left | 033 | CD3	4065	53.6941
Susan DLBCL TMA A1+tonsil 17-12 left | 034 | CD3	3564	43.3258
Susan DLBCL TMA A1+tonsil 17-12 left | 037 | CD3	1286	38.608
Susan DLBCL TMA B2+tonsil 17-12 right | 002 | CD3	8507	15.6097
Susan DLBCL TMA B2+tonsil 17-12 right | 005 | CD3	108	9.94232
Susan DLBCL TMA B2+tonsil 17-12 right | 007 | CD3	9841	36.3914
Susan DLBCL TMA B2+tonsil 17-12 right | 008 | CD3	1903	25.9842
Susan DLBCL TMA B2+tonsil 17-12 right | 011 | CD3	3730	4.90024
Susan DLBCL TMA B2+tonsil 17-12 right | 012 | CD3	7625	9.9877
Susan DLBCL TMA B2+tonsil 17-12 right | 014 | CD3	2556	31.5094
Susan DLBCL TMA B2+tonsil 17-12 right | 016 | CD3	9189	32.0685
Susan DLBCL TMA B2+tonsil 17-12 right | 017 | CD3	1223	25.3279
Susan DLBCL TMA B2+tonsil 17-12 right | 018 | CD3	9982	16.5687
Susan DLBCL TMA B2+tonsil 17-12 right | 019 | CD3	1564	26.3673
Susan DLBCL TMA B2+tonsil 17-12 right | 020 | CD3	3979	15.1309
Susan DLBCL TMA B2+tonsil 17-12 right | 021 | CD3	3147	15.7853
Susan DLBCL TMA B2+tonsil 17-12 right | 022 | CD3	9597	18.0701
Susan DLBCL TMA B2+tonsil 17-12 right | 024 | CD3	4325	29.5737
Susan DLBCL TMA B2+tonsil 17-12 right | 025 | CD3	6358	9.67257
Susan DLBCL TMA B2+tonsil 17-12 right | 026 | CD3	1430	11.1166
Susan DLBCL TMA B2+tonsil 17-12 right | 027 | CD3	4227	9.2791
Susan DLBCL TMA B2+tonsil 17-12 right | 028 | CD3	19527	11.2725
Susan DLBCL TMA B2+tonsil 17-12 right | 030 | CD3	251	11.5837
Susan DLBCL TMA B2+tonsil 17-12 right | 033 | CD3	1148	5.7811

## Sheet: Figure 4_B
% of Cre+ cells
WT	Aicda-/-
0	31.4607
0	59.4527
0	72.5564
0	65.4639
0	65.3179
0	71.6707
0	70.7826
0	40.6977
0	73.7725
0	74.523
0	74.569
0	72.0613
0	65.3285
0	74.0819
0	56.4394
0	65.6923
0	67.8284
0	78.592
0	60.8651
0	54.0892

## Sheet: Figure 4_C
% of Ki-67+ cells
WT	Aicda-/-
67.2527	81.7886
48.2587	89.5028
31.5789	97.6358
20.2643	91.3255
43.5484	89.9168
66.5584	90.8579
19.337	93.2829
12.1372	83.0549
17.0886	89.0071
25.4386	65
30.4124	38.6555
77.5061	33.3333
64.2045	25.4613
81.5166	38.1044
56.962	67.1679
43.578	57.5758
55.3314	40.081
26.087	64.5161
30.1075	76.1905
28.5714	86.1862

## Sheet: Figure 4_J
% of CD4+ cells
WT	Aicda-/-
37.1795	27.5605
26.5997	22.067
19.7917	34.767
20.155	10.1545
22.6415	24.2424
25.2381	17.7536
13.4948	30.6667
28.4644	35.8025
26.5854	22.0513
25.3394	17.1717

## Sheet: Figure 4_L
% of CD8+ cells
WT	Aicda-/-
37.1795	27.5605
26.5997	22.067
19.7917	34.767
20.155	10.1545
22.6415	24.2424
25.2381	17.7536
13.4948	30.6667
28.4644	35.8025
26.5854	22.0513
25.3394	17.1717

## Sheet: Figure 5_C
Micronuclei				Micronuclei
HT cells				SUDHL-5 cells
DMSO	ATRi			DMSO	ATRi
0	0			0	0.125
0	0.142857			0	0
0	0			0	0.111111
0	0.181818			0	0.1
0	0			0.1	0
0	0			0	0
0	0.1			0	0
0	0			0	0.111111
0	0			0	0.3
0	0.0833333			0	0
0	0.153846			0.0833333	0
0	0			0	0
0	0.6			0	0.125
0	0			0	0.111111
0.166667	0.333333			0	0
0	0			0	0
0	0			0	0.166667
0	0.25			0	0.2
0	0.2			0	0.142857
0	0.333333			0	0
0.2	0			0	0
0	0			0	0.2
0	0			0	0
0	0			0	0
0	0.166667			0.0909091	0.2
0	0.8			0	0.222222
0	0.166667			0	0.111111
0	0			0	0
0	0.25			0	0
0	0			0	0
0	0			0	0.2
0	0.333333			0	0
0	0.25			0	0
0	0.333333			0	0
0	0			0	0
	1.25			0	0.142857

[truncated: 22 more sheets: Figure 5_H, Figure 5_J, Figure 5_L, Figure 5_N, Figure 5_O, Figure 6_B, Figure 6_F, Supplementary Figure 1_C, Supplementary Figure 2_E, Supplementary Figure 2_G, Supplementary Figure 2_I, Supplementary Figure 2_L, Supplementary Figure 3_F, Supplementary Figure 4_F, Supplementary Figure 4_G, Supplementary Figure 5_C, Supplementary Figure 5_E, Supplementary Figure 5_J, Supplementary Figure 6_B, Supplementary Figure 6_C …]
